# Supplementary material for: Transcriptome Analysis of Intrusively Growing Flax Fibers Isolated by Laser Microdissection
Source: Sci Rep. 2018 Oct 1;8:14570. doi: 10.1038/s41598-018-32869-2 (PMC6167358; doi:10.1038/s41598-018-32869-2)
Supplement: Supplementary file 1 — Supplementary Dataset 1 [file 41598_2018_32869_MOESM1_ESM.xlsx]

## Sheet: RNA_seq
Table S1 from the paper “Transcriptome analysis of intrusively growing flax fibers isolated by laser microdissection” by T. Gorshkova, T. Chernova, N. Mokshina, V. Gorshkov, L. Kozlova, O. Gorshkov
mRNA-Seq data for transcripts of all genes in APEX and iFIB samples of flax stems.
"Gene ID" - the gene id according to annotation in Linum usitatissimum genome ([77]; phytozome.jgi.doe.gov)
"FPKM" - transcript relative abundance in fragments per kilobase of exon model per million mapped reads (calculated by Cufflinks); "APEX" - apical part of the flax stem; "iFIB" - intrusively growing phloem flax fibers;
"Best-hit-arabi-name" - the top homologue of Arabidopsis according to BLASTP alignment (blast+ 2.2.26) with an 1E-3 cutoff e-value (phytozome.jgi.doe.gov; downloaded file: Lusitatissimum_200_v1.0.readme.txt).
"arabi-symbol", "arabi-define" - symbols and description of gene according to annotation in Arabidopsis genome
Gene ID	TranscriptName	Apex, fpkm	iFIB, fpkm	Pfam	Best-hit-arabi-name	arabi-symbol	arabi-defline	## Figure	Description according to Figure
Lus10000692.g	Lus10000692	29.3889	102.081	PF01658,PF07994	AT2G22240.1	ATIPS2,ATMIPS2,MIPS2	myo-inositol-1-phosphate synthase 2	Figure 3	MIPS2
Lus10001087.g	Lus10001087	0.515541	112.964	PF01373	AT4G17090.1	BAM3,BMY8,CT-BMY	chloroplast beta-amylase	Figure 3	Chloroplast beta-amylase GH14
Lus10001167.g	Lus10001167	33.0428	194.659	PF07983	AT5G35740.1		Carbohydrate-binding X8 domain superfamily protein	Figure 3	Carbohydrate-binding X8 domain protein
Lus10001437.g	Lus10001437	18.6743	113.288	PF00702,PF00690,PF00122	AT4G30190.1	AHA2,HA2,PMA2	H(+)-ATPase 2	Figure 3	H(+)-ATPase
Lus10001542.g	Lus10001542	18.4956	84.1362	PF03765,PF00650	AT1G72160.1		Sec14p-like phosphatidylinositol transfer family protein	Figure 3	Patellin 3
Lus10001740.g	Lus10001740	0.001	32.1975	PF07983	AT5G35740.1		Carbohydrate-binding X8 domain superfamily protein	Figure 3	Carbohydrate-binding X8 domain protein
Lus10002597.g	Lus10002597	4.93983	44.9941	PF00083	AT1G11260.1	ATSTP1,STP1	sugar transporter 1	Figure 3	Sugar transporter 1
Lus10002633.g	Lus10002633	8.13334	49.4008	PF00332,PF07983	AT1G64760.1		O-Glycosyl hydrolases family 17 protein	Figure 3	O-Glycosyl hydrolases family 17
Lus10003917.g	Lus10003917	0.42658	38.7393		AT2G31960.1	ATGSL03,ATGSL3,GSL03	glucan synthase-like 3	Figure 3	Glucan synthase-like/callose synthase
Lus10003920.g	Lus10003920	3.9039	25.7659	PF04652,PF02364	AT1G05570.1	ATGSL06,ATGSL6,CALS1,GSL06,GSL6	callose synthase 1	Figure 3	Glucan synthase-like/callose synthase
Lus10004044.g	Lus10004044	36.6124	9.62203	PF00332,PF07983	AT1G66250.1		O-Glycosyl hydrolases family 17 protein	Figure 3	O-Glycosyl hydrolases family 17
Lus10005099.g	Lus10005099	11.2144	86.5841	PF01490	AT3G30390.1		Transmembrane amino acid transporter family protein	Figure 3	Transmembrane amino acid transporter
Lus10006066.g	Lus10006066	4.92418	77.33		AT1G22710.1	ATSUC2,SUC2,SUT1	sucrose-proton symporter 2	Figure 3	Sucrose-proton symporter
Lus10009428.g	Lus10009428	4.91595	56.1187		AT1G22710.1	ATSUC2,SUC2,SUT1	sucrose-proton symporter 2	Figure 3	Sucrose-proton symporter
Lus10012080.g	Lus10012080	22.1868	120.727	PF00332,PF07983	AT2G16230.1		O-Glycosyl hydrolases family 17 protein	Figure 3	O-Glycosyl hydrolases family 17
Lus10012444.g	Lus10012444	8.6958	44.7546	PF01490	AT1G10010.1	AAP8,ATAAP8	amino acid permease 8	Figure 3	Amino acid permease 8
Lus10012454.g	Lus10012454	5.34419	47.1806	PF00534,PF00862	AT3G43190.1	ATSUS4,SUS4	sucrose synthase 4	Figure 3	Sucrose synthase
Lus10012923.g	Lus10012923	73.6171	354.229	PF05153	AT4G26260.2	MIOX4	myo-inositol oxygenase 4	Figure 3	Myo-inositol oxygenase 4
Lus10014840.g	Lus10014840	200.002	4.16275	PF00230	AT2G45960.1	ATHH2,PIP1;2,PIP1B,TMP-A	plasma membrane intrinsic protein 1B	Figure 3	LuPIP1-1
Lus10014978.g	Lus10014978	206.463	761.565	PF00230	AT2G16850.1	PIP2;8,PIP3B	plasma membrane intrinsic protein 2;8	Figure 3	LuPIP2-2
Lus10015083.g	Lus10015083	62.3428	190.81	PF00230	AT5G60660.1	PIP2;4,PIP2F	plasma membrane intrinsic protein 2;4	Figure 3	LuPIP2-4
Lus10015151.g	Lus10015151	167.265	43.0977	PF00332,PF07983	AT2G05790.1		O-Glycosyl hydrolases family 17 protein	Figure 3	O-Glycosyl hydrolases family 17
Lus10016032.g	Lus10016032	41.356	11.1329	PF00332,PF07983	AT5G24318.1		O-Glycosyl hydrolases family 17 protein	Figure 3	O-Glycosyl hydrolases family 17
Lus10016742.g	Lus10016742	6.74829	78.6476	PF03083	AT5G50790.1		Nodulin MtN3 family protein	Figure 3	Nodulin MtN3 (SWEET10)
Lus10017740.g	Lus10017740	0.519699	44.4878	PF00332,PF07983	AT3G24330.1		O-Glycosyl hydrolases family 17 protein	Figure 3	O-Glycosyl hydrolases family 17
Lus10017820.g	Lus10017820	27.37	6.95725	PF01373	AT2G45880.1	BAM7,BMY4	beta-amylase 7	Figure 3	Beta-amylase
Lus10018491.g	Lus10018491	32.9328	6.04007	PF01373	AT4G15210.1	AT-BETA-AMY,ATBETA-AMY,BAM5,BMY1,RAM1	beta-amylase 5	Figure 3	Beta-amylase
Lus10020751.g	Lus10020751	2.28016	33.3628	PF04652	AT3G59100.1	ATGSL11,gsl11	glucan synthase-like 11	Figure 3	Glucan synthase-like/callose synthase
Lus10022436.g	Lus10022436	11.8451	154.553	PF03083	AT5G50790.1		Nodulin MtN3 family protein	Figure 3	Nodulin MtN3 (SWEET10)
Lus10023913.g	Lus10023913	88.7249	12.9523	PF00230	AT2G36830.1	GAMMA-TIP,GAMMA-TIP1,TIP1;1	gamma tonoplast intrinsic protein	Figure 3	LuTIP1-2
Lus10024535.g	Lus10024535	2.76242	90.4078	PF00332,PF07983	AT4G31140.1		O-Glycosyl hydrolases family 17 protein	Figure 3	O-Glycosyl hydrolases family 17
Lus10024605.g	Lus10024605	4.97766	94.1684	PF08244,PF00251,PF11837	AT1G12240.1	ATBETAFRUCT4,VAC-INV	Glycosyl hydrolases family 32 protein	Figure 3	Vacuolar invertase GH32
Lus10025565.g	Lus10025565	8.2738	26.2281	PF00083	AT2G43330.1	ATINT1,INT1	inositol transporter 1	Figure 3	Inositol transporter
Lus10025808.g	Lus10025808	353.989	1178.7	PF00230	AT3G16240.1	AQP1,ATTIP2;1,DELTA-TIP,DELTA-TIP1,TIP2;1	delta tonoplast integral protein	Figure 3	LuTIP2-3
Lus10025892.g	Lus10025892	131.299	12.2826	PF00332,PF07983	AT3G07320.1		O-Glycosyl hydrolases family 17 protein	Figure 3	O-Glycosyl hydrolases family 17
Lus10026224.g	Lus10026224	4.94897	38.3447	PF00702,PF00122	AT2G24520.1	AHA5,HA5	H(+)-ATPase 5	Figure 3	H(+)-ATPase
Lus10028303.g	Lus10028303	3.58183	30.0482	PF00083	AT1G75220.1		Major facilitator superfamily protein	Figure 3	ERD6-LIKE
Lus10030635.g	Lus10030635	6.14687	39.737	PF02358,PF00982	AT1G60140.1	ATTPS10,TPS10	trehalose phosphate synthase	Figure 3	Trehalose phosphate synthase
Lus10030853.g	Lus10030853	6.66004	64.4977	PF02358,PF00982	AT1G60140.1	ATTPS10,TPS10	trehalose phosphate synthase	Figure 3	Trehalose phosphate synthase
Lus10032562.g	Lus10032562	176.652	34.5671	PF00332,PF07983	AT5G55180.1		O-Glycosyl hydrolases family 17 protein	Figure 3	O-Glycosyl hydrolases family 17
Lus10032719.g	Lus10032719	1.36618	31.2452	PF00332,PF07983	AT2G16230.1		O-Glycosyl hydrolases family 17 protein	Figure 3	O-Glycosyl hydrolases family 17
Lus10037471.g	Lus10037471	4.75121	122.739	PF04652	AT2G31960.1	ATGSL03,ATGSL3,GSL03	glucan synthase-like 3	Figure 3	Glucan synthase-like/callose synthase
Lus10039059.g	Lus10039059	1.93371	26.1034	PF07983	AT5G35740.1		Carbohydrate-binding X8 domain superfamily protein	Figure 3	Carbohydrate-binding X8 domain protein
Lus10039179.g	Lus10039179	37.884	11.8061	PF00332,PF07983	AT3G13560.1		O-Glycosyl hydrolases family 17 protein	Figure 3	O-Glycosyl hydrolases family 17
Lus10039701.g	Lus10039701	51.4448	12.2028	PF01373	AT4G15210.1	AT-BETA-AMY,ATBETA-AMY,BAM5,BMY1,RAM1	beta-amylase 5	Figure 3	Beta-amylase
Lus10040134.g	Lus10040134	6.26793	120.232	PF01373	AT4G17090.1	BAM3,BMY8,CT-BMY	chloroplast beta-amylase	Figure 3	Chloroplast beta-amylase GH14
Lus10040294.g	Lus10040294	79.4856	2.3361	PF00332,PF07983	AT3G55430.1		O-Glycosyl hydrolases family 17 protein	Figure 3	O-Glycosyl hydrolases family 17
Lus10040399.g	Lus10040399	156.477	46.2347	PF00230	AT3G54820.1	PIP2;5,PIP2D	plasma membrane intrinsic protein 2;5	Figure 3	LuPIP2-11
Lus10040808.g	Lus10040808	32.8521	8.7233	PF00332,PF07983	AT5G24318.1		O-Glycosyl hydrolases family 17 protein	Figure 3	O-Glycosyl hydrolases family 17
Lus10040892.g	Lus10040892	4.73511	28.9822		AT2G36850.1	ATGSL08,ATGSL8,CHOR,GSL08,GSL8	glucan synthase-like 8	Figure 3	Glucan synthase-like/callose synthase
Lus10042385.g	Lus10042385	60.7199	0.0749138	PF00230	AT3G61430.1	ATPIP1,PIP1,PIP1;1,PIP1A	plasma membrane intrinsic protein 1A	Figure 3	LuXIP1-1
Lus10042478.g	Lus10042478	6.1034	35.1016	PF02364	AT3G14570.1	ATGSL04,atgsl4,gsl04	glucan synthase-like 4	Figure 3	Glucan synthase-like/callose synthase
Lus10042820.g	Lus10042820	13.9708	41.5044	PF00083	AT1G30220.1	ATINT2,INT2	inositol transporter 2	Figure 3	Inositol transporter
Lus10000542.g	Lus10000542	328.917	100.834	PF06376	AT2G46330.1	AGP16,ATAGP16	arabinogalactan protein 16	Figure 4	AGP16
Lus10001324.g	Lus10001324	6.71839	28.4158	PF00141	AT5G17820.1		Peroxidase superfamily protein	Figure 4	Peroxidase superfamily proteins
Lus10001396.g	Lus10001396	29.0336	3.94441	PF00722,PF06955	AT2G36870.1	XTH32	xyloglucan endotransglucosylase/hydrolase 32	Figure 4	XTH32
Lus10004720.g	Lus10004720	225.541	2.85186	PF01095	AT5G47500.1		Pectin lyase-like superfamily protein	Figure 4	PME Type II
Lus10004847.g	Lus10004847	230.977	0.622223	PF01190	AT2G27385.1		Pollen Ole e 1 allergen and extensin family protein	Figure 4	Pollen Ole e 1 allergen and extensin/ extensin-like protein
Lus10005587.g	Lus10005587	35.0258	7.00596	PF01095,PF04043	AT5G09760.1		Plant invertase/pectin methylesterase inhibitor superfamily	Figure 4	PME Type I
Lus10005932.g	Lus10005932	66.0144	5.38696		AT2G47930.1	AGP26,ATAGP26	arabinogalactan protein 26	Figure 4	AGP26
Lus10006778.g	Lus10006778	100.485	326.938	PF00141	AT4G21960.1	PRXR1	Peroxidase superfamily protein	Figure 4	Peroxidase superfamily proteins
Lus10007348.g	Lus10007348	43.4435	0.48687	PF00722,PF00249	AT3G23730.1	XTH16	xyloglucan endotransglucosylase/hydrolase 16	Figure 4	XTH16
Lus10007349.g	Lus10007349	46.4516	0.277819	PF00722,PF06955	AT3G23730.1	XTH16	xyloglucan endotransglucosylase/hydrolase 16	Figure 4	XTH16
Lus10007922.g	Lus10007922	67.8775	1.97963	PF00295	AT3G61490.1		Pectin lyase-like superfamily protein	Figure 4	Polygalacturonase (Pectin lyase-like superfamily proteins)
Lus10010015.g	Lus10010015	0.829681	27.1557	PF00933,PF01915	AT1G02640.1	ATBXL2,BXL2	beta-xylosidase 2	Figure 4	β-Xylosidase 2
Lus10011520.g	Lus10011520	1026.48	38.044		AT4G37450.1	AGP18,ATAGP18	arabinogalactan protein 18	Figure 4	AGP18
Lus10011885.g	Lus10011885	5.24497	35.593	PF00544	AT3G07010.1		Pectin lyase-like superfamily protein	Figure 4	Pectate lyase (Pectin lyase-like superfamily proteins)
Lus10012553.g	Lus10012553	64.3486	0.70075	PF01190	AT5G41050.1		Pollen Ole e 1 allergen and extensin family protein	Figure 4	Pollen Ole e 1 allergen and extensin/ extensin-like protein
Lus10013604.g	Lus10013604	73.6153	7.8068	PF02469	AT5G06390.1	FLA17	FASCICLIN-like arabinogalactan protein 17 precursor	Figure 4	FLA17
Lus10013666.g	Lus10013666	9.50603	72.5245		AT4G24780.1		Pectin lyase-like superfamily protein	Figure 4	Pectate lyase (Pectin lyase-like superfamily proteins)
Lus10013720.g	Lus10013720	34.488	3.09199	PF01095,PF04043	AT5G09760.1		Plant invertase/pectin methylesterase inhibitor superfamily	Figure 4	PME Type I
Lus10013721.g	Lus10013721	32.0612	5.33603	PF01095	AT5G09760.1		Plant invertase/pectin methylesterase inhibitor superfamily	Figure 4	PME Type II
Lus10014013.g	Lus10014013	739.834	83.0804	PF01190	AT2G34700.1		Pollen Ole e 1 allergen and extensin family protein	Figure 4	Pollen Ole e 1 allergen and extensin/ extensin-like protein
Lus10015434.g	Lus10015434	439.048	36.5979	PF01190	AT1G28290.1	AGP31	arabinogalactan protein 31	Figure 4	AGP31
Lus10016194.g	Lus10016194	47.8447	7.49878	PF02469	AT3G11700.1	FLA18	FASCICLIN-like arabinogalactan protein 18 precursor	Figure 4	FLA18
Lus10016617.g	Lus10016617	126.85	39.8036	PF02469	AT5G55730.1	FLA1	FASCICLIN-like arabinogalactan 1	Figure 4	FLA1
Lus10019088.g	Lus10019088	12.4518	186.47	PF01357	AT1G69530.1	AT-EXP1,ATEXP1,ATEXPA1,ATHEXP ALPHA 1.2,EXP1,EXPA1	expansin A1	Figure 4	EXPA1
Lus10020642.g	Lus10020642	339.744	0.335689	PF01190	AT2G27385.1		Pollen Ole e 1 allergen and extensin family protein	Figure 4	Pollen Ole e 1 allergen and extensin/ extensin-like protein
Lus10020680.g	Lus10020680	51.5427	2.72271	PF01095	AT2G47550.1		Plant invertase/pectin methylesterase inhibitor superfamily	Figure 4	PME Type II
Lus10020772.g	Lus10020772	53.4357	0.0669165	PF00722,PF06955	AT3G23730.1	XTH16	xyloglucan endotransglucosylase/hydrolase 16	Figure 4	XTH16
Lus10020773.g	Lus10020773	59.9708	0.131807	PF00722,PF06955	AT3G23730.1	XTH16	xyloglucan endotransglucosylase/hydrolase 16	Figure 4	XTH16
Lus10021247.g	Lus10021247	42.9763	5.31628	PF02469	AT2G35860.1	FLA16	FASCICLIN-like arabinogalactan protein 16 precursor	Figure 4	FLA16
Lus10022817.g	Lus10022817	0.915461	31.2546	PF00544	AT3G24670.1		Pectin lyase-like superfamily protein	Figure 4	Pectate lyase (Pectin lyase-like superfamily proteins)
Lus10023629.g	Lus10023629	571.791	29.3006	PF06376	AT2G46330.1	AGP16,ATAGP16	arabinogalactan protein 16	Figure 4	AGP16
Lus10023679.g	Lus10023679	30.937	172.153	PF00544	AT4G13710.2		Pectin lyase-like superfamily protein	Figure 4	Pectate lyase (Pectin lyase-like superfamily proteins)
Lus10023968.g	Lus10023968	341.975	16.8148	PF01357,PF03330	AT3G45970.1	ATEXLA1,ATEXPL1,ATHEXP BETA 2.1,EXLA1,EXPL1	expansin-like A1	Figure 4	EXLA1
Lus10024263.g	Lus10024263	61.1522	4.06381	PF06376	AT2G46330.1	AGP16,ATAGP16	arabinogalactan protein 16	Figure 4	AGP16
Lus10024292.g	Lus10024292	17.5445	76.4759	PF01301	AT1G45130.1	BGAL5	beta-galactosidase 5	Figure 4	β-Galactosidase
Lus10025116.g	Lus10025116	170.238	8.60509	PF01357	AT4G38400.1	ATEXLA2,ATEXPL2,ATHEXP BETA 2.2,EXLA2,EXPL2	expansin-like A2	Figure 4	EXPL2
Lus10026435.g	Lus10026435	44.3708	133.588	PF04043	AT1G53840.1	ATPME1,PME1	pectin methylesterase 1	Figure 4	PME Type I
Lus10028097.g	Lus10028097	74.1521	6.63805	PF00560	AT1G62440.1	LRX2	leucine-rich repeat/extensin 2	Figure 4	Pollen Ole e 1 allergen and extensin/ extensin-like protein
Lus10028589.g	Lus10028589	910.872	0.001	PF04554			PF04554 - Extensin-like region (Extensin_2)	Figure 4	Pollen Ole e 1 allergen and extensin/ extensin-like protein
Lus10028735.g	Lus10028735	18.1509	99.4948	PF00141	AT1G71695.1		Peroxidase superfamily protein	Figure 4	Peroxidase superfamily proteins
Lus10029353.g	Lus10029353	34.9266	8.82079	PF02469	AT5G06390.1	FLA17	FASCICLIN-like arabinogalactan protein 17 precursor	Figure 4	FLA17
Lus10030449.g	Lus10030449	226.788	12.4091	PF01357,PF03330	AT1G69530.3	AT-EXP1,ATEXP1,ATEXPA1,ATHEXP ALPHA 1.2,EXP1,EXPA1	expansin A1	Figure 4	EXPA1
Lus10030576.g	Lus10030576	6.73327	164.273	PF00232	AT2G44480.1	BGLU17	beta glucosidase 17	Figure 4	β-glucosidase 17
Lus10030604.g	Lus10030604	46.4997	0.075519	PF00295	AT1G60590.1		Pectin lyase-like superfamily protein	Figure 4	Polygalacturonase (Pectin lyase-like superfamily proteins)
Lus10030923.g	Lus10030923	110.713	28.9387	PF00722,PF06955	AT5G13870.1	EXGT-A4,XTH5	xyloglucan endotransglucosylase/hydrolase 5	Figure 4	XTH5
Lus10031132.g	Lus10031132	181.181	1.21662	PF04043	AT1G62760.1		Plant invertase/pectin methylesterase inhibitor superfamily protein	Figure 4	PMEI
Lus10031138.g	Lus10031138	32.3981	0.141877	PF04043	AT5G62360.1		Plant invertase/pectin methylesterase inhibitor superfamily protein	Figure 4	PMEI
Lus10031586.g	Lus10031586	603.997	80.831	PF00722,PF06955	AT4G03210.1	XTH9	xyloglucan endotransglucosylase/hydrolase 9	Figure 4	XTH9
Lus10031711.g	Lus10031711	62.7317	0.257295	PF04043	AT5G62360.1		Plant invertase/pectin methylesterase inhibitor superfamily protein	Figure 4	PMEI
Lus10031717.g	Lus10031717	275.881	38.8028	PF04043	AT5G62360.1		Plant invertase/pectin methylesterase inhibitor superfamily protein	Figure 4	PMEI
Lus10032018.g	Lus10032018	79.182	0.001	PF01190	AT5G41050.1		Pollen Ole e 1 allergen and extensin family protein	Figure 4	Pollen Ole e 1 allergen and extensin/ extensin-like protein
Lus10032374.g	Lus10032374	32.6569	9.52165	PF00295	AT4G23820.1		Pectin lyase-like superfamily protein	Figure 4	Polygalacturonase (Pectin lyase-like superfamily proteins)
Lus10033011.g	Lus10033011	74.4557	1.10235	PF01357,PF03330	AT3G29030.1	ATEXP5,ATEXPA5,ATHEXP ALPHA 1.4,EXP5,EXPA5	expansin A5	Figure 4	EXPA5
Lus10033301.g	Lus10033301	24.6713	93.9694	PF03283	AT5G45280.2		Pectinacetylesterase family protein	Figure 4	Pectinacetylesterase
Lus10034762.g	Lus10034762	19.7837	84.8959	PF03283	AT4G19410.1		Pectinacetylesterase family protein	Figure 4	Pectinacetylesterase
Lus10035187.g	Lus10035187	43.2367	0.192442	PF01190	AT5G41050.1		Pollen Ole e 1 allergen and extensin family protein	Figure 4	Pollen Ole e 1 allergen and extensin/ extensin-like protein
Lus10037473.g	Lus10037473	6.79101	32.4281	PF00232	AT2G44480.1	BGLU17	beta glucosidase 17	Figure 4	β-glucosidase 17
Lus10038004.g	Lus10038004	103.062	28.6107	PF02469	AT2G45470.1	AGP8,FLA8	FASCICLIN-like arabinogalactan protein 8	Figure 4	FLA8
Lus10038645.g	Lus10038645	46.6858	16.0619	PF04043	AT2G01610.1		Plant invertase/pectin methylesterase inhibitor superfamily protein	Figure 4	PMEI
Lus10038988.g	Lus10038988	8.10664	34.7602	PF06964	AT3G10740.1	ARAF,ARAF1,ASD1,ATASD1	alpha-L-arabinofuranosidase 1	Figure 4	α-L-Arabino-furanosidase 1
Lus10039445.g	Lus10039445	27.4215	8.90889	PF00141	AT5G40150.1		Peroxidase superfamily protein	Figure 4	Peroxidase superfamily proteins
Lus10040121.g	Lus10040121	66.4674	4.90858	PF00722,PF06955	AT5G13870.1	EXGT-A4,XTH5	xyloglucan endotransglucosylase/hydrolase 5	Figure 4	XTH5
Lus10040557.g	Lus10040557	2.23114	113.072	PF01301	AT4G26140.1	BGAL12	beta-galactosidase 12	Figure 4	β-Galactosidase
Lus10040566.g	Lus10040566	138.941	10.1632	PF00560	AT1G12040.1	LRX1	leucine-rich repeat/extensin 1	Figure 4	Pollen Ole e 1 allergen and extensin/ extensin-like protein
Lus10040801.g	Lus10040801	50.6585	227.718	PF01357,PF03330	AT2G39700.1	ATEXP4,ATEXPA4,ATHEXP ALPHA 1.6,EXPA4	expansin A4	Figure 4	EXPA4
Lus10041541.g	Lus10041541	96.8499	0.0719585	PF01190	AT5G41050.1		Pollen Ole e 1 allergen and extensin family protein	Figure 4	Pollen Ole e 1 allergen and extensin/ extensin-like protein
Lus10043035.g	Lus10043035	28.2084	0.001	PF01095	AT5G19730.1		Pectin lyase-like superfamily protein	Figure 4	PME Type II
Lus10001133.g	Lus10001133	8.16334	32.0986	PF00447	AT1G46264.1	AT-HSFB4,HSFB4,SCZ	heat shock transcription factor B4	Figure 5	HSF
Lus10001271.g	Lus10001271	86.3029	1.15305	PF00010	AT1G72210.1		basic helix-loop-helix (bHLH) DNA-binding superfamily protein	Figure 5	bHLH
Lus10001347.g	Lus10001347	4.12636	22.3121	PF07716	AT1G75390.1	AtbZIP44,bZIP44	basic leucine-zipper 44	Figure 5	bZIP
Lus10001896.g	Lus10001896	6.13893	38.026	PF02701	AT2G34140.1		Dof-type zinc finger DNA-binding family protein	Figure 5	Dof
Lus10002794.g	Lus10002794	67.035	12.8341	PF04504	AT4G01260.1		DNA-binding storekeeper protein-related transcriptional regulator	Figure 5	GeBP
Lus10005134.g	Lus10005134	3.41667	60.6427	PF00249	AT1G01060.1	LHY,LHY1	Homeodomain-like superfamily protein	Figure 5	MYB_related
Lus10005956.g	Lus10005956	6.39279	25.2387	PF02701	AT3G55370.2	OBP3	OBF-binding protein 3	Figure 5	Dof
Lus10006590.g	Lus10006590	7.65439	80.5126	PF12498,PF00170	AT5G28770.2	AtbZIP63,BZO2H3	bZIP transcription factor family protein	Figure 5	bZIP
Lus10007147.g	Lus10007147	74.7201	3.61133	PF04770	AT2G18350.1	AtHB24,HB24	homeobox protein 24	Figure 5	ZF-HD
Lus10007493.g	Lus10007493	124.394	37.4999	PF00642	AT2G40140.1	ATSZF2,CZF1,SZF2,ZFAR1	zinc finger (CCCH-type) family protein	Figure 5	C3H
Lus10008795.g	Lus10008795	5.4965	16.8229	PF02183,PF00046	AT3G01470.1	ATHB-1,ATHB1,HAT5,HB-1,HD-ZIP-1	homeobox 1	Figure 5	HD-ZIP
Lus10009475.g	Lus10009475	61.5656	5.51056	PF00010	AT1G72210.1		basic helix-loop-helix (bHLH) DNA-binding superfamily protein	Figure 5	bHLH
Lus10011558.g	Lus10011558	61.1062	2.14785	PF08879,PF08880	AT2G22840.1	AtGRF1,GRF1	growth-regulating factor 1	Figure 5	GRF
Lus10011722.g	Lus10011722	0.561069	29.4726	PF00170	AT3G49760.1	AtbZIP5,bZIP5	basic leucine-zipper 5	Figure 5	bZIP
Lus10012017.g	Lus10012017	75.413	13.681	PF00013,PF00642	AT3G12130.1		KH domain-containing protein / zinc finger (CCCH type) family protein	Figure 5	C3H
Lus10012389.g	Lus10012389	56.6478	17.4137	PF06217	AT5G42520.1	ATBPC6,BBR/BPC6,BPC6	basic pentacysteine 6	Figure 5	BBR-BPC
Lus10012602.g	Lus10012602	7.18667	26.8464	PF00249	AT1G01060.1	LHY,LHY1	Homeodomain-like superfamily protein	Figure 5	MYB_related
Lus10013905.g	Lus10013905	1.8182	17.5396	PF02701	AT2G34140.1		Dof-type zinc finger DNA-binding family protein	Figure 5	Dof
Lus10015913.g	Lus10015913	9.95005	115.576	PF12498,PF00170	AT5G28770.2	AtbZIP63,BZO2H3	bZIP transcription factor family protein	Figure 5	bZIP
Lus10016566.g	Lus10016566	6.98344	32.4198	PF02701	AT3G55370.2	OBP3	OBF-binding protein 3	Figure 5	Dof
Lus10016849.g	Lus10016849	73.6501	16.9729	PF00320	AT3G06740.1	GATA15	GATA transcription factor 15	Figure 5	GATA
Lus10017554.g	Lus10017554	91.8276	5.1616	PF03514	AT4G17230.1	SCL13	SCARECROW-like 13	Figure 5	GRAS
Lus10017892.g	Lus10017892	85.3962	23.5429	PF08536	AT1G71260.1	ATWHY2,WHY2	WHIRLY 2	Figure 5	Whirly
Lus10018366.g	Lus10018366	144.614	34.6557	PF00249	AT2G46410.1	CPC	Homeodomain-like superfamily protein	Figure 5	MYB_related
Lus10019093.g	Lus10019093	6.63935	26.4588	PF02701	AT3G47500.1	CDF3	cycling DOF factor 3	Figure 5	Dof
Lus10019274.g	Lus10019274	53.7648	3.5861	PF08879,PF08880	AT2G22840.1	AtGRF1,GRF1	growth-regulating factor 1	Figure 5	GRF
Lus10019275.g	Lus10019275	58.477	4.94388	PF08879,PF08880	AT2G22840.1	AtGRF1,GRF1	growth-regulating factor 1	Figure 5	GRF
Lus10019407.g	Lus10019407	62.8778	0.001	PF04690	AT2G26580.1	YAB5	plant-specific transcription factor YABBY family protein	Figure 5	YABBY
Lus10019898.g	Lus10019898	8.96596	75.6556	PF03106	AT5G56270.1	ATWRKY2,WRKY2	WRKY DNA-binding protein 2	Figure 5	WRKY
Lus10019902.g	Lus10019902	6.74099	27.1006	PF00249	AT3G09600.1	RVE8, REVEILLE 8	Homeodomain-like superfamily protein	Figure 5	MYB_related
Lus10020794.g	Lus10020794	82.8864	22.3946	PF02365,PF01092	AT5G10360.1	EMB3010,RPS6B	Ribosomal protein S6e	Figure 5	NAC
Lus10021034.g	Lus10021034	17.672	54.2772	PF03110	AT2G42200.1	SPL9	squamosa promoter binding protein-like 9	Figure 5	SBP
Lus10021466.g	Lus10021466	70.943	18.83	PF00320	AT1G08010.1	GATA11	GATA transcription factor 11	Figure 5	GATA
Lus10022736.g	Lus10022736	59.7381	0.001	PF03106	AT5G01900.1	ATWRKY62,WRKY62	WRKY DNA-binding protein 62	Figure 5	WRKY
Lus10023159.g	Lus10023159	82.4362	15.8791	PF02183,PF00046	AT4G40060.1	ATHB-16,ATHB16,HB16	homeobox protein 16	Figure 5	HD-ZIP
Lus10023177.g	Lus10023177	276.764	90.0865	PF04689	AT2G37120.1		S1FA-like DNA-binding protein	Figure 5	S1Fa-like
Lus10023562.g	Lus10023562	11.0845	75.8654	PF00010	AT1G26260.3	CIB5	cryptochrome-interacting basic-helix-loop-helix 5	Figure 5	bHLH
Lus10023684.g	Lus10023684	101.739	22.3885	PF00320	AT3G24050.1	GATA1	GATA transcription factor 1	Figure 5	GATA
Lus10024074.g	Lus10024074	71.3083	0.446637	PF03106	AT1G80840.1	ATWRKY40,WRKY40	WRKY DNA-binding protein 40	Figure 5	WRKY
Lus10024603.g	Lus10024603	172.92	0.0260732	PF04690	AT2G45190.1	AFO,FIL,YAB1	Plant-specific transcription factor YABBY family protein	Figure 5	YABBY
Lus10025133.g	Lus10025133	58.4714	0.216548	PF03106	AT3G56400.1	ATWRKY70,WRKY70	WRKY DNA-binding protein 70	Figure 5	WRKY
Lus10025232.g	Lus10025232	1.44882	102.686	PF00046	AT3G01470.1	ATHB-1,ATHB1,HAT5,HB-1,HD-ZIP-1	homeobox 1	Figure 5	HB-other
Lus10026036.g	Lus10026036	64.1729	9.24016	PF05687	AT1G75080.1	BZR1	Brassinosteroid signalling positive regulator (BZR1) family protein	Figure 5	BES1
Lus10026082.g	Lus10026082	102.511	4.20012	PF03106	AT1G80840.1	ATWRKY40,WRKY40	WRKY DNA-binding protein 40	Figure 5	WRKY
Lus10026973.g	Lus10026973	5.53772	22.4439	PF12498,PF00170	AT5G24800.1	ATBZIP9,BZIP9,BZO2H2	basic leucine zipper 9	Figure 5	bZIP
Lus10027242.g	Lus10027242	71.1657	8.02361	PF00808	AT5G23090.1	NF-YB13	nuclear factor Y, subunit B13	Figure 5	NF-YB
Lus10027404.g	Lus10027404	50.6831	14.659	PF01486,PF00319	AT5G62165.1	AGL42	AGAMOUS-like 42	Figure 5	MIKC
Lus10028306.g	Lus10028306	1.30436	27.5274		AT1G75250.1	ATRL6,RL6,RSM3	RAD-like 6	Figure 5	MYB_related
Lus10028970.g	Lus10028970	204.231	23.398	PF00642	AT2G40140.1	ATSZF2,CZF1,SZF2,ZFAR1	zinc finger (CCCH-type) family protein	Figure 5	C3H
Lus10029405.g	Lus10029405	4.14152	16.2685	PF07526,PF00046	AT2G35940.1	BLH1,EDA29	BEL1-like homeodomain 1	Figure 5	TALE
Lus10030003.g	Lus10030003	17.08	54.1251	PF03790,PF00046,PF03789,PF03791	AT1G62360.1	BUM,BUM1,SHL,STM,WAM,WAM1	KNOX/ELK homeobox transcription factor	Figure 5	TALE
Lus10030184.g	Lus10030184	0.794941	31.8621	PF00249	AT1G01060.1	LHY,LHY1	Homeodomain-like superfamily protein	Figure 5	MYB_related
Lus10030517.g	Lus10030517	58.1993	0.671404	PF03106	AT3G56400.1	ATWRKY70,WRKY70	WRKY DNA-binding protein 70	Figure 5	WRKY
Lus10030657.g	Lus10030657	61.6645	6.08536	PF00808	AT5G43250.1	NF-YC13	nuclear factor Y, subunit C13	Figure 5	NF-YC
Lus10030938.g	Lus10030938	5.22786	29.0633	PF00072,PF00249	AT4G18020.1	APRR2,PRR2	CheY-like two-component responsive regulator family protein	Figure 5	ARR-B
Lus10031322.g	Lus10031322	1.80966	28.1312	PF00249	AT1G18330.2	EPR1,RVE7	Homeodomain-like superfamily protein	Figure 5	MYB_related
Lus10032240.g	Lus10032240	145.479	0.001	PF04690	AT2G45190.1	AFO,FIL,YAB1	Plant-specific transcription factor YABBY family protein	Figure 5	YABBY
Lus10032499.g	Lus10032499	250.328	8.09744	PF00847	AT5G51190.1		Integrase-type DNA-binding superfamily protein	Figure 5	ERF
Lus10033463.g	Lus10033463	50.1282	13.2046	PF00847	AT1G78080.1	RAP2.4	related to AP2 4	Figure 5	ERF
Lus10033630.g	Lus10033630	15.0518	53.719	PF07716	AT2G42380.2	ATBZIP34,BZIP34	Basic-leucine zipper (bZIP) transcription factor family protein	Figure 5	bZIP
Lus10036045.g	Lus10036045	75.8038	24.5776	PF02362	AT3G18990.1	REM39,VRN1	AP2/B3-like transcriptional factor family protein	Figure 5	B3
Lus10036496.g	Lus10036496	64.2092	0.001	PF04690	AT2G45190.1	AFO,FIL,YAB1	Plant-specific transcription factor YABBY family protein	Figure 5	YABBY
Lus10036723.g	Lus10036723	56.5923	13.1705	PF08536	AT1G14410.1	ATWHY1,PTAC1,WHY1	ssDNA-binding transcriptional regulator	Figure 5	Whirly
Lus10037198.g	Lus10037198	59.7471	13.4513	PF00010	AT1G26945.1	KDR	basic helix-loop-helix (bHLH) DNA-binding superfamily protein	Figure 5	bHLH
Lus10037721.g	Lus10037721	112.531	30.2516	PF00320	AT3G06740.1	GATA15	GATA transcription factor 15	Figure 5	GATA
Lus10038512.g	Lus10038512	59.1719	5.82716	PF03634	AT4G18390.1	TCP2	TEOSINTE BRANCHED 1, cycloidea and PCF transcription factor 2	Figure 5	TCP
Lus10038952.g	Lus10038952	78.6631	11.818	PF00808	AT5G23090.4	NF-YB13	nuclear factor Y, subunit B13	Figure 5	NF-YB
Lus10039580.g	Lus10039580	2.99849	19.1032	PF01486,PF00319	AT5G13790.1	AGL15	AGAMOUS-like 15	Figure 5	MIKC
Lus10039869.g	Lus10039869	0.987173	27.2432		AT1G03840.1	MGP	C2H2 and C2HC zinc fingers superfamily protein	Figure 5	C2H2
Lus10040448.g	Lus10040448	20.1084	94.2294	PF00010	AT4G34530.1	CIB1	cryptochrome-interacting basic-helix-loop-helix 1	Figure 5	bHLH
Lus10041752.g	Lus10041752	7.09237	143.547		AT1G75250.1	ATRL6,RL6,RSM3	RAD-like 6	Figure 5	MYB_related
Lus10042996.g	Lus10042996	161.395	6.70199	PF00847	AT5G51190.1		Integrase-type DNA-binding superfamily protein	Figure 5	ERF
Lus10002059.g	Lus10002059	36.9794	0.565975	PF02704	AT1G74670.1		Gibberellin-regulated family protein	Figure 6	Gibberellin-regulated family protein family protein
Lus10003738.g	Lus10003738	2.5289	44.7522	PF00892	AT4G08300.1		nodulin MtN21 /EamA-like transporter family protein	Figure 6	Nodulin MtN21 / EamA-like transporter family protein
Lus10005965.g	Lus10005965	0.608198	31.2896	PF00892	AT2G39510.1		nodulin MtN21 /EamA-like transporter family protein	Figure 6	Nodulin MtN21 / EamA-like transporter family protein
Lus10006046.g	Lus10006046	8.70761	42.737	PF01061	AT1G71960.1	ABCG25,ATABCG25	ATP-binding casette family G25	Figure 6	ATP-binding casette G25 (ABC transporter family)
Lus10006398.g	Lus10006398	42.4519	10.1294	PF03188	AT5G47530.1		Auxin-responsive family protein	Figure 6	Auxin-responsive family protein
Lus10006624.g	Lus10006624	34.4568	95.1773	PF12481,PF12504	AT5G43830.1		Aluminium induced protein with YGL and LRDR motifs	Figure 6	Aluminium induced protein with YGL and LRDR motifs
Lus10008845.g	Lus10008845	13.3125	86.1417	PF02519	AT2G46690.1		SAUR-like auxin-responsive protein family	Figure 6	SAUR31
Lus10008992.g	Lus10008992	4.84884	44.5472	PF02519	AT2G21200.1		SAUR-like auxin-responsive protein family	Figure 6	SAUR21
Lus10009686.g	Lus10009686	37.4676	13.5377	PF03547	AT2G01420.2	ATPIN4,PIN4	Auxin efflux carrier family protein	Figure 6	PIN4
Lus10010167.g	Lus10010167	0.850802	49.7434	PF02893	AT5G08350.1		GRAM domain-containing protein / ABA-responsive protein-related	Figure 6	GRAM domain-containing protein / ABA-responsive protein-related
Lus10010505.g	Lus10010505	22.5081	67.6522	PF12481,PF12504	AT5G19140.1	AILP1,ATAILP1	Aluminium induced protein with YGL and LRDR motifs	Figure 6	Aluminium induced protein with YGL and LRDR motifs
Lus10010647.g	Lus10010647	47.8435	141.659	PF00892	AT1G75500.1	WAT1	Walls Are Thin 1	Figure 6	Walls Are Thin 1 (WAT1)
Lus10011191.g	Lus10011191	21.6911	526.973	PF12481,PF12504	AT4G27450.1		Aluminium induced protein with YGL and LRDR motifs	Figure 6	Aluminium induced protein with YGL and LRDR motifs
Lus10011262.g	Lus10011262	11.6297	54.5816		AT3G62980.1	TIR1	F-box/RNI-like superfamily protein	Figure 6	TIR1
Lus10011523.g	Lus10011523	17.8431	58.119	PF02135,PF00651	AT5G67480.2	ATBT4,BT4	BTB and TAZ domain protein 4	Figure 6	BTB and TAZ domain protein 4
Lus10012189.g	Lus10012189	27.1381	174.721	PF02519	AT4G34760.1		SAUR-like auxin-responsive protein family	Figure 6	SAUR50
Lus10012350.g	Lus10012350	63.869	8.46395	PF03188,PF04526	AT5G35735.1		Auxin-responsive family protein	Figure 6	Auxin-responsive family protein
Lus10013445.g	Lus10013445	3.71043	208.916	PF02893	AT5G08350.1		GRAM domain-containing protein / ABA-responsive protein-related	Figure 6	GRAM domain-containing protein / ABA-responsive protein-related
Lus10017373.g	Lus10017373	1.73405	34.1977	PF02893	AT5G08350.1		GRAM domain-containing protein / ABA-responsive protein-related	Figure 6	GRAM domain-containing protein / ABA-responsive protein-related
Lus10018007.g	Lus10018007	35.0545	6.81926	PF03547	AT5G57090.1	AGR,AGR1,ATPIN2,EIR1,PIN2,WAV6	Auxin efflux carrier family protein	Figure 6	PIN2
Lus10018425.g	Lus10018425	2.8016	35.2856		AT3G62980.1	TIR1	F-box/RNI-like superfamily protein	Figure 6	TIR1
Lus10018484.g	Lus10018484	44.7033	404.05	PF12481,PF12504	AT4G27450.1		Aluminium induced protein with YGL and LRDR motifs	Figure 6	Aluminium induced protein with YGL and LRDR motifs
Lus10018765.g	Lus10018765	1.23639	34.7031	PF02309	AT3G04730.1	IAA16	indoleacetic acid-induced protein 16	Figure 6	IAA16
Lus10018766.g	Lus10018766	8.67645	98.7335	PF02309	AT4G14550.1	IAA14,SLR	indole-3-acetic acid inducible 14	Figure 6	IAA14
Lus10019299.g	Lus10019299	11.6519	64.1661	PF02135,PF00651	AT5G67480.2	ATBT4,BT4	BTB and TAZ domain protein 4	Figure 6	BTB and TAZ domain protein 4
Lus10019970.g	Lus10019970	0.109465	30.9623	PF00892	AT4G30420.1		nodulin MtN21 /EamA-like transporter family protein	Figure 6	Nodulin MtN21 / EamA-like transporter family protein
Lus10020661.g	Lus10020661	0.001	33.6121	PF05564	AT1G56220.3		Dormancy/auxin associated family protein	Figure 6	Dormancy/auxin associated family protein
Lus10020829.g	Lus10020830	10.637	39.7167	PF03547	AT2G01420.1	ATPIN4,PIN4	Auxin efflux carrier family protein	Figure 6	PIN4
Lus10021553.g	Lus10021553	6.10458	35.2055		AT3G25290.1		Auxin-responsive family protein	Figure 6	Auxin-responsive family protein
Lus10024424.g	Lus10024424	1.44063	84.2607	PF00892	AT2G37460.1		nodulin MtN21 /EamA-like transporter family protein	Figure 6	Nodulin MtN21 / EamA-like transporter family protein
Lus10024854.g	Lus10024854	1.3806	31.4213	PF02309	AT3G04730.1	IAA16	indoleacetic acid-induced protein 16	Figure 6	IAA16
Lus10025446.g	Lus10025446	13.5993	580.148	PF05564	AT2G33830.1		Dormancy/auxin associated family protein	Figure 6	Dormancy/auxin associated family protein
Lus10025628.g	Lus10025628	4.04746	68.4669	PF01490	AT1G77690.1	LAX3	like AUX1 3	Figure 6	LAX3
Lus10025817.g	Lus10025817	33.9912	7.6594	PF02309	AT3G16500.1	IAA26,PAP1	phytochrome-associated protein 1	Figure 6	IAA26
Lus10025878.g	Lus10025878	44.8132	8.57412		AT3G25290.1		Auxin-responsive family protein	Figure 6	Auxin-responsive family protein
Lus10028078.g	Lus10028078	4.50095	100.013	PF01490	AT1G77690.1	LAX3	like AUX1 3	Figure 6	LAX3
Lus10028222.g	Lus10028222	50.2937	16.7721	PF02309	AT5G65670.1	IAA9	indole-3-acetic acid inducible 9	Figure 6	IAA9
Lus10028704.g	Lus10028704	3.4335	38.5108	PF01061,PF00005	AT1G71960.1	ABCG25,ATABCG25	ATP-binding casette family G25	Figure 6	ATP-binding casette G25 (ABC transporter family)
Lus10031488.g	Lus10031488	89.2189	601.308	PF05564	AT1G56220.1		Dormancy/auxin associated family protein	Figure 6	Dormancy/auxin associated family protein
Lus10032949.g	Lus10032949	21.4525	80.5679	PF02519	AT4G00880.1		SAUR-like auxin-responsive protein family	Figure 6	SAUR32
Lus10037443.g	Lus10037443	17.2698	43.2978	PF02519	AT1G72430.1		SAUR-like auxin-responsive protein family	Figure 6	SAUR78
Lus10039382.g	Lus10039382	24.0973	86.4798	PF12481,PF12504	AT5G43830.1		Aluminium induced protein with YGL and LRDR motifs	Figure 6	Aluminium induced protein with YGL and LRDR motifs
Lus10039414.g	Lus10039414	5.69432	52.67	PF02309	AT4G14550.1	IAA14,SLR	indole-3-acetic acid inducible 14	Figure 6	IAA14
Lus10039443.g	Lus10039443	363.104	9.04237	PF02704	AT5G14920.1		Gibberellin-regulated family protein	Figure 6	Gibberellin-regulated family protein family protein
Lus10039797.g	Lus10039797	28.408	0.0319486	PF03321	AT4G03400.1	DFL2,GH3-10	Auxin-responsive GH3 family protein	Figure 6	Auxin-responsive family protein
Lus10040999.g	Lus10040999	1.35734	141.365	PF02893	AT5G08350.1		GRAM domain-containing protein / ABA-responsive protein-related	Figure 6	GRAM domain-containing protein / ABA-responsive protein-related
Lus10042003.g	Lus10042003	42.0498	11.5037	PF03547	AT1G73590.1	ATPIN1,PIN1	Auxin efflux carrier family protein	Figure 6	PIN1
Lus10042203.g	Lus10042203	580.335	46.052	PF02704	AT1G74670.1		Gibberellin-regulated family protein	Figure 6	Gibberellin-regulated family protein family protein
Lus10003437.g	Lus10003437	15.8811	77.3455	PF00085	AT1G08570.1	ACHT4	atypical CYS HIS rich thioredoxin 4	Figure 7	Atypical CYS HIS rich thioredoxin 4
Lus10004084.g	Lus10004084	0.0853752	701.601	PF00115	ATMG01360.1		cytochrome oxidase	Figure 7	Cytochrome oxidase
Lus10004289.g	Lus10004289	15.8076	806.334	PF00304	AT2G02130.1	LCR68,PDF2.3	low-molecular-weight cysteine-rich 68	Figure 7	Low-molecular-weight cysteine-rich 68
Lus10005229.g	Lus10005229	9.84275	26.3472	PF02298	AT2G27035.1	AtENODL20,ENODL20	early nodulin-like protein 20	Figure 7	Plastocyanin-like domain (Cu_bind_like)
Lus10005699.g	Lus10005699	4.72175	123.09		AT5G18140.1		Chaperone DnaJ-domain superfamily protein	Figure 7	Chaperone DnaJ-domain superfamily protein
Lus10005923.g	Lus10005923	3.14619	69.7879		AT1G30280.1		Chaperone DnaJ-domain superfamily protein	Figure 7	Chaperone DnaJ-domain superfamily protein
Lus10007630.g	Lus10007630	0.001	31.1612	PF00085	AT1G11530.1	ATCXXS1,CXXS1	C-terminal cysteine residue is changed to a serine 1	Figure 7	Thioredoxin-like protein CXXS1
Lus10009204.g	Lus10009204	0.432686	960.591		ATMG01360.1		cytochrome oxidase	Figure 7	Cytochrome oxidase
Lus10011137.g	Lus10011137	2.28116	233.198		AT5G56550.1	ATOXS3,OXS3	oxidative stress 3	Figure 7	Oxidative stress 3
Lus10011158.g	Lus10011158	16.6886	71.2065	PF02298	AT3G20570.1	AtENODL9,ENODL9	early nodulin-like protein 9	Figure 7	Plastocyanin-like domain (Cu_bind_like)
Lus10012939.g	Lus10012939	7.87521	291.28		AT5G56550.1	ATOXS3,OXS3	oxidative stress 3	Figure 7	Oxidative stress 3
Lus10013558.g	Lus10013558	42.4616	160.986	PF00226	AT4G36040.1		Chaperone DnaJ-domain superfamily protein	Figure 7	Chaperone DnaJ-domain superfamily protein
Lus10014421.g	Lus10014421	6.42468	26.1187	PF00403	AT5G03380.1		Heavy metal transport/detoxification superfamily protein	Figure 7	Heavy metal transport/detoxification superfamily protein
Lus10015255.g	Lus10015255	7.14916	25.669	PF05512	AT5G46530.1		AWPM-19-like family protein	Figure 7	AWPM-19-like protein
Lus10015583.g	Lus10015583	18.4806	127.636	PF00403	AT5G24580.1		Heavy metal transport/detoxification superfamily protein	Figure 7	Heavy metal transport/detoxification superfamily protein
Lus10017263.g	Lus10017263	1.33826	25.8991	PF00226	AT4G36040.1		Chaperone DnaJ-domain superfamily protein	Figure 7	Chaperone DnaJ-domain superfamily protein
Lus10018383.g	Lus10018383	8.16228	162.106	PF00085	AT1G11530.1	ATCXXS1,CXXS1	C-terminal cysteine residue is changed to a serine 1	Figure 7	Thioredoxin-like protein CXXS1
Lus10018529.g	Lus10018529	3.35028	77.3423	PF12609	AT4G10265.1		Wound-responsive family protein	Figure 7	Wound-responsive family protein
Lus10019227.g	Lus10019227	138.233	596.757	PF00304	AT2G02130.1	LCR68,PDF2.3	low-molecular-weight cysteine-rich 68	Figure 7	Low-molecular-weight cysteine-rich 68
Lus10022800.g	Lus10022800	5.87154	62.8052	PF02298	AT2G02850.1	ARPN	plantacyanin	Figure 7	Plastocyanin-like domain (Cu_bind_like)
Lus10024067.g	Lus10024067	5.88921	113.387	PF00226	AT1G80920.1	J8	Chaperone DnaJ-domain superfamily protein	Figure 7	Chaperone DnaJ-domain superfamily protein
Lus10025060.g	Lus10025060	0.234	418.345	PF00226	AT4G36040.1		Chaperone DnaJ-domain superfamily protein	Figure 7	Chaperone DnaJ-domain superfamily protein
Lus10026117.g	Lus10026117	71.2342	328.183	PF00031	AT3G12490.2	ATCYS6,ATCYSB,CYSB	cystatin B	Figure 7	Cystatin B
Lus10026878.g	Lus10026878	11.3351	100.755	PF00085	AT1G08570.1	ACHT4	atypical CYS HIS rich thioredoxin 4	Figure 7	Atypical CYS HIS rich thioredoxin 4
Lus10030070.g	Lus10030070	32.333	527.574	PF00903	AT1G80160.1		Lactoylglutathione lyase / glyoxalase I family protein	Figure 7	Lactoylglutathione lyase
Lus10031617.g	Lus10031617	22.9864	143.536	PF12609	AT4G28240.1		Wound-responsive family protein	Figure 7	Wound-responsive family protein
Lus10032923.g	Lus10032923	10.873	40.7628	PF00403	AT5G24580.1		Heavy metal transport/detoxification superfamily protein	Figure 7	Heavy metal transport/detoxification superfamily protein
Lus10032924.g	Lus10032924	3.69347	44.91	PF00403	AT4G27590.2		Heavy metal transport/detoxification superfamily protein	Figure 7	Heavy metal transport/detoxification superfamily protein
Lus10033728.g	Lus10033728	14.2643	112.091	PF12609	AT4G28240.1		Wound-responsive family protein	Figure 7	Wound-responsive family protein
Lus10034484.g	Lus10034484	16.1006	483.501	PF00226	AT4G36040.1		Chaperone DnaJ-domain superfamily protein	Figure 7	Chaperone DnaJ-domain superfamily protein
Lus10034985.g	Lus10034985	9.72462	300.599		AT5G56550.1	ATOXS3,OXS3	oxidative stress 3	Figure 7	Oxidative stress 3
Lus10038265.g	Lus10038265	1.11201	110.588		AT5G56550.1	ATOXS3,OXS3	oxidative stress 3	Figure 7	Oxidative stress 3
Lus10040964.g	Lus10040964	236.023	746.664	PF07145	AT2G41430.1	CID1,ERD15,LSR1	dehydration-induced protein (ERD15)	Figure 7	Dehydration-induced protein (ERD15)
Lus10040965.g	Lus10040965	16.3159	46.0275	PF00403	AT5G05365.1		Heavy metal transport/detoxification superfamily protein	Figure 7	Heavy metal transport/detoxification superfamily protein
Lus10041671.g	Lus10041671	9.77404	582.224	PF00226	AT1G80920.1	J8	Chaperone DnaJ-domain superfamily protein	Figure 7	Chaperone DnaJ-domain superfamily protein
Lus10043063.g	Lus10043063	11.9902	56.6462	PF02298	AT3G20570.1	AtENODL9,ENODL9	early nodulin-like protein 9	Figure 7	Plastocyanin-like domain (Cu_bind_like)
Lus10000001.g	Lus10000001	0.001	0.001		AT1G63060.1			NA	NA
Lus10000002.g	Lus10000002	51.692	30.887	PF02729	AT1G75330.1	OTC	ornithine carbamoyltransferase	NA	NA
Lus10000003.g	Lus10000003	0.001	0.001		AT1G14540.1		Peroxidase superfamily protein	NA	NA
Lus10000004.g	Lus10000004	0.672592	0.778475	PF03959	AT4G24380.1			NA	NA
Lus10000005.g	Lus10000005	0.001	0.001	PF03372	AT1G31500.3		DNAse I-like superfamily protein	NA	NA
Lus10000006.g	Lus10000006	0.001	0.001	PF03372	AT1G31500.3		DNAse I-like superfamily protein	NA	NA
Lus10000007.g	Lus10000007	0.001	11.0804	PF00903	AT1G11840.6	ATGLX1,GLX1	glyoxalase I homolog	NA	NA
Lus10000008.g	Lus10000008	0.001	0.001	PF00249	AT5G49330.1	ATMYB111,MYB111,PFG3	myb domain protein 111	NA	NA
Lus10000009.g	Lus10000009	0.001	0.001		AT3G22530.1			NA	NA
Lus10000010.g	Lus10000010	27.5804	8.6379	PF00226	AT5G16650.1		Chaperone DnaJ-domain superfamily protein	NA	NA
Lus10000011.g	Lus10000011	31.8552	26.7802		AT1G26270.1		Phosphatidylinositol 3- and 4-kinase family protein	NA	NA
Lus10000012.g	Lus10000012	0.001	0.001		AT1G26270.1		Phosphatidylinositol 3- and 4-kinase family protein	NA	NA
Lus10000013.g	Lus10000013	0.001	0.001		AT3G54540.1	ATGCN4,GCN4	general control non-repressible 4	NA	NA
Lus10000014.g	Lus10000014	0.001	0.001	PF04782	AT5G25590.1		Protein of unknown function (DUF630 and DUF632)	NA	NA
Lus10000015.g	Lus10000015	0.001	0.001	PF01535	AT3G09060.1		Pentatricopeptide repeat (PPR) superfamily protein	NA	NA
Lus10000016.g	Lus10000016	0.001	0.001	PF06886	AT5G28646.1	WVD2	TPX2 (targeting protein for Xklp2) protein family	NA	NA
Lus10000017.g	Lus10000017	22.7866	3.75259		AT3G24495.1	ATMSH7,MSH6-2,MSH7	MUTS homolog 7	NA	NA
Lus10000018.g	Lus10000018	0.001	0.001	PF00082	AT5G59190.1		subtilase family protein	NA	NA
Lus10000019.g	Lus10000019	2.68913	0.001					NA	NA
Lus10000020.g	Lus10000020	0.001	0.001	PF01535	AT3G56550.1		Pentatricopeptide repeat (PPR) superfamily protein	NA	NA
Lus10000021.g	Lus10000021	0.001	0.001	PF02458	AT3G26040.1		HXXXD-type acyl-transferase family protein	NA	NA
Lus10000022.g	Lus10000022	0.001	0.001		AT2G26710.1	BAS1,CYP72B1,CYP734A1	Cytochrome P450 superfamily protein	NA	NA
Lus10000023.g	Lus10000023	5.98454	2.96251	PF06547,PF00097	AT5G59550.1		zinc finger (C3HC4-type RING finger) family protein	NA	NA
Lus10000024.g	Lus10000024	0.001	0.001	PF05212	AT4G12840.1		Protein of unknown function (DUF707)	NA	NA
Lus10000025.g	Lus10000025	0.001	0.001		AT5G06950.1	AHBP-1B,TGA2	bZIP transcription factor family protein	NA	NA
Lus10000026.g	Lus10000026	0.884665	5.61119		AT2G32440.1	ATKAO2,CYP88A4,KAO2	ent-kaurenoic acid hydroxylase 2	NA	NA
Lus10000027.g	Lus10000027	2.89658	2.45671		AT3G11640.1			NA	NA
Lus10000028.g	Lus10000028	0.001	0.001					NA	NA
Lus10000029.g	Lus10000029	0.001	0.001	PF01535	AT1G13630.1		Tetratricopeptide repeat (TPR)-like superfamily protein	NA	NA
Lus10000030.g	Lus10000030	25.237	24.8832		AT4G29040.1	RPT2a	regulatory particle AAA-ATPase 2A	NA	NA
Lus10000031.g	Lus10000031	0.389424	0.31608		AT3G60600.3	(AT)VAP,VAP,VAP27,VAP27-1	vesicle associated protein	NA	NA
Lus10000032.g	Lus10000032	0.001	0.001		AT2G45140.1	PVA12	plant VAP homolog 12	NA	NA
Lus10000033.g	Lus10000033	0.001	0.001	PF01545	AT2G47830.1		Cation efflux family protein	NA	NA
Lus10000034.g	Lus10000034	0.001	0.001	PF01095	AT3G06830.1		Plant invertase/pectin methylesterase inhibitor superfamily	NA	NA
Lus10000035.g	Lus10000035	0.001	0.001	PF01535	AT2G18940.1		Tetratricopeptide repeat (TPR)-like superfamily protein	NA	NA
Lus10000036.g	Lus10000036	0.001	0.001	PF01535	AT2G18940.1		Tetratricopeptide repeat (TPR)-like superfamily protein	NA	NA
Lus10000037.g	Lus10000037	3.70962	0.899452	PF00010	AT4G17880.1		Basic helix-loop-helix (bHLH) DNA-binding family protein	NA	NA
Lus10000038.g	Lus10000038	0.001	0.001	PF00067	AT4G37320.1	CYP81D5	cytochrome P450, family 81, subfamily D, polypeptide 5	NA	NA
Lus10000039.g	Lus10000039	17.6043	25.8654		AT4G16380.2		Heavy metal transport/detoxification superfamily protein	NA	NA
Lus10000040.g	Lus10000040	7.61498	5.19061	PF03735	AT5G13020.1		Emsy N Terminus (ENT)/ plant Tudor-like domains-containing protein	NA	NA
Lus10000041.g	Lus10000041	0.001	0.001	PF01663	AT4G29700.1		Alkaline-phosphatase-like family protein	NA	NA
Lus10000042.g	Lus10000042	0.001	0.001		AT5G13825.1			NA	NA
Lus10000043.g	Lus10000043	2.73603	0.683485	PF01535	AT1G71490.1		Tetratricopeptide repeat (TPR)-like superfamily protein	NA	NA
Lus10000044.g	Lus10000044	14.6516	6.01876	PF07885	AT5G55630.1	ATKCO1,ATTPK1,KCO1,TPK1	Outward rectifying potassium channel protein	NA	NA
Lus10000045.g	Lus10000045	0.001	0.001	PF01095	AT2G21610.1	ATPE11,PE11	pectinesterase 11	NA	NA
Lus10000046.g	Lus10000046	0.001	0.001		AT1G26355.1	SP1L1	SPIRAL1-like1	NA	NA
Lus10000047.g	Lus10000047	0.001	0.001		AT5G47520.1	AtRABA5a,RABA5a	RAB GTPase homolog A5A	NA	NA
Lus10000048.g	Lus10000048	0.001	0.001		AT1G11905.2		B-cell receptor-associated protein 31-like	NA	NA
Lus10000049.g	Lus10000049	0.127263	0.071719		AT3G22830.1	AT-HSFA6B,HSFA6B	heat shock transcription factor A6B	NA	NA
Lus10000050.g	Lus10000050	0.001	0.088209	PF00550	AT5G47630.1	mtACP3	mitochondrial acyl carrier protein 3	NA	NA
Lus10000051.g	Lus10000051	0.001	0.078739	PF04983,PF00623	AT5G60040.2	NRPC1	nuclear RNA polymerase C1	NA	NA
Lus10000052.g	Lus10000052	3.55003	0.853588	PF00005	AT3G62150.1	PGP21	P-glycoprotein 21	NA	NA
Lus10000053.g	Lus10000053	20.2381	21.8075	PF02225	AT1G71980.1		Protease-associated (PA) RING/U-box zinc finger family protein	NA	NA
Lus10000054.g	Lus10000054	0.001	0.001		AT4G37470.1		alpha/beta-Hydrolases superfamily protein	NA	NA
Lus10000055.g	Lus10000055	4.83444	0.527778		AT5G58050.1	SVL4	SHV3-like 4	NA	NA
Lus10000056.g	Lus10000056	778.697	378.11	PF01381	AT2G42680.1	ATMBF1A,MBF1A	multiprotein bridging factor 1A	NA	NA
Lus10000057.g	Lus10000057	0.001	0.001		AT1G32220.1		NAD(P)-binding Rossmann-fold superfamily protein	NA	NA
Lus10000058.g	Lus10000058	0.001	0.001	PF04755	AT2G46910.1		Plastid-lipid associated protein PAP / fibrillin family protein	NA	NA
Lus10000059.g	Lus10000059	0.001	0.001	PF08038	AT5G41685.1		Mitochondrial outer membrane translocase complex, subunit Tom7	NA	NA
Lus10000060.g	Lus10000060	2.9541	1.67066	PF11852	AT5G04360.1	ATLDA,ATPU1,LDA,PU1	limit dextrinase	NA	NA
Lus10000061.g	Lus10000061	0.001	0.001	PF01545	AT1G16310.1		Cation efflux family protein	NA	NA
Lus10000062.g	Lus10000062	0.001	1.75948	PF00227	AT3G60820.1	PBF1	N-terminal nucleophile aminohydrolases (Ntn hydrolases) superfamily protein	NA	NA
Lus10000063.g	Lus10000063	0.269275	0.001	PF00574	AT5G23140.1	CLPP2,NCLPP7	nuclear-encoded CLP protease P7	NA	NA
Lus10000064.g	Lus10000064	1.26075	2.76424	PF02260,PF00454	AT3G48190.1	ATATM,ATM	ataxia-telangiectasia mutated	NA	NA
Lus10000065.g	Lus10000065	1.30843	14.3958	PF00311	AT3G14940.1	ATPPC3,PPC3	phosphoenolpyruvate carboxylase 3	NA	NA
Lus10000066.g	Lus10000066	53.3275	27.0262		AT5G24610.1			NA	NA
Lus10000067.g	Lus10000067	7.21644	3.03991		AT1G30450.1	ATCCC1,CCC1,HAP5	cation-chloride co-transporter 1	NA	NA
Lus10000068.g	Lus10000068	0.001	0.001	PF00069	AT5G26150.1		protein kinase family protein	NA	NA
Lus10000069.g	Lus10000069	0.001	0.001	PF00170	AT4G38900.2		Basic-leucine zipper (bZIP) transcription factor family protein	NA	NA
Lus10000070.g	Lus10000070	0.001	0.001	PF00332	AT3G46570.1		Glycosyl hydrolase superfamily protein	NA	NA
Lus10000071.g	Lus10000071	0.0857481	0.001	PF01553	AT1G06520.1	ATGPAT1,GPAT1	glycerol-3-phosphate acyltransferase 1	NA	NA
Lus10000072.g	Lus10000072	0.001	0.001	PF01553	AT1G06520.1	ATGPAT1,GPAT1	glycerol-3-phosphate acyltransferase 1	NA	NA
Lus10000073.g	Lus10000073	0.260191	0.0690661	PF01535	AT2G02750.1		Pentatricopeptide repeat (PPR) superfamily protein	NA	NA
Lus10000074.g	Lus10000074	22.1716	0.001	PF01053	AT1G64660.1	ATMGL,MGL	methionine gamma-lyase	NA	NA
Lus10000075.g	Lus10000075	7.76963	19.4692		AT1G73430.1		sec34-like family protein	NA	NA
Lus10000076.g	Lus10000076	21.7383	14.8537		AT4G24220.1	AWI31,VEP1	NAD(P)-binding Rossmann-fold superfamily protein	NA	NA
Lus10000077.g	Lus10000077	101.723	43.6724		AT3G49550.1			NA	NA
Lus10000078.g	Lus10000078	0.001	0.001		AT5G35110.1			NA	NA
Lus10000079.g	Lus10000079	0.001	0.001					NA	NA
Lus10000080.g	Lus10000080	0.001	0.001		AT1G03230.1		Eukaryotic aspartyl protease family protein	NA	NA
Lus10000081.g	Lus10000081	8.64693	3.35054		AT1G60230.1		Radical SAM superfamily protein	NA	NA
Lus10000082.g	Lus10000082	0.001	0.001	PF00234	AT2G38540.1	ATLTP1,LP1,LTP1	lipid transfer protein 1	NA	NA
Lus10000083.g	Lus10000083	33.0572	24.7171		AT3G23080.1		Polyketide cyclase/dehydrase and lipid transport superfamily protein	NA	NA
Lus10000084.g	Lus10000084	2.21398	1.10747	PF05542	AT1G32160.1		Protein of unknown function (DUF760)	NA	NA
Lus10000085.g	Lus10000085	0.001	0.001					NA	NA
Lus10000086.g	Lus10000086	0.001	0.001	PF00628	AT3G05670.1		RING/U-box protein	NA	NA
Lus10000087.g	Lus10000087	0.001	17.974		AT3G02260.1	ASA1,BIG,CRM1,DOC1,LPR1,TIR3,UMB1	auxin transport protein (BIG)	NA	NA
Lus10000088.g	Lus10000088	0.001	0.001		AT2G46490.1			NA	NA
Lus10000089.g	Lus10000089	0.001	0.001		AT5G56170.1	LLG1	LORELEI-LIKE-GPI-ANCHORED PROTEIN 1	NA	NA
Lus10000090.g	Lus10000090	3.10567	1.65351		AT5G47900.5		Protein of unknown function (DUF1624)	NA	NA
Lus10000091.g	Lus10000091	0.322659	0.0934935	PF01535	AT4G21705.1		Tetratricopeptide repeat (TPR)-like superfamily protein	NA	NA
Lus10000092.g	Lus10000092	2.24891	3.26342		AT4G36945.1		PLC-like phosphodiesterases superfamily protein	NA	NA
Lus10000093.g	Lus10000093	0.001	0.001	PF00542	AT4G37660.1		Ribosomal protein L12/ ATP-dependent Clp protease adaptor protein ClpS family protein	NA	NA
Lus10000094.g	Lus10000094	0.001	0.001	PF07876	AT3G17210.1	ATHS1,HS1	heat stable protein 1	NA	NA
Lus10000095.g	Lus10000095	96.4332	5.71899	PF01090	AT3G02080.1		Ribosomal protein S19e family protein	NA	NA
Lus10000096.g	Lus10000096	0.819469	0.0866983	PF11955	AT3G63090.1		Ubiquitin carboxyl-terminal hydrolase family protein	NA	NA
Lus10000097.g	Lus10000097	43.3681	7.17165	PF01027	AT5G47120.1	ATBI-1,ATBI1,BI-1,BI1	BAX inhibitor 1	NA	NA
Lus10000098.g	Lus10000098	1.18919	0.451102	PF11955	AT3G63090.1		Ubiquitin carboxyl-terminal hydrolase family protein	NA	NA
Lus10000099.g	Lus10000099	0.001	0.001	PF01738	AT1G15060.1		Uncharacterised conserved protein UCP031088, alpha/beta hydrolase	NA	NA
Lus10000100.g	Lus10000100	0.001	0.001					NA	NA
Lus10000101.g	Lus10000101	0.001	0.001	PF08541	AT1G01120.1	KCS1	3-ketoacyl-CoA synthase 1	NA	NA
Lus10000102.g	Lus10000102	0.001	0.001	PF00650	AT4G09160.1		SEC14 cytosolic factor family protein / phosphoglyceride transfer family protein	NA	NA
Lus10000103.g	Lus10000103	0.001	0.001		AT3G12440.1		Polynucleotidyl transferase, ribonuclease H-like superfamily protein	NA	NA
Lus10000104.g	Lus10000104	20.9397	1.66559	PF00644	AT4G02390.1	APP,ATPARP1,PARP1,PP	poly(ADP-ribose) polymerase	NA	NA
Lus10000105.g	Lus10000105	3.12736	3.54845	PF00072	AT5G10720.1	AHK5,CKI2,HK5	histidine kinase 5	NA	NA
Lus10000106.g	Lus10000106	15.7839	0.980679	PF04832	AT2G37970.1	SOUL-1	SOUL heme-binding family protein	NA	NA
Lus10000107.g	Lus10000107	0.001	0.001	PF01217,PF00928	AT1G60780.1	HAP13	Clathrin adaptor complexes medium subunit family protein	NA	NA
Lus10000108.g	Lus10000108	1.84033	1.54251		AT5G16630.1	ATRAD4,RAD4	DNA repair protein Rad4 family	NA	NA
Lus10000109.g	Lus10000109	0.001	0.001					NA	NA
Lus10000110.g	Lus10000110	0.0384806	0.0605395	PF01535	AT4G37380.1		Tetratricopeptide repeat (TPR)-like superfamily protein	NA	NA
Lus10000111.g	Lus10000111	0.74335	5.87603	PF06045	AT1G09890.1		Rhamnogalacturonate lyase family protein	NA	NA
Lus10000112.g	Lus10000112	0.619831	0.001		AT5G45380.1	ATDUR3,DUR3	solute:sodium symporters;urea transmembrane transporters	NA	NA
Lus10000113.g	Lus10000113	5.51807	6.80177	PF00118	AT1G24510.1		TCP-1/cpn60 chaperonin family protein	NA	NA
Lus10000114.g	Lus10000114	0.001	0.001		AT5G02130.1	NDP1	Tetratricopeptide repeat (TPR)-like superfamily protein	NA	NA
Lus10000115.g	Lus10000115	0.684289	1.40759		AT3G51620.2		PAP/OAS1 substrate-binding domain superfamily	NA	NA
Lus10000116.g	Lus10000116	0.001	0.0743805	PF04828	AT5G16940.1		carbon-sulfur lyases	NA	NA
Lus10000117.g	Lus10000117	0.630452	0.0832667	PF01535	AT4G21065.1		Tetratricopeptide repeat (TPR)-like superfamily protein	NA	NA
Lus10000118.g	Lus10000118	0.001	0.001		AT5G55060.1			NA	NA
Lus10000119.g	Lus10000119	0.001	0.001	PF01535	AT4G18750.1	DOT4	Pentatricopeptide repeat (PPR) superfamily protein	NA	NA
Lus10000120.g	Lus10000120	5.8111	4.11113	PF00013	AT3G04610.1	FLK	RNA-binding KH domain-containing protein	NA	NA
Lus10000121.g	Lus10000121	0.001	0.001	PF07725,PF00931	AT5G17680.1		disease resistance protein (TIR-NBS-LRR class), putative	NA	NA
Lus10000122.g	Lus10000122	1.61718	0.23067		AT4G10620.1		P-loop containing nucleoside triphosphate hydrolases superfamily protein	NA	NA
Lus10000123.g	Lus10000123	0.001	0.001		AT3G07565.4		Protein of unknown function (DUF3755)	NA	NA
Lus10000124.g	Lus10000124	2.11925	0.485345		AT2G04360.1			NA	NA
Lus10000125.g	Lus10000125	0.001	0.001	PF00477	AT3G51810.1	AT3,ATEM1,EM1,GEA1	Stress induced protein	NA	NA
Lus10000126.g	Lus10000126	5.50377	2.90801	PF01040	AT3G51820.1	ATG4,CHLG,G4	UbiA prenyltransferase family protein	NA	NA
Lus10000127.g	Lus10000127	5.18351	2.25218		AT3G46220.2			NA	NA
Lus10000128.g	Lus10000128	0.001	0.001	PF00098,PF00076	AT5G04280.1		RNA-binding (RRM/RBD/RNP motifs) family protein with retrovirus zinc finger-like domain	NA	NA
Lus10000129.g	Lus10000129	0.001	0.001	PF06045	AT1G09890.1		Rhamnogalacturonate lyase family protein	NA	NA
Lus10000130.g	Lus10000130	8.23352	7.74803		AT5G14140.1		zinc ion binding;nucleic acid binding;zinc ion binding	NA	NA
Lus10000131.g	Lus10000131	0.001	0.001		AT2G31760.1	ARI10,ATARI10	RING/U-box superfamily protein	NA	NA
Lus10000132.g	Lus10000132	0.001	0.001		AT2G14255.1		Ankyrin repeat family protein with DHHC zinc finger domain	NA	NA
Lus10000133.g	Lus10000133	0.001	0.001	PF04654	AT5G46060.1		Protein of unknown function, DUF599	NA	NA
Lus10000134.g	Lus10000134	0.001	0.001	PF04434				NA	NA
Lus10000135.g	Lus10000135	0.001	0.001		AT3G13530.1	MAP3KE1,MAPKKK7	mitogen-activated protein kinase kinase kinase 7	NA	NA
Lus10000136.g	Lus10000136	0.0667926	0.001	PF00657	AT1G29670.1		GDSL-like Lipase/Acylhydrolase superfamily protein	NA	NA
Lus10000137.g	Lus10000137	0.001	0.001	PF00072	AT5G10720.1	AHK5,CKI2,HK5	histidine kinase 5	NA	NA
Lus10000138.g	Lus10000138	0.001	0.001	PF12315	AT4G36860.1	DAR1	LIM domain-containing protein	NA	NA
Lus10000139.g	Lus10000139	0.001	0.001	PF00069	AT2G33580.1		Protein kinase superfamily protein	NA	NA
Lus10000140.g	Lus10000140	0.001	0.001	PF03514	AT5G17490.1	RGL3	RGA-like protein 3	NA	NA
Lus10000141.g	Lus10000141	0.026977	0.001		AT5G15430.1		Plant calmodulin-binding protein-related	NA	NA
Lus10000142.g	Lus10000142	0.001	0.001		AT5G40660.1		ATP12 protein-related	NA	NA
Lus10000143.g	Lus10000143	52.4438	7.31112	PF00107,PF08240	AT4G39330.1	ATCAD9,CAD9	cinnamyl alcohol dehydrogenase 9	NA	NA
Lus10000144.g	Lus10000144	4.2187	3.82136	PF07002	AT5G14420.1	RGLG2	RING domain ligase2	NA	NA
Lus10000145.g	Lus10000145	112.997	49.0043	PF05212	AT2G28310.1		Protein of unknown function (DUF707)	NA	NA
Lus10000146.g	Lus10000146	0.001	0.432275		AT3G26935.1		DHHC-type zinc finger family protein	NA	NA
Lus10000147.g	Lus10000147	0.001	0.001	PF00450	AT5G22980.1	scpl47	serine carboxypeptidase-like 47	NA	NA
Lus10000148.g	Lus10000148	3.78109	0.001		AT1G54510.1	ATNEK1,NEK1	NIMA-related serine/threonine kinase 1	NA	NA
Lus10000149.g	Lus10000149	0.001	0.001		AT5G41390.1		PLAC8 family protein	NA	NA
Lus10000150.g	Lus10000150	10.8342	5.28499	PF00400	AT3G53390.1		Transducin/WD40 repeat-like superfamily protein	NA	NA
Lus10000151.g	Lus10000151	0.17881	0.001	PF11712	AT5G52980.1			NA	NA
Lus10000152.g	Lus10000152	0.001	0.001		AT3G46220.2			NA	NA
Lus10000153.g	Lus10000153	2.21304	1.73506	PF01582	AT5G36930.2		Disease resistance protein (TIR-NBS-LRR class) family	NA	NA
Lus10000154.g	Lus10000154	0.001	0.001		AT5G22900.1	ATCHX3,CHX3	cation/H+ exchanger 3	NA	NA
Lus10000155.g	Lus10000155	0.001	0.001		AT5G64630.3	FAS2,MUB3.9,NFB01,NFB1	Transducin/WD40 repeat-like superfamily protein	NA	NA
Lus10000156.g	Lus10000156	2.6443	2.62922	PF01536,PF08132	AT3G25570.1		Adenosylmethionine decarboxylase family protein	NA	NA
Lus10000157.g	Lus10000157	0.001	0.001	PF03168	AT3G52470.1		Late embryogenesis abundant (LEA) hydroxyproline-rich glycoprotein family	NA	NA
Lus10000158.g	Lus10000158	0.001	0.001	PF00226	AT3G05345.1		Chaperone DnaJ-domain superfamily protein	NA	NA
Lus10000159.g	Lus10000159	0.001	0.001		AT1G09010.1		glycoside hydrolase family 2 protein	NA	NA
Lus10000160.g	Lus10000160	0.001	0.001	PF02362				NA	NA
Lus10000161.g	Lus10000161	0.001	0.00955875	PF00582	AT5G22900.1	ATCHX3,CHX3	cation/H+ exchanger 3	NA	NA
Lus10000162.g	Lus10000162	0.001	0.001		AT5G19950.1		Domain of unknown function (DUF1767)	NA	NA
Lus10000163.g	Lus10000163	0.001	0.001		AT3G17440.2	ATNPSN13,NPSN13	novel plant snare 13	NA	NA
Lus10000164.g	Lus10000164	0.001	0.001	PF08372	AT1G04150.1		C2 calcium/lipid-binding plant phosphoribosyltransferase family protein	NA	NA
Lus10000165.g	Lus10000165	375.807	153.535	PF00827	AT4G16720.1		Ribosomal protein L23/L15e family protein	NA	NA
Lus10000166.g	Lus10000166	5.62093	2.94375	PF00488	AT4G17380.1	ATMSH4,MSH4	MUTS-like protein 4	NA	NA
Lus10000167.g	Lus10000167	8.20285	4.85766		AT5G57460.1			NA	NA
Lus10000168.g	Lus10000168	0.001	0.001	PF00177	ATCG00900.1		Ribosomal protein S7p/S5e family protein	NA	NA
Lus10000169.g	Lus10000169	0.001	0.001					NA	NA
Lus10000170.g	Lus10000170	0.001	0.001	PF00069	AT1G09600.1		Protein kinase superfamily protein	NA	NA
Lus10000171.g	Lus10000171	8.23683	1.92485	PF03171	AT1G22950.1		2-oxoglutarate (2OG) and Fe(II)-dependent oxygenase superfamily protein	NA	NA
Lus10000172.g	Lus10000172	0.001	0.001	PF05958	AT3G21300.1		RNA methyltransferase family protein	NA	NA
Lus10000173.g	Lus10000173	0.001	0.001	PF03106	AT2G03340.1	WRKY3	WRKY DNA-binding protein 3	NA	NA
Lus10000174.g	Lus10000174	0.001	0.001	PF07059	AT1G13970.1		Protein of unknown function (DUF1336)	NA	NA
Lus10000175.g	Lus10000175	4.85533	1.67823	PF01823	AT4G24290.1		MAC/Perforin domain-containing protein	NA	NA
Lus10000176.g	Lus10000176	463.026	163.16	PF00935	AT4G14320.1		Zinc-binding ribosomal protein family protein	NA	NA
Lus10000177.g	Lus10000177	0.001	0.001	PF02178	AT4G12080.1	AHL1,ATAHL1	AT-hook motif nuclear-localized protein 1	NA	NA
Lus10000178.g	Lus10000178	0.001	0.001					NA	NA
Lus10000179.g	Lus10000179	0.001	0.001	PF01209	AT5G57300.1		S-adenosyl-L-methionine-dependent methyltransferases superfamily protein	NA	NA
Lus10000180.g	Lus10000180	0.216332	2.2396	PF00141	AT4G35000.1	APX3	ascorbate peroxidase 3	NA	NA
Lus10000181.g	Lus10000181	0.188136	0.503916	PF00155	AT2G30970.1	ASP1	aspartate aminotransferase 1	NA	NA
Lus10000182.g	Lus10000182	0.001	0.001	PF00636,PF00035	AT4G15417.1	ATRTL1,RTL1	RNAse II-like 1	NA	NA
Lus10000183.g	Lus10000183	9.58024	25.6124	PF00111	AT5G37510.2	CI76,EMB1467	NADH-ubiquinone dehydrogenase, mitochondrial, putative	NA	NA
Lus10000184.g	Lus10000184	10.0242	8.36158	PF07526,PF00046	AT4G34610.1	BLH6	BEL1-like homeodomain 6	NA	NA
Lus10000185.g	Lus10000185	0.001	0.001	PF00657	AT3G26430.1		GDSL-like Lipase/Acylhydrolase superfamily protein	NA	NA
Lus10000186.g	Lus10000186	0.001	0.0302484	PF05911	AT1G77580.1		Plant protein of unknown function (DUF869)	NA	NA
Lus10000187.g	Lus10000187	0.001	0.001	PF02493	AT1G75010.1	ARC3	GTP binding	NA	NA
Lus10000188.g	Lus10000188	4.36076	0.25201		AT1G29350.1		Kinase-related protein of unknown function (DUF1296)	NA	NA
Lus10000189.g	Lus10000189	0.645454	0.29383		AT5G19900.1		PRLI-interacting factor, putative	NA	NA
Lus10000190.g	Lus10000190	0.001	0.001	PF00646	AT4G12560.1	CPR30	F-box and associated interaction domains-containing protein	NA	NA
Lus10000191.g	Lus10000191	0.001	0.001					NA	NA
Lus10000192.g	Lus10000192	0.001	0.001	PF00957,PF00885	AT2G44050.1	COS1	6,7-dimethyl-8-ribityllumazine synthase / DMRL synthase / lumazine synthase / riboflavin synthase	NA	NA
Lus10000193.g	Lus10000193	0.001	0.001	PF00182	AT3G12500.1	ATHCHIB,B-CHI,CHI-B,HCHIB,PR-3,PR3	basic chitinase	NA	NA
Lus10000194.g	Lus10000194	12.4041	8.00976		AT2G21195.1			NA	NA
Lus10000195.g	Lus10000195	0.001	0.001	PF01467	AT4G15130.1	ATCCT2,CCT2	phosphorylcholine cytidylyltransferase2	NA	NA
Lus10000196.g	Lus10000196	0.001	0.001	PF08263	AT5G21090.1		Leucine-rich repeat (LRR) family protein	NA	NA
Lus10000197.g	Lus10000197	23.2374	16.5849	PF00254	AT4G39710.1	FKBP16-2	FK506-binding protein 16-2	NA	NA
Lus10000198.g	Lus10000198	4.76394	3.58005		AT5G62090.1	SLK2	SEUSS-like 2	NA	NA
Lus10000199.g	Lus10000199	9.81286	4.19015		AT3G19895.1		RING/U-box superfamily protein	NA	NA
Lus10000200.g	Lus10000200	3.06587	1.57575	PF02540	AT1G55090.1		carbon-nitrogen hydrolase family protein	NA	NA
Lus10000201.g	Lus10000201	0.148891	0.001		AT1G03050.1		ENTH/ANTH/VHS superfamily protein	NA	NA
Lus10000202.g	Lus10000202	0.001	0.001	PF07651	AT1G03050.1		ENTH/ANTH/VHS superfamily protein	NA	NA
Lus10000203.g	Lus10000203	0.001	0.001	PF03124	AT1G14040.1		EXS (ERD1/XPR1/SYG1) family protein	NA	NA
Lus10000204.g	Lus10000204	0.001	0.001	PF01513	AT1G78590.1	ATNADK-3,NADK3	NAD(H) kinase 3	NA	NA
Lus10000205.g	Lus10000205	10.2752	3.64851		AT4G33680.1	AGD2	Pyridoxal phosphate (PLP)-dependent transferases superfamily protein	NA	NA
Lus10000206.g	Lus10000206	0.001	0.001	PF02365	AT5G64530.1	ANAC104,XND1	xylem NAC domain 1	NA	NA
Lus10000207.g	Lus10000207	0.001	0.001	PF01535	AT5G61370.1		Pentatricopeptide repeat (PPR) superfamily protein	NA	NA
Lus10000208.g	Lus10000208	0.001	0.001		AT4G00050.1	UNE10	basic helix-loop-helix (bHLH) DNA-binding superfamily protein	NA	NA
Lus10000209.g	Lus10000209	0.001	0.001		AT5G15430.1		Plant calmodulin-binding protein-related	NA	NA
Lus10000210.g	Lus10000210	1.02273	0.542939	PF00294	AT4G28706.4		pfkB-like carbohydrate kinase family protein	NA	NA
Lus10000211.g	Lus10000211	0.83685	0.001		AT2G45530.1		RING/U-box superfamily protein	NA	NA
Lus10000212.g	Lus10000212	0.0675187	0.0115434	PF12166	AT2G48060.1			NA	NA
Lus10000213.g	Lus10000213	5.50965	3.21758	PF01535	AT2G13600.1		Pentatricopeptide repeat (PPR) superfamily protein	NA	NA
Lus10000214.g	Lus10000214	0.307971	1.00776	PF08417,PF00355	AT1G44446.1	ATCAO,CAO,CH1	Pheophorbide a oxygenase family protein with Rieske [2Fe-2S] domain	NA	NA
Lus10000215.g	Lus10000215	1.37045	0.113159		AT1G58030.1	CAT2	cationic amino acid transporter 2	NA	NA
Lus10000216.g	Lus10000216	2.65865	0.58144	PF04869,PF04871	AT3G27530.1	GC6,MAG4	golgin candidate 6	NA	NA
Lus10000217.g	Lus10000217	0.001	0.001	PF00182	AT3G54420.1	ATCHITIV,ATEP3,CHIV,EP3	homolog of carrot EP3-3 chitinase	NA	NA
Lus10000218.g	Lus10000218	13.0699	21.2088	PF08417,PF00355	AT1G44446.1	ATCAO,CAO,CH1	Pheophorbide a oxygenase family protein with Rieske [2Fe-2S] domain	NA	NA
Lus10000219.g	Lus10000219	0.001	0.001	PF08392	AT3G52160.1	KCS15	3-ketoacyl-CoA synthase 15	NA	NA
Lus10000220.g	Lus10000220	0.0575281	0.001	PF00560	AT2G34930.1		disease resistance family protein / LRR family protein	NA	NA
Lus10000221.g	Lus10000221	4.12294	2.56801	PF05834	AT5G57030.1	LUT2	Lycopene beta/epsilon cyclase protein	NA	NA
Lus10000222.g	Lus10000222	17.4226	22.3512	PF02990	AT5G10840.1		Endomembrane protein 70 protein family	NA	NA
Lus10000223.g	Lus10000223	0.001	0.001	PF03328	AT4G10750.1		Phosphoenolpyruvate carboxylase family protein	NA	NA
Lus10000224.g	Lus10000224	25.5943	5.7852	PF03328	AT4G10750.1		Phosphoenolpyruvate carboxylase family protein	NA	NA
Lus10000225.g	Lus10000225	0.001	0.001	PF00232	AT4G21760.1	BGLU47	beta-glucosidase 47	NA	NA
Lus10000226.g	Lus10000226	5.91111	29.3402	PF08571	AT2G37975.1		Yos1-like protein	NA	NA
Lus10000227.g	Lus10000227	0.001	0.001	PF04832	AT2G37970.1	SOUL-1	SOUL heme-binding family protein	NA	NA
Lus10000228.g	Lus10000228	2.77203	0.0498925	PF00560	AT3G05370.1	AtRLP31,RLP31	receptor like protein 31	NA	NA
Lus10000229.g	Lus10000229	9.85628	1.38745		AT4G32920.1		glycine-rich protein	NA	NA
Lus10000230.g	Lus10000230	0.468387	0.233463	PF01535	AT5G50990.1		Tetratricopeptide repeat (TPR)-like superfamily protein	NA	NA
Lus10000231.g	Lus10000231	0.001	0.001	PF01397,PF03936	AT1G61680.1	ATTPS14,TPS14	terpene synthase 14	NA	NA
Lus10000232.g	Lus10000232	44.2349	7.78475		AT5G45170.1		Haloacid dehalogenase-like hydrolase (HAD) superfamily protein	NA	NA
Lus10000233.g	Lus10000233	0.259877	0.0325203		AT3G22520.1			NA	NA
Lus10000234.g	Lus10000234	0.001	0.331459	PF11976	AT1G68185.1		Ubiquitin-like superfamily protein	NA	NA
Lus10000235.g	Lus10000235	0.001	0.001	PF10354	AT1G55790.1		Domain of unknown function (DUF2431)	NA	NA
Lus10000236.g	Lus10000236	0.001	0.001	PF00560	AT2G34930.1		disease resistance family protein / LRR family protein	NA	NA
Lus10000237.g	Lus10000237	2.81711	1.1739	PF07714	AT1G62400.1	HT1	Protein kinase superfamily protein	NA	NA
Lus10000238.g	Lus10000238	0.001	0.001		AT4G32175.1		PNAS-3 related	NA	NA
Lus10000239.g	Lus10000239	3.39141	29.6361	PF00067	AT2G22330.1	CYP79B3	cytochrome P450, family 79, subfamily B, polypeptide 3	NA	NA
Lus10000240.g	Lus10000240	9.88328	11.7967		AT5G56240.2			NA	NA
Lus10000241.g	Lus10000241	23.9342	11.9463	PF01423	AT4G18372.1		Small nuclear ribonucleoprotein family protein	NA	NA
Lus10000242.g	Lus10000242	0.557554	1.85465	PF00106	AT3G61220.1		NAD(P)-binding Rossmann-fold superfamily protein	NA	NA
Lus10000243.g	Lus10000243	22.8119	12.7825		AT3G08550.1	ABI8,ELD1,KOB1	elongation defective 1 protein / ELD1 protein	NA	NA
Lus10000244.g	Lus10000244	9.98629	1.42162		AT3G14900.1			NA	NA
Lus10000245.g	Lus10000245	0.001	0.001		AT3G09430.1			NA	NA
Lus10000246.g	Lus10000246	3.75886	4.69506		AT5G02440.1			NA	NA
Lus10000247.g	Lus10000247	0.001	0.001	PF01535	AT2G20710.1		Tetratricopeptide repeat (TPR)-like superfamily protein	NA	NA
Lus10000248.g	Lus10000248	30.1722	16.1548	PF10237	AT3G58470.1		nucleic acid binding;methyltransferases	NA	NA
Lus10000249.g	Lus10000249	2.69805	1.08484	PF00069,PF01453	AT4G32300.1	SD2-5	S-domain-2 5	NA	NA
Lus10000250.g	Lus10000250	0.001	0.001	PF03005	AT3G11570.1	TBL8	TRICHOME BIREFRINGENCE-LIKE 8	NA	NA
Lus10000251.g	Lus10000251	0.001	0.001		AT2G28290.1	CHR3,SYD	P-loop containing nucleoside triphosphate hydrolases superfamily protein	NA	NA
Lus10000252.g	Lus10000252	0.001	0.001	PF10241	AT3G29130.2			NA	NA
Lus10000253.g	Lus10000253	60.8969	21.8597	PF03283	AT5G26670.1		Pectinacetylesterase family protein	NA	NA
Lus10000254.g	Lus10000254	4.84794	3.15233	PF01263	AT3G61610.1		Galactose mutarotase-like superfamily protein	NA	NA
Lus10000255.g	Lus10000255	46.3857	13.3827	PF01138,PF03725	AT3G61620.1	RRP41	3\'-5\'-exoribonuclease family protein	NA	NA
Lus10000256.g	Lus10000256	0.001	0.001	PF07690	AT5G13750.1	ZIFL1	zinc induced facilitator-like 1	NA	NA
Lus10000257.g	Lus10000257	1.2442	1.13782		AT1G04530.1		Tetratricopeptide repeat (TPR)-like superfamily protein	NA	NA
Lus10000258.g	Lus10000258	0.001	0.001		AT1G32730.1			NA	NA
Lus10000259.g	Lus10000259	0.001	0.001	PF01076				NA	NA
Lus10000260.g	Lus10000260	0.001	0.001		AT5G43900.3	ATMYA2,MYA2,XI-2,XI-6	myosin 2	NA	NA
Lus10000261.g	Lus10000261	0.001	0.001		AT2G12646.1		PLATZ transcription factor family protein	NA	NA
Lus10000262.g	Lus10000262	12.3433	18.259	PF01501	AT3G62660.1	GATL7	galacturonosyltransferase-like 7	NA	NA
Lus10000263.g	Lus10000263	0.001	0.001	PF00403	AT2G35730.1		Heavy metal transport/detoxification superfamily protein	NA	NA
Lus10000264.g	Lus10000264	0.167917	0.60636		AT4G21865.1			NA	NA
Lus10000265.g	Lus10000265	0.469625	0.120119	PF00026	AT5G10770.1		Eukaryotic aspartyl protease family protein	NA	NA
Lus10000266.g	Lus10000266	0.001	0.001	PF02364	AT4G03550.1	ATGSL05,ATGSL5,GSL05,GSL5,PMR4	glucan synthase-like 5	NA	NA
Lus10000267.g	Lus10000267	0.001	0.001					NA	NA
Lus10000268.g	Lus10000268	2.98754	4.68056	PF01535	AT5G13770.1		Pentatricopeptide repeat (PPR-like) superfamily protein	NA	NA
Lus10000269.g	Lus10000269	26.6608	12.6368	PF03283	AT5G26670.1		Pectinacetylesterase family protein	NA	NA
Lus10000270.g	Lus10000270	59.9323	26.0125	PF00867,PF00752	AT5G26680.2		5\'-3\' exonuclease family protein	NA	NA
Lus10000271.g	Lus10000271	0.644463	1.21803	PF02140,PF01301	AT2G28470.1	BGAL8	beta-galactosidase 8	NA	NA
Lus10000272.g	Lus10000272	7.12943	11.6074		AT5G64070.1	PI-4KBETA1,PI4KBETA1	phosphatidylinositol 4-OH kinase beta1	NA	NA
Lus10000273.g	Lus10000273	0.001	0.001					NA	NA
Lus10000274.g	Lus10000274	3.46941	1.21197	PF01535	AT3G47530.1		Pentatricopeptide repeat (PPR) superfamily protein	NA	NA
Lus10000275.g	Lus10000275	66.9889	18.0784	PF00056,PF02866	AT3G47520.1	MDH	malate dehydrogenase	NA	NA
Lus10000276.g	Lus10000276	22.0096	4.73321	PF00478	AT1G16350.1		Aldolase-type TIM barrel family protein	NA	NA
Lus10000277.g	Lus10000277	0.001	0.001					NA	NA
Lus10000278.g	Lus10000278	0.439564	1.23171	PF07983	AT1G79480.1		Carbohydrate-binding X8 domain superfamily protein	NA	NA
Lus10000279.g	Lus10000279	0.001	0.001	PF01734	AT4G37070.2	AtPLAIVA,PLA IVA,PLP1	Acyl transferase/acyl hydrolase/lysophospholipase superfamily protein	NA	NA
Lus10000280.g	Lus10000280	17.5851	4.02688		AT5G47870.1			NA	NA
Lus10000281.g	Lus10000281	0.139492	0.0324274		AT5G47920.1			NA	NA
Lus10000282.g	Lus10000282	0.001	0.001					NA	NA
Lus10000283.g	Lus10000283	0.0144344	0.001		AT4G40020.1		Myosin heavy chain-related protein	NA	NA
Lus10000284.g	Lus10000284	3.66468	2.23323	PF00125	AT4G40030.2		Histone superfamily protein	NA	NA
Lus10000285.g	Lus10000285	6.87215	3.13271	PF03343	AT5G16780.1	DOT2,MDF	SART-1 family	NA	NA
Lus10000286.g	Lus10000286	0.051261	6.21332	PF00083	AT1G16390.1	3-Oct,ATOCT3	organic cation/carnitine transporter 3	NA	NA
Lus10000287.g	Lus10000287	0.001	0.001	PF00412	AT3G61230.1		GATA type zinc finger transcription factor family protein	NA	NA
Lus10000288.g	Lus10000288	10.2905	6.80985		AT1G12800.1		Nucleic acid-binding, OB-fold-like protein	NA	NA
Lus10000289.g	Lus10000289	0.0814735	0.001	PF03478				NA	NA
Lus10000290.g	Lus10000290	0.001	0.001	PF00304	AT2G02120.1	LCR70,PDF2.1	Scorpion toxin-like knottin superfamily protein	NA	NA
Lus10000291.g	Lus10000291	0.001	0.001					NA	NA
Lus10000292.g	Lus10000292	0.152809	0.33427					NA	NA
Lus10000293.g	Lus10000293	0.476861	0.250078					NA	NA
Lus10000294.g	Lus10000294	2.67203	1.08281	PF01896	AT5G41880.1	POLA3,POLA4	DNA primases;DNA primases	NA	NA
Lus10000295.g	Lus10000295	0.304115	0.422045	PF02170,PF08699	AT2G27040.1	AGO4,OCP11	Argonaute family protein	NA	NA
Lus10000296.g	Lus10000296	0.001	0.001	PF05064				NA	NA
Lus10000297.g	Lus10000297	0.001	0.001					NA	NA
Lus10000298.g	Lus10000298	0.001	0.001					NA	NA
Lus10000299.g	Lus10000299	0.001	0.104265					NA	NA
Lus10000300.g	Lus10000300	0.001	0.001					NA	NA
Lus10000301.g	Lus10000301	0.001	0.001		AT1G80870.1		Protein kinase superfamily protein	NA	NA
Lus10000302.g	Lus10000302	0.001	0.001					NA	NA
Lus10000303.g	Lus10000303	0.001	0.001					NA	NA
Lus10000304.g	Lus10000304	0.001	0.001	PF01357,PF03330	AT5G39280.1	ATEXP23,ATEXPA23,ATHEXP ALPHA 1.17,EXPA23	expansin A23	NA	NA
Lus10000305.g	Lus10000305	0.001	0.001	PF01357	AT5G39300.1	ATEXP25,ATEXPA25,ATHEXP ALPHA 1.18,EXP25,EXPA25	expansin A25	NA	NA
Lus10000306.g	Lus10000306	5.98054	1.48975	PF00291	AT5G38530.1	TSBtype2	tryptophan synthase beta type 2	NA	NA
Lus10000307.g	Lus10000307	0.001	0.001					NA	NA
Lus10000308.g	Lus10000308	0.001	0.001					NA	NA
Lus10000309.g	Lus10000309	0.001	0.001		AT3G02100.1		UDP-Glycosyltransferase superfamily protein	NA	NA
Lus10000310.g	Lus10000310	3.74512	14.2863	PF03083	AT5G13170.1	SAG29	senescence-associated gene 29	NA	NA
Lus10000311.g	Lus10000311	4.03032	5.77632	PF05739	AT5G46860.1	ATSYP22,ATVAM3,SGR3,SYP22,VAM3	Syntaxin/t-SNARE family protein	NA	NA
Lus10000312.g	Lus10000312	4.25734	2.45429	PF00447	AT1G32330.1	ATHSFA1D,HSFA1D	heat shock transcription factor A1D	NA	NA
Lus10000313.g	Lus10000313	0.001	0.001		AT4G26466.1	LRE	lorelei	NA	NA
Lus10000314.g	Lus10000314	79.708	19.9555		AT4G17960.1			NA	NA
Lus10000315.g	Lus10000315	15.4621	3.0346	PF03479	AT2G33620.1		AT hook motif DNA-binding family protein	NA	NA
Lus10000316.g	Lus10000316	11.2477	3.31072	PF09103	AT5G01630.1	ATBRCA2(V),BRCA2(V),BRCA2B	BRCA2-like B	NA	NA
Lus10000317.g	Lus10000317	3.60585	2.63582	PF00634	AT5G01630.1	ATBRCA2(V),BRCA2(V),BRCA2B	BRCA2-like B	NA	NA
Lus10000318.g	Lus10000318	0.0647382	0.314365		AT1G15520.1	ABCG40,ATABCG40,ATPDR12,PDR12	pleiotropic drug resistance 12	NA	NA
Lus10000319.g	Lus10000319	0.065644	0.001	PF02458	AT3G26040.1		HXXXD-type acyl-transferase family protein	NA	NA
Lus10000320.g	Lus10000320	0.001	0.001					NA	NA
Lus10000321.g	Lus10000321	2.76011	3.88063	PF05007	AT5G22130.1	PNT1	mannosyltransferase family protein	NA	NA
Lus10000322.g	Lus10000322	0.001	0.001		AT1G12990.1		beta-1,4-N-acetylglucosaminyltransferase family protein	NA	NA
Lus10000323.g	Lus10000323	0.001	0.001	PF00076	AT3G26420.1	ATRZ-1A	RNA-binding (RRM/RBD/RNP motifs) family protein with retrovirus zinc finger-like domain	NA	NA
Lus10000324.g	Lus10000324	0.350632	0.054211		AT2G35980.1	ATNHL10,NHL10,YLS9	Late embryogenesis abundant (LEA) hydroxyproline-rich glycoprotein family	NA	NA
Lus10000325.g	Lus10000325	0.001	0.001					NA	NA
Lus10000326.g	Lus10000326	0.001	0.001	PF00067	AT4G36220.1	CYP84A1,FAH1	ferulic acid 5-hydroxylase 1	NA	NA
Lus10000327.g	Lus10000327	3.33172	0.216421	PF04857	AT1G06450.1		Polynucleotidyl transferase, ribonuclease H-like superfamily protein	NA	NA
Lus10000328.g	Lus10000328	6.12014	2.42531		AT1G26170.1		ARM repeat superfamily protein	NA	NA
Lus10000329.g	Lus10000329	0.001	0.054863		AT5G40100.1		Disease resistance protein (TIR-NBS-LRR class) family	NA	NA
Lus10000330.g	Lus10000330	0.001	0.001	PF00892	AT5G47470.1		Nodulin MtN21 /EamA-like transporter family protein	NA	NA
Lus10000331.g	Lus10000331	0.341592	2.62568	PF01582,PF00931	AT5G36930.2		Disease resistance protein (TIR-NBS-LRR class) family	NA	NA
Lus10000332.g	Lus10000332	8.98316	0.43221	PF00010	AT1G22490.1		basic helix-loop-helix (bHLH) DNA-binding superfamily protein	NA	NA
Lus10000333.g	Lus10000333	0.920111	0.228668	PF00097	AT3G05200.1	ATL6	RING/U-box superfamily protein	NA	NA
Lus10000334.g	Lus10000334	10.5534	6.24312	PF00069	AT5G41990.1	ATWNK8,WNK8	with no lysine (K) kinase 8	NA	NA
Lus10000335.g	Lus10000335	11.1897	10.1405	PF03226	AT4G27745.1		Yippee family putative zinc-binding protein	NA	NA
Lus10000336.g	Lus10000336	9.51165	15.3461	PF02298,PF05631	AT1G64650.1		Major facilitator superfamily protein	NA	NA
Lus10000337.g	Lus10000337	24.7672	24.8194	PF05631	AT1G64650.1		Major facilitator superfamily protein	NA	NA
Lus10000338.g	Lus10000338	4.66886	0.001	PF01061,PF00005	AT3G21090.1		ABC-2 type transporter family protein	NA	NA
Lus10000339.g	Lus10000339	0.819516	0.001	PF01061,PF00005	AT1G51460.1		ABC-2 type transporter family protein	NA	NA
Lus10000340.g	Lus10000340	36.4697	3.65842	PF04969	AT4G02450.1		HSP20-like chaperones superfamily protein	NA	NA
Lus10000341.g	Lus10000341	0.001	0.001					NA	NA
Lus10000342.g	Lus10000342	0.001	0.001					NA	NA
Lus10000343.g	Lus10000343	2.97907	1.38557		AT3G08800.1		ARM repeat superfamily protein	NA	NA
Lus10000344.g	Lus10000344	2.15698	1.96241	PF01187	AT3G51660.1		Tautomerase/MIF superfamily protein	NA	NA
Lus10000345.g	Lus10000345	0.438429	0.001		AT5G01650.2		Tautomerase/MIF superfamily protein	NA	NA
Lus10000346.g	Lus10000346	0.001	0.001	PF00141,PF00190	AT5G05340.1		Peroxidase superfamily protein	NA	NA
Lus10000347.g	Lus10000347	72.7536	26.7143	PF00137	AT4G32530.1		ATPase, F0/V0 complex, subunit C protein	NA	NA
Lus10000348.g	Lus10000348	0.001	0.001					NA	NA
Lus10000349.g	Lus10000349	0.377027	0.013684		AT3G09510.1		Ribonuclease H-like superfamily protein	NA	NA
Lus10000350.g	Lus10000350	0.001	0.001					NA	NA
Lus10000351.g	Lus10000351	0.001	0.001					NA	NA
Lus10000352.g	Lus10000352	26.588	7.87396	PF01789	AT4G15510.1		Photosystem II reaction center PsbP family protein	NA	NA
Lus10000353.g	Lus10000353	15.2978	7.36204	PF00179,PF05641,PF00583	AT1G16890.2	UBC13B,UBC36	ubiquitin-conjugating enzyme 36	NA	NA
Lus10000354.g	Lus10000354	3.34525	9.27965		AT1G56580.1	SVB	Protein of unknown function, DUF538	NA	NA
Lus10000355.g	Lus10000355	0.001	0.001	PF04398	AT5G46230.1		Protein of unknown function, DUF538	NA	NA
Lus10000356.g	Lus10000356	18.4011	10.2216	PF07933	AT3G58600.1		Adaptin ear-binding coat-associated protein 1 NECAP-1	NA	NA
Lus10000357.g	Lus10000357	25.895	27.4332	PF06732	AT5G14520.1		pescadillo-related	NA	NA
Lus10000358.g	Lus10000358	3.25521	2.27648	PF01073	AT1G47290.2	3BETAHSD/D1,AT3BETAHSD/D1	3beta-hydroxysteroid-dehydrogenase/decarboxylase isoform 1	NA	NA
Lus10000359.g	Lus10000359	6.54913	0.001					NA	NA
Lus10000360.g	Lus10000360	25.143	12.5865	PF12108,PF11931	AT5G06160.1	ATO	splicing factor-related	NA	NA
Lus10000361.g	Lus10000361	3.17504	2.29718	PF04178	AT5G24170.1		Got1/Sft2-like vescicle transport protein family	NA	NA
Lus10000362.g	Lus10000362	2.957	1.66755	PF05132	AT4G25180.1		RNA polymerase III RPC4	NA	NA
Lus10000363.g	Lus10000363	0.001	0.001					NA	NA
Lus10000364.g	Lus10000364	1.64033	2.62725	PF01535	AT1G22960.1		Pentatricopeptide repeat (PPR) superfamily protein	NA	NA
Lus10000365.g	Lus10000365	0.001	0.001	PF01643	AT1G08510.1	FATB	fatty acyl-ACP thioesterases B	NA	NA
Lus10000366.g	Lus10000366	1.75926	3.7172	PF03034	AT1G15110.2		phosphatidyl serine synthase family protein	NA	NA
Lus10000367.g	Lus10000367	3.9598	4.08547	PF07779	AT1G29890.1		O-acetyltransferase family protein	NA	NA
Lus10000368.g	Lus10000368	10.6627	1.06041	PF02362	AT5G63900.1		Acyl-CoA N-acyltransferase with RING/FYVE/PHD-type zinc finger domain	NA	NA
Lus10000369.g	Lus10000369	1.14822	1.05139		AT1G17450.2		B-block binding subunit of TFIIIC	NA	NA
Lus10000370.g	Lus10000370	0.989674	0.675493		AT1G59453.1		B-block binding subunit of TFIIIC	NA	NA
Lus10000371.g	Lus10000371	0.001	0.001	PF07011	AT1G17455.1	ELF4-L4	ELF4-like 4	NA	NA
Lus10000372.g	Lus10000372	0.531955	0.001	PF01762	AT5G57500.1		Galactosyltransferase family protein	NA	NA
Lus10000373.g	Lus10000373	9.88124	5.14147		AT1G72640.1		NAD(P)-binding Rossmann-fold superfamily protein	NA	NA
Lus10000374.g	Lus10000374	2.05176	4.41268	PF04182	AT1G17450.2		B-block binding subunit of TFIIIC	NA	NA
Lus10000375.g	Lus10000375	2.25084	0.616961	PF01738	AT1G35420.2		alpha/beta-Hydrolases superfamily protein	NA	NA
Lus10000376.g	Lus10000376	0.001	0.001	PF03018	AT5G42510.1		Disease resistance-responsive (dirigent-like protein) family protein	NA	NA
Lus10000377.g	Lus10000377	0.001	0.001	PF03140				NA	NA
Lus10000378.g	Lus10000378	0.001	0.001	PF00082	AT5G45650.1		subtilase family protein	NA	NA
Lus10000379.g	Lus10000379	0.001	0.001	PF00082	AT5G67360.1	ARA12	Subtilase family protein	NA	NA
Lus10000380.g	Lus10000380	0.001	0.001					NA	NA
Lus10000381.g	Lus10000381	0.329314	0.360901	PF03479	AT4G12080.1	AHL1,ATAHL1	AT-hook motif nuclear-localized protein 1	NA	NA
Lus10000382.g	Lus10000382	0.345908	1.21315	PF01196	AT3G54210.1		Ribosomal protein L17 family protein	NA	NA
Lus10000383.g	Lus10000383	0.001	0.001	PF06331	AT1G12400.1		Nucleotide excision repair, TFIIH, subunit TTDA	NA	NA
Lus10000384.g	Lus10000384	11.6644	5.60126	PF03311	AT1G12390.1		Cornichon family protein	NA	NA
Lus10000385.g	Lus10000385	6.77738	0.353397		AT2G27830.1			NA	NA
Lus10000386.g	Lus10000386	0.729134	0.585768		AT4G22758.1			NA	NA
Lus10000387.g	Lus10000387	0.728988	0.114974		AT5G02430.1		Transducin/WD40 repeat-like superfamily protein	NA	NA
Lus10000388.g	Lus10000388	0.001	0.001		AT1G08580.1			NA	NA
Lus10000389.g	Lus10000389	121.28	20.9967	PF07896	AT5G67490.1			NA	NA
Lus10000390.g	Lus10000390	16.9337	19.8674	PF07992,PF01645,PF04898,PF01493,PF00310	AT5G53460.1	GLT1	NADH-dependent glutamate synthase 1	NA	NA
Lus10000391.g	Lus10000391	0.0254443	0.001	PF01915	AT3G47040.2		Glycosyl hydrolase family protein	NA	NA
Lus10000392.g	Lus10000392	16.6768	9.50565	PF00225	AT5G60930.1		P-loop containing nucleoside triphosphate hydrolases superfamily protein	NA	NA
Lus10000393.g	Lus10000393	0.001	0.001					NA	NA
Lus10000394.g	Lus10000394	1.65446	0.119665	PF05922,PF00082	AT5G59190.1		subtilase family protein	NA	NA
Lus10000395.g	Lus10000395	5.12488	0.105288	PF00082	AT4G00230.1	XSP1	xylem serine peptidase 1	NA	NA
Lus10000396.g	Lus10000396	1.41428	0.774062	PF00082	AT5G59190.1		subtilase family protein	NA	NA
Lus10000397.g	Lus10000397	18.2733	1.0098	PF00234	AT5G05960.1		Bifunctional inhibitor/lipid-transfer protein/seed storage 2S albumin superfamily protein	NA	NA
Lus10000398.g	Lus10000398	3.64162	3.33947		AT5G05950.1	MEE60	maternal effect embryo arrest 60	NA	NA
Lus10000399.g	Lus10000399	16.4328	6.24582	PF03759	AT5G05940.1	ATROPGEF5,ROPGEF5	ROP guanine nucleotide exchange factor 5	NA	NA
Lus10000400.g	Lus10000400	0.001	0.001	PF00319				NA	NA
Lus10000401.g	Lus10000401	0.001	0.001		AT3G57990.1			NA	NA
Lus10000402.g	Lus10000402	6.19109	8.17369	PF00481	AT1G79630.1		Protein phosphatase 2C family protein	NA	NA
Lus10000403.g	Lus10000403	3.86485	1.87746	PF00557	AT2G44180.1	MAP2A	methionine aminopeptidase 2A	NA	NA
Lus10000404.g	Lus10000404	46.4267	18.8936		AT5G56170.1	LLG1	LORELEI-LIKE-GPI-ANCHORED PROTEIN 1	NA	NA
Lus10000405.g	Lus10000405	0.001	0.001		AT5G56170.1	LLG1	LORELEI-LIKE-GPI-ANCHORED PROTEIN 1	NA	NA
Lus10000406.g	Lus10000406	0.001	0.001					NA	NA
Lus10000407.g	Lus10000407	0.572984	0.001		AT5G57500.1		Galactosyltransferase family protein	NA	NA
Lus10000408.g	Lus10000408	21.2283	9.90863	PF07011	AT1G17455.1	ELF4-L4	ELF4-like 4	NA	NA
Lus10000409.g	Lus10000409	1.25564	1.71813					NA	NA
Lus10000410.g	Lus10000410	0.001	0.001	PF10536				NA	NA
Lus10000411.g	Lus10000411	1.12839	0.0798722	PF00249	AT4G09460.1	AtMYB6,MYB6	myb domain protein 6	NA	NA
Lus10000412.g	Lus10000412	2.16901	1.33215	PF01485	AT3G14250.1		RING/U-box superfamily protein	NA	NA
Lus10000413.g	Lus10000413	24.7691	4.78099	PF00639	AT5G19370.1		rhodanese-like domain-containing protein / PPIC-type PPIASE domain-containing protein	NA	NA
Lus10000414.g	Lus10000414	3.14796	4.55308	PF01263	AT5G57330.1		Galactose mutarotase-like superfamily protein	NA	NA
Lus10000415.g	Lus10000415	0.001	0.001	PF02469	AT3G12660.1	FLA14	FASCICLIN-like arabinogalactan protein 14 precursor	NA	NA
Lus10000416.g	Lus10000416	2.12495	4.41443	PF00069	AT1G79640.1		Protein kinase superfamily protein	NA	NA
Lus10000417.g	Lus10000417	2.17355	0.639128		AT3G14470.1		NB-ARC domain-containing disease resistance protein	NA	NA
Lus10000418.g	Lus10000418	9.84631	4.98248		AT5G05330.1		HMG-box (high mobility group) DNA-binding family protein	NA	NA
Lus10000419.g	Lus10000419	2.00007	0.37555		AT4G16807.1			NA	NA
Lus10000420.g	Lus10000420	1.18817	0.001	PF00378	AT4G16800.1		ATP-dependent caseinolytic (Clp) protease/crotonase family protein	NA	NA
Lus10000421.g	Lus10000421	180.527	48.7607	PF01248	AT5G08180.1		Ribosomal protein L7Ae/L30e/S12e/Gadd45 family protein	NA	NA
Lus10000422.g	Lus10000422	0.001	0.001	PF01453	AT5G60900.1	RLK1	receptor-like protein kinase 1	NA	NA
Lus10000423.g	Lus10000423	0.493263	0.079723	PF01582,PF00931	AT1G27180.1		disease resistance protein (TIR-NBS-LRR class), putative	NA	NA
Lus10000424.g	Lus10000424	0.001	0.001	PF10551				NA	NA
Lus10000425.g	Lus10000425	0.001	0.001	PF10551				NA	NA
Lus10000426.g	Lus10000426	0.001	0.001	PF03171	AT1G06620.1		2-oxoglutarate (2OG) and Fe(II)-dependent oxygenase superfamily protein	NA	NA
Lus10000427.g	Lus10000427	12.1555	5.86613		AT1G07270.1		Cell division control, Cdc6	NA	NA
Lus10000428.g	Lus10000428	25.0219	7.20355	PF01535	AT4G19890.1		Pentatricopeptide repeat (PPR-like) superfamily protein	NA	NA
Lus10000429.g	Lus10000429	2.88341	0.610713					NA	NA
Lus10000430.g	Lus10000430	6.59624	19.4835		AT3G62300.2	ATDUF7,DUF7	DOMAIN OF UNKNOWN FUNCTION 724 7	NA	NA
Lus10000431.g	Lus10000431	0.001	0.001	PF00730	AT2G31450.1	ATNTH1	DNA glycosylase superfamily protein	NA	NA
Lus10000432.g	Lus10000432	54.1631	21.3176	PF04110	AT3G13970.1	APG12,APG12B	Ubiquitin-like superfamily protein	NA	NA
Lus10000433.g	Lus10000433	0.001	0.0190055	PF00082,PF02225	AT5G67360.1	ARA12	Subtilase family protein	NA	NA
Lus10000434.g	Lus10000434	0.001	0.001		AT5G59120.1	ATSBT4.13,SBT4.13	subtilase 4.13	NA	NA
Lus10000435.g	Lus10000435	20.567	7.97614		AT4G37020.1			NA	NA
Lus10000436.g	Lus10000436	0.001	0.001					NA	NA
Lus10000437.g	Lus10000437	15.857	8.70913	PF03372	AT2G41460.1	ARP	apurinic endonuclease-redox protein	NA	NA
Lus10000438.g	Lus10000438	0.001	0.001					NA	NA
Lus10000439.g	Lus10000439	7.90876	6.45646		AT5G16520.1			NA	NA
Lus10000440.g	Lus10000440	7.78098	3.42427		AT1G70620.1		cyclin-related	NA	NA
Lus10000441.g	Lus10000441	0.179284	11.5202	PF00564	AT3G48240.1		Octicosapeptide/Phox/Bem1p family protein	NA	NA
Lus10000442.g	Lus10000442	0.001	1.78295		AT1G67910.1			NA	NA
Lus10000443.g	Lus10000443	4.48692	11.8078	PF03000	AT1G67900.1		Phototropic-responsive NPH3 family protein	NA	NA
Lus10000444.g	Lus10000444	5.8912	0.900533	PF03893	AT5G37710.1		alpha/beta-Hydrolases superfamily protein	NA	NA
Lus10000445.g	Lus10000445	9.88134	0.783512	PF01764	AT5G37710.1		alpha/beta-Hydrolases superfamily protein	NA	NA
Lus10000446.g	Lus10000446	53.429	12.2977	PF00076	AT5G37720.1	ALY4	ALWAYS EARLY 4	NA	NA
Lus10000447.g	Lus10000447	8.42282	3.61267	PF03942	AT5G54880.1		DTW domain-containing protein	NA	NA
Lus10000448.g	Lus10000448	5.30466	4.59236	PF01873,PF02020	AT1G36730.1		Translation initiation factor IF2/IF5	NA	NA
Lus10000449.g	Lus10000449	33.4217	9.93162	PF00574	AT1G66670.1	CLPP3,NCLPP3	CLP protease proteolytic subunit 3	NA	NA
Lus10000450.g	Lus10000450	15.3797	4.62623	PF00551,PF02911	AT1G66520.1	pde194	formyltransferase, putative	NA	NA
Lus10000451.g	Lus10000451	8.28634	5.77805	PF08543	AT5G37850.1	ATSOS4,SOS4	pfkB-like carbohydrate kinase family protein	NA	NA
Lus10000452.g	Lus10000452	9.23356	5.86974	PF01263	AT3G17940.1		Galactose mutarotase-like superfamily protein	NA	NA
Lus10000453.g	Lus10000453	9.19203	2.90451	PF00182,PF00187	AT3G54420.1	ATCHITIV,ATEP3,CHIV,EP3	homolog of carrot EP3-3 chitinase	NA	NA
Lus10000454.g	Lus10000454	1.0852	0.912246		AT5G16610.2			NA	NA
Lus10000455.g	Lus10000455	0.001	0.001					NA	NA
Lus10000456.g	Lus10000456	0.518008	0.0515235					NA	NA
Lus10000457.g	Lus10000457	5.27866	6.99085		AT5G22040.1			NA	NA
Lus10000458.g	Lus10000458	0.001	0.0170758					NA	NA
Lus10000459.g	Lus10000459	0.001	13.2227	PF00346	ATMG00510.1		NADH dehydrogenase subunit 7	NA	NA
Lus10000460.g	Lus10000460	0.001	3094.89	PF00346	ATMG00510.1		NADH dehydrogenase subunit 7	NA	NA
Lus10000461.g	Lus10000461	0.001	0.001	PF10695				NA	NA
Lus10000462.g	Lus10000462	54.3828	7.08011		AT1G34000.1	OHP2	one-helix protein 2	NA	NA
Lus10000463.g	Lus10000463	16.4236	1.46343	PF03634	AT3G15030.1	MEE35,TCP4	TCP family transcription factor 4	NA	NA
Lus10000464.g	Lus10000464	0.001	0.001		AT2G31085.1	CLE6	CLAVATA3/ESR-RELATED 6	NA	NA
Lus10000465.g	Lus10000465	0.0259902	0.001	PF02987	AT2G42560.1		late embryogenesis abundant domain-containing protein / LEA domain-containing protein	NA	NA
Lus10000466.g	Lus10000466	0.001	0.616672	PF03005	AT2G31110.2	TBL40	Plant protein of unknown function (DUF828)	NA	NA
Lus10000467.g	Lus10000467	0.001	0.001	PF10536				NA	NA
Lus10000468.g	Lus10000468	4.18271	0.001	PF08879	AT3G13960.1	AtGRF5,GRF5	growth-regulating factor 5	NA	NA
Lus10000469.g	Lus10000469	0.001	0.168303	PF01564	AT5G19530.1	ACL5	S-adenosyl-L-methionine-dependent methyltransferases superfamily protein	NA	NA
Lus10000470.g	Lus10000470	0.001	0.001	PF00249	AT2G16720.1	ATMYB7,ATY49,MYB7	myb domain protein 7	NA	NA
Lus10000471.g	Lus10000471	6.32551	8.46619	PF00515	AT2G06210.1	ELF8,VIP6	binding	NA	NA
Lus10000472.g	Lus10000472	13.0474	4.04279		AT2G06210.1	ELF8,VIP6	binding	NA	NA
Lus10000473.g	Lus10000473	38.0497	2.92871	PF08879,PF08880	AT3G13960.1	AtGRF5,GRF5	growth-regulating factor 5	NA	NA
Lus10000474.g	Lus10000474	0.001	0.001	PF00407	AT1G24020.1	MLP423	MLP-like protein 423	NA	NA
Lus10000475.g	Lus10000475	0.001	0.001					NA	NA
Lus10000476.g	Lus10000476	0.437993	0.001	PF03936	AT3G25820.1	ATTPS-CIN,TPS-CIN	terpene synthase-like sequence-1,8-cineole	NA	NA
Lus10000477.g	Lus10000477	26.3168	23.52		AT2G26340.1			NA	NA
Lus10000478.g	Lus10000478	0.065388	0.0727359					NA	NA
Lus10000479.g	Lus10000479	0.026988	0.016619					NA	NA
Lus10000480.g	Lus10000480	0.001	0.001	PF05938	AT5G12060.1		Plant self-incompatibility protein S1 family	NA	NA
Lus10000481.g	Lus10000481	0.001	0.001		AT4G17810.1		C2H2 and C2HC zinc fingers superfamily protein	NA	NA
Lus10000482.g	Lus10000482	1.09976	6.23085	PF04640	AT4G17900.1		PLATZ transcription factor family protein	NA	NA
Lus10000483.g	Lus10000483	86.3392	28.6448	PF00111	AT1G32550.1		2Fe-2S ferredoxin-like superfamily protein	NA	NA
Lus10000484.g	Lus10000484	12.9262	2.6005	PF00010	AT4G17880.1		Basic helix-loop-helix (bHLH) DNA-binding family protein	NA	NA
Lus10000485.g	Lus10000485	0.001	0.001		AT2G35215.1			NA	NA
Lus10000486.g	Lus10000486	15.5274	4.0899	PF00642	AT1G32360.1		Zinc finger (CCCH-type) family protein	NA	NA
Lus10000487.g	Lus10000487	0.044097	0.001	PF00097	AT4G17920.1		RING/U-box superfamily protein	NA	NA
Lus10000488.g	Lus10000488	0.001	0.001					NA	NA
Lus10000489.g	Lus10000489	0.53191	0.189675		AT3G18670.1		Ankyrin repeat family protein	NA	NA
Lus10000490.g	Lus10000490	11.5488	5.24366	PF09425,PF06200	AT4G14720.1	PPD2,TIFY4B	TIFY domain/Divergent CCT motif family protein	NA	NA
Lus10000491.g	Lus10000491	3.1357	4.10175	PF00069,PF00481	AT3G63340.1		Protein phosphatase 2C family protein	NA	NA
Lus10000492.g	Lus10000492	2.49064	3.40271	PF00447	AT3G22830.1	AT-HSFA6B,HSFA6B	heat shock transcription factor A6B	NA	NA
Lus10000493.g	Lus10000493	8.71871	5.75611	PF08007	AT5G19840.1		2-oxoglutarate (2OG) and Fe(II)-dependent oxygenase superfamily protein	NA	NA
Lus10000494.g	Lus10000494	0.001	5.3909		AT4G28720.1	YUC8	Flavin-binding monooxygenase family protein	NA	NA
Lus10000495.g	Lus10000495	9.19164	10.8793	PF00400	AT1G04140.1		Transducin family protein / WD-40 repeat family protein	NA	NA
Lus10000496.g	Lus10000496	42.1477	24.631	PF00107,PF08240	AT5G43940.1	ADH2,ATGSNOR1,GSNOR,HOT5,PAR2	GroES-like zinc-binding dehydrogenase family protein	NA	NA
Lus10000497.g	Lus10000497	2.45248	1.42198	PF00107	AT5G43940.1	ADH2,ATGSNOR1,GSNOR,HOT5,PAR2	GroES-like zinc-binding dehydrogenase family protein	NA	NA
Lus10000498.g	Lus10000498	1.57779	0.589831		AT2G20310.1	RIN13	RPM1 interacting protein 13	NA	NA
Lus10000499.g	Lus10000499	3.05736	4.44239	PF02141,PF03455,PF03456	AT2G20320.1		DENN (AEX-3) domain-containing protein	NA	NA
Lus10000500.g	Lus10000500	0.114436	0.001	PF03073	AT2G47770.1	ATTSPO,TSPO	TSPO(outer membrane tryptophan-rich sensory protein)-related	NA	NA
Lus10000501.g	Lus10000501	3.98133	8.64593		AT4G15802.1	AtHSBP,HSBP	heat shock factor binding protein	NA	NA
Lus10000502.g	Lus10000502	17.3411	5.04369	PF05498	AT4G15800.1	RALFL33	ralf-like 33	NA	NA
Lus10000503.g	Lus10000503	8.61455	3.08672	PF07973,PF01411	AT3G16565.2		alanine-tRNA ligases;nucleic acid binding;ligases, forming aminoacyl-tRNA and related compounds;nucleotide binding;ATP binding	NA	NA
Lus10000504.g	Lus10000504	8.70976	6.70176	PF00957	AT4G15780.1	ATVAMP724,VAMP724	vesicle-associated membrane protein 724	NA	NA
Lus10000505.g	Lus10000505	0.001	0.001					NA	NA
Lus10000506.g	Lus10000506	0.475093	0.001		AT5G24860.1	ATFPF1,FPF1	flowering promoting factor 1	NA	NA
Lus10000507.g	Lus10000507	40.1705	13.2212	PF03657	AT4G15770.1		RNA binding	NA	NA
Lus10000508.g	Lus10000508	0.001	0.001					NA	NA
Lus10000509.g	Lus10000509	3.93295	0.725978	PF00069,PF00560,PF08263	AT1G34110.1		Leucine-rich receptor-like protein kinase family protein	NA	NA
Lus10000510.g	Lus10000510	1.06199	0.235619					NA	NA
Lus10000511.g	Lus10000511	0.001	0.001	PF00450	AT5G09640.1	SCPL19,SNG2	serine carboxypeptidase-like 19	NA	NA
Lus10000512.g	Lus10000512	0.001	0.001					NA	NA
Lus10000513.g	Lus10000513	5.99222	3.79659	PF00097	AT3G55530.1	SDIR1	RING/U-box superfamily protein	NA	NA
Lus10000514.g	Lus10000514	11.8654	1.93503	PF00026	AT2G39710.1		Eukaryotic aspartyl protease family protein	NA	NA
Lus10000515.g	Lus10000515	5.19226	11.675	PF07990	AT2G29200.1	APUM1,PUM1	pumilio 1	NA	NA
Lus10000516.g	Lus10000516	9.41852	8.44426	PF00806,PF07990	AT2G29200.1	APUM1,PUM1	pumilio 1	NA	NA
Lus10000517.g	Lus10000517	3.94745	1.60825	PF02892	AT4G15020.1		hAT transposon superfamily	NA	NA
Lus10000518.g	Lus10000518	96.849	87.716	PF00004	AT2G39730.1	RCA	rubisco activase	NA	NA
Lus10000519.g	Lus10000519	0.219607	0.0775236	PF03479	AT2G35270.1	GIK	Predicted AT-hook DNA-binding family protein	NA	NA
Lus10000520.g	Lus10000520	21.9954	8.55977	PF00805	AT2G44920.2		Tetratricopeptide repeat (TPR)-like superfamily protein	NA	NA
Lus10000521.g	Lus10000521	0.485478	0.0494264	PF03441,PF00875	AT3G15620.1	UVR3	DNA photolyase family protein	NA	NA
Lus10000522.g	Lus10000522	0.001	0.001		AT4G18540.1			NA	NA
Lus10000523.g	Lus10000523	0.745148	0.001	PF00657	AT1G28590.1		GDSL-like Lipase/Acylhydrolase superfamily protein	NA	NA
Lus10000524.g	Lus10000524	0.001	0.001		AT2G27360.1		GDSL-like Lipase/Acylhydrolase superfamily protein	NA	NA
Lus10000525.g	Lus10000525	27.6016	1.07821	PF00657	AT5G45920.1		SGNH hydrolase-type esterase superfamily protein	NA	NA
Lus10000526.g	Lus10000526	5.75403	3.555	PF04547	AT1G73020.1			NA	NA
Lus10000527.g	Lus10000527	0.001	0.531927					NA	NA
Lus10000528.g	Lus10000528	0.001	0.001	PF00730				NA	NA
Lus10000529.g	Lus10000529	0.001	0.001					NA	NA
Lus10000530.g	Lus10000530	0.001	0.001		AT5G22450.1			NA	NA
Lus10000531.g	Lus10000531	0.478527	0.378808	PF03514	AT3G13840.1		GRAS family transcription factor	NA	NA
Lus10000532.g	Lus10000532	0.371421	0.41077	PF03514	AT3G13840.1		GRAS family transcription factor	NA	NA
Lus10000533.g	Lus10000533	17.5747	8.72049	PF12483	AT1G54150.1		E3 Ubiquitin ligase family protein	NA	NA
Lus10000534.g	Lus10000534	0.001	0.001	PF00083	AT4G16480.1	ATINT4,INT4	inositol transporter 4	NA	NA
Lus10000535.g	Lus10000535	13.4638	7.08974	PF04188	AT1G11880.1		transferases, transferring hexosyl groups	NA	NA
Lus10000536.g	Lus10000536	7.34595	0.974482	PF00071	AT5G47520.1	AtRABA5a,RABA5a	RAB GTPase homolog A5A	NA	NA
Lus10000537.g	Lus10000537	9.24632	23.0845	PF00076	AT3G07810.2		RNA-binding (RRM/RBD/RNP motifs) family protein	NA	NA
Lus10000538.g	Lus10000538	0.844872	0.644208					NA	NA
Lus10000539.g	Lus10000539	25.3701	6.51567	PF03514	AT4G17230.1	SCL13	SCARECROW-like 13	NA	NA
Lus10000540.g	Lus10000540	7.59357	2.88408	PF00569,PF00249	AT3G07740.1	ADA2A,ATADA2A,HAC10,HXA02,HXA2	homolog of yeast ADA2 2A	NA	NA
Lus10000541.g	Lus10000541	0.001	0.001		AT5G41761.1			NA	NA
Lus10000543.g	Lus10000543	48.2021	8.63285					NA	NA
Lus10000544.g	Lus10000544	0.694528	2.47459	PF02230	AT3G01690.1		alpha/beta-Hydrolases superfamily protein	NA	NA
Lus10000545.g	Lus10000545	0.001	0.001					NA	NA
Lus10000546.g	Lus10000546	0.001	0.001		AT3G01680.1			NA	NA
Lus10000547.g	Lus10000547	0.0304139	1.96081	PF11594	AT3G01680.1			NA	NA
Lus10000548.g	Lus10000548	1.29279	43.7329	PF11594	AT3G01680.1			NA	NA
Lus10000549.g	Lus10000549	10.8985	8.69575		AT2G46200.1			NA	NA
Lus10000550.g	Lus10000550	0.001	0.001					NA	NA
Lus10000551.g	Lus10000551	0.803941	0.266673	PF11594	AT3G01680.1			NA	NA
Lus10000552.g	Lus10000552	0.001	0.001					NA	NA
Lus10000553.g	Lus10000553	2.49138	2.67772	PF00069	AT3G23340.1	ckl10	casein kinase I-like 10	NA	NA
Lus10000554.g	Lus10000554	10.0987	10.2078	PF01535	AT3G04760.1		Pentatricopeptide repeat (PPR-like) superfamily protein	NA	NA
Lus10000555.g	Lus10000555	15.2732	5.76331	PF00076	AT3G04500.1		RNA-binding (RRM/RBD/RNP motifs) family protein	NA	NA
Lus10000556.g	Lus10000556	19.0954	21.8685	PF01212	AT1G08630.1	THA1	threonine aldolase 1	NA	NA
Lus10000557.g	Lus10000557	0.001	0.001	PF02458	AT1G78990.1		HXXXD-type acyl-transferase family protein	NA	NA
Lus10000558.g	Lus10000558	0.001	0.001	PF05938	AT4G16295.1	SPH1	S-protein homologue 1	NA	NA
Lus10000559.g	Lus10000559	0.001	0.001		AT4G25440.1	ZFWD1	zinc finger WD40 repeat protein 1	NA	NA
Lus10000560.g	Lus10000560	16.3982	0.001		AT3G60480.1			NA	NA
Lus10000561.g	Lus10000561	0.181121	0.272987	PF04857	AT1G61470.1		Polynucleotidyl transferase, ribonuclease H-like superfamily protein	NA	NA
Lus10000562.g	Lus10000562	0.216136	0.0127615	PF00069	AT5G61350.1		Protein kinase superfamily protein	NA	NA
Lus10000563.g	Lus10000563	7.06958	7.00479	PF05637	AT5G07720.1		Galactosyl transferase GMA12/MNN10 family protein	NA	NA
Lus10000564.g	Lus10000564	1.59851	1.39949	PF01535	AT5G61370.1		Pentatricopeptide repeat (PPR) superfamily protein	NA	NA
Lus10000565.g	Lus10000565	3.10653	1.42266	PF12352,PF05008	AT5G39510.1	ATVTI11,ATVTI1A,SGR4,VTI11,VTI1A,ZIG,ZIG1	Vesicle transport v-SNARE family protein	NA	NA
Lus10000566.g	Lus10000566	11.1852	16.224	PF06203,PF00072	AT5G61380.1	APRR1,AtTOC1,PRR1,TOC1	CCT motif -containing response regulator protein	NA	NA
Lus10000567.g	Lus10000567	0.74645	2.22708	PF00929	AT5G61390.1		Polynucleotidyl transferase, ribonuclease H-like superfamily protein	NA	NA
Lus10000568.g	Lus10000568	0.001	0.001					NA	NA
Lus10000569.g	Lus10000569	0.001	0.001	PF09669,PF10552				NA	NA
Lus10000570.g	Lus10000570	0.001	0.001	PF06406				NA	NA
Lus10000571.g	Lus10000571	0.128092	0.001	PF07911	AT5G25840.1		Protein of unknown function (DUF1677)	NA	NA
Lus10000572.g	Lus10000572	7.16861	3.99015	PF12146	AT5G11650.1		alpha/beta-Hydrolases superfamily protein	NA	NA
Lus10000573.g	Lus10000573	0.109096	1.04501	PF10604	AT4G32870.1		Polyketide cyclase/dehydrase and lipid transport superfamily protein	NA	NA
Lus10000574.g	Lus10000574	0.10247	0.001	PF01582	AT4G16990.1	RLM3	disease resistance protein (TIR-NBS class), putative	NA	NA
Lus10000575.g	Lus10000575	0.001	0.001		AT2G23755.1			NA	NA
Lus10000576.g	Lus10000576	0.001	0.001					NA	NA
Lus10000577.g	Lus10000577	1.48321	0.615949	PF00069	AT2G23770.1		protein kinase family protein / peptidoglycan-binding LysM domain-containing protein	NA	NA
Lus10000578.g	Lus10000578	0.076529	0.001					NA	NA
Lus10000579.g	Lus10000579	14.1585	33.4866	PF01453	AT1G78850.1		D-mannose binding lectin protein with Apple-like carbohydrate-binding domain	NA	NA
Lus10000580.g	Lus10000580	15.978	11.4447	PF04678	AT2G23790.1		Protein of unknown function (DUF607)	NA	NA
Lus10000581.g	Lus10000581	6.88152	2.02239		AT5G65120.1			NA	NA
Lus10000582.g	Lus10000582	7.07838	10.7908	PF00847	AT4G39780.1		Integrase-type DNA-binding superfamily protein	NA	NA
Lus10000583.g	Lus10000583	0.001	0.001	PF03547	AT1G73590.1	ATPIN1,PIN1	Auxin efflux carrier family protein	NA	NA
Lus10000584.g	Lus10000584	0.86324	0.543314	PF00069	AT1G53050.1		Protein kinase superfamily protein	NA	NA
Lus10000585.g	Lus10000585	19.6577	5.11436	PF00096	AT4G06634.1		zinc finger (C2H2 type) family protein	NA	NA
Lus10000586.g	Lus10000586	0.001	0.001					NA	NA
Lus10000587.g	Lus10000587	2.92913	6.05468	PF00320,PF04683	AT4G17570.2	GATA26	GATA transcription factor 26	NA	NA
Lus10000588.g	Lus10000588	9.63695	1.95242					NA	NA
Lus10000589.g	Lus10000589	8.80555	3.5339	PF01027	AT5G47120.1	ATBI-1,ATBI1,BI-1,BI1	BAX inhibitor 1	NA	NA
Lus10000590.g	Lus10000590	20.0395	11.4061		AT4G23620.1		Ribosomal protein L25/Gln-tRNA synthetase, anti-codon-binding domain	NA	NA
Lus10000591.g	Lus10000591	0.001	0.001	PF00635	AT5G47180.1		Plant VAMP (vesicle-associated membrane protein) family protein	NA	NA
Lus10000592.g	Lus10000592	0.001	0.0492536	PF02458	AT5G02890.1		HXXXD-type acyl-transferase family protein	NA	NA
Lus10000593.g	Lus10000593	2.92487	2.49132	PF01494	AT2G35660.1	CTF2A	FAD/NAD(P)-binding oxidoreductase family protein	NA	NA
Lus10000594.g	Lus10000594	4.39114	0.671215		AT2G35658.2			NA	NA
Lus10000595.g	Lus10000595	84.3239	42.8389	PF00071	AT5G47200.1	ATRAB1A,ATRABD2B,RAB1A	RAB GTPase homolog 1A	NA	NA
Lus10000596.g	Lus10000596	1.31489	0.001		AT4G16835.1		Tetratricopeptide repeat (TPR)-like superfamily protein	NA	NA
Lus10000597.g	Lus10000597	0.929886	0.227956	PF01535	AT4G16835.1		Tetratricopeptide repeat (TPR)-like superfamily protein	NA	NA
Lus10000598.g	Lus10000598	1.6213	0.40339	PF01535	AT4G16835.1		Tetratricopeptide repeat (TPR)-like superfamily protein	NA	NA
Lus10000599.g	Lus10000599	224.379	55.9668	PF04774	AT4G17520.1		Hyaluronan / mRNA binding family	NA	NA
Lus10000600.g	Lus10000600	0.491584	0.324581	PF01764	AT4G16820.1	PLA-I{beta]2	alpha/beta-Hydrolases superfamily protein	NA	NA
Lus10000601.g	Lus10000601	16.6492	6.94857	PF00255	AT1G63460.1	ATGPX8,GPX8	glutathione peroxidase 8	NA	NA
Lus10000602.g	Lus10000602	28.0491	9.41529	PF04104	AT1G67320.2		DNA primase, large subunit family	NA	NA
Lus10000603.g	Lus10000603	10.3427	5.71993	PF00255	AT4G11600.1	ATGPX6,GPX6,LSC803,PHGPX	glutathione peroxidase 6	NA	NA
Lus10000604.g	Lus10000604	0.001	0.001	PF03016	AT1G63450.1	RHS8	root hair specific 8	NA	NA
Lus10000605.g	Lus10000605	0.840897	0.0158826	PF00168,PF08372	AT4G11610.1		C2 calcium/lipid-binding plant phosphoribosyltransferase family protein	NA	NA
Lus10000606.g	Lus10000606	31.8286	14.1419	PF02798	AT5G41240.1	ATGSTT2,GST10B,GSTT2	glutathione S-transferase THETA 2	NA	NA
Lus10000607.g	Lus10000607	0.001	0.001	PF10536	AT2G25010.1		Aminotransferase-like, plant mobile domain family protein	NA	NA
Lus10000608.g	Lus10000608	0.461481	0.539072	PF03016	AT4G32790.1		Exostosin family protein	NA	NA
Lus10000609.g	Lus10000609	13.9659	10.7817		AT2G31280.1	CPUORF7	conserved peptide upstream open reading frame 7	NA	NA
Lus10000610.g	Lus10000610	0.001	0.001	PF03171	AT5G59530.1		2-oxoglutarate (2OG) and Fe(II)-dependent oxygenase superfamily protein	NA	NA
Lus10000611.g	Lus10000611	0.0268014	0.0236178	PF03171	AT1G06620.1		2-oxoglutarate (2OG) and Fe(II)-dependent oxygenase superfamily protein	NA	NA
Lus10000612.g	Lus10000612	0.036039	0.001	PF03171	AT5G59540.1		2-oxoglutarate (2OG) and Fe(II)-dependent oxygenase superfamily protein	NA	NA
Lus10000613.g	Lus10000613	0.001	0.001	PF03195	AT3G58190.1	ASL16,LBD29	lateral organ boundaries-domain 29	NA	NA
Lus10000614.g	Lus10000614	63.7803	17.1386	PF01789	AT4G15510.1		Photosystem II reaction center PsbP family protein	NA	NA
Lus10000615.g	Lus10000615	11.715	5.59431	PF00179,PF05641	AT1G16890.2	UBC13B,UBC36	ubiquitin-conjugating enzyme 36	NA	NA
Lus10000616.g	Lus10000616	0.422527	0.336628	PF04398	AT5G46230.1		Protein of unknown function, DUF538	NA	NA
Lus10000617.g	Lus10000617	19.2268	10.8734	PF07933	AT3G58600.1		Adaptin ear-binding coat-associated protein 1 NECAP-1	NA	NA
Lus10000618.g	Lus10000618	59.5027	36.2916	PF00533,PF06732	AT5G14520.1		pescadillo-related	NA	NA
Lus10000619.g	Lus10000619	1.85909	0.448879	PF01554	AT1G71140.1		MATE efflux family protein	NA	NA
Lus10000620.g	Lus10000620	13.334	0.23103		AT2G42570.1	TBL39	TRICHOME BIREFRINGENCE-LIKE 39	NA	NA
Lus10000621.g	Lus10000621	0.001	0.001		AT1G64830.1		Eukaryotic aspartyl protease family protein	NA	NA
Lus10000622.g	Lus10000622	0.001	0.001	PF00190	AT5G39130.1		RmlC-like cupins superfamily protein	NA	NA
Lus10000623.g	Lus10000623	0.001	0.001					NA	NA
Lus10000624.g	Lus10000624	0.0241953	0.0163008	PF00107,PF08240	AT1G22440.1		Zinc-binding alcohol dehydrogenase family protein	NA	NA
Lus10000625.g	Lus10000625	0.001	0.001	PF00141	AT5G05340.1		Peroxidase superfamily protein	NA	NA
Lus10000626.g	Lus10000626	0.001	0.001	PF00141	AT5G05340.1		Peroxidase superfamily protein	NA	NA
Lus10000627.g	Lus10000627	66.0304	651.098		AT5G05260.1	CYP79A2	cytochrome p450 79a2	NA	NA
Lus10000628.g	Lus10000628	1.26836	3.5068	PF01694	AT5G38510.1		Rhomboid-related intramembrane serine protease family protein	NA	NA
Lus10000629.g	Lus10000629	12.846	19.2458	PF00069,PF00560,PF08263	AT5G10290.1		leucine-rich repeat transmembrane protein kinase family protein	NA	NA
Lus10000630.g	Lus10000630	6.19046	3.85056	PF00561,PF08386	AT4G39955.1		alpha/beta-Hydrolases superfamily protein	NA	NA
Lus10000631.g	Lus10000631	61.7291	26.1707	PF00684,PF00226,PF01556	AT2G22360.1		DNAJ heat shock family protein	NA	NA
Lus10000632.g	Lus10000632	11.4668	10.2958	PF00201	AT1G22360.1	AtUGT85A2,UGT85A2	UDP-glucosyl transferase 85A2	NA	NA
Lus10000633.g	Lus10000633	11.7444	6.32064	PF00702	AT4G39970.1		Haloacid dehalogenase-like hydrolase (HAD) superfamily protein	NA	NA
Lus10000634.g	Lus10000634	6.17203	4.52773		AT5G10320.1			NA	NA
Lus10000635.g	Lus10000635	18.5375	6.00023		AT5G65250.1			NA	NA
Lus10000636.g	Lus10000636	19.9233	17.4624	PF01474	AT4G39980.1	DHS1	3-deoxy-D-arabino-heptulosonate 7-phosphate synthase 1	NA	NA
Lus10000637.g	Lus10000637	49.8059	24.7014	PF00071	AT5G65270.1	AtRABA4a,RABA4a	RAB GTPase homolog A4A	NA	NA
Lus10000638.g	Lus10000638	0.001	0.001	PF01061	AT1G17840.1	ABCG11,ATWBC11,COF1,DSO,WBC11	white-brown complex homolog protein 11	NA	NA
Lus10000639.g	Lus10000639	14.7389	6.27211	PF03343	AT5G16780.1	DOT2,MDF	SART-1 family	NA	NA
Lus10000640.g	Lus10000640	20.8692	8.87363	PF02893	AT1G28200.1	FIP1	FH interacting protein 1	NA	NA
Lus10000641.g	Lus10000641	0.001	0.001					NA	NA
Lus10000642.g	Lus10000642	0.151673	0.992085	PF07058	AT1G24764.1	ATMAP70-2,MAP70-2	microtubule-associated proteins 70-2	NA	NA
Lus10000643.g	Lus10000643	1.07098	3.8191	PF03110,PF00201	AT1G69170.1		Squamosa promoter-binding protein-like (SBP domain) transcription factor family protein	NA	NA
Lus10000644.g	Lus10000644	0.179289	0.001	PF04690	AT1G69180.1	CRC	Plant-specific transcription factor YABBY family protein	NA	NA
Lus10000645.g	Lus10000645	2.89961	1.5235	PF05965	AT1G26330.1		DNA binding	NA	NA
Lus10000646.g	Lus10000646	39.0915	48.903	PF03214	AT3G08900.1	RGP,RGP3	reversibly glycosylated polypeptide 3	NA	NA
Lus10000647.g	Lus10000647	0.001	0.001	PF00067	AT3G30180.1	BR6OX2,CYP85A2	brassinosteroid-6-oxidase 2	NA	NA
Lus10000648.g	Lus10000648	3.74022	3.6659		AT1G73970.1			NA	NA
Lus10000649.g	Lus10000649	0.001	0.001	PF00388	AT1G13680.1		PLC-like phosphodiesterases superfamily protein	NA	NA
Lus10000650.g	Lus10000650	0.136697	0.0668185					NA	NA
Lus10000651.g	Lus10000651	54.7099	22.0756	PF00173	AT1G26340.1	ATCB5-A,B5 #6,CB5-A	cytochrome B5 isoform A	NA	NA
Lus10000652.g	Lus10000652	1.45622	0.613328	PF06777,PF06733	AT1G03190.1	ATXPD,UVH6	RAD3-like DNA-binding helicase protein	NA	NA
Lus10000653.g	Lus10000653	4.6146	7.66866	PF00344	AT2G31530.1	EMB2289,SCY2	SecY protein transport family protein	NA	NA
Lus10000654.g	Lus10000654	6.50954	3.44952	PF00344	AT1G03180.1			NA	NA
Lus10000655.g	Lus10000655	0.929207	0.605519	PF11250	AT5G19260.1		Protein of unknown function (DUF3049)	NA	NA
Lus10000656.g	Lus10000656	11.5463	5.01283	PF01926	AT1G03160.1	FZL	FZO-like	NA	NA
Lus10000657.g	Lus10000657	12.4842	7.23081					NA	NA
Lus10000658.g	Lus10000658	12.8507	4.23442		AT4G02800.1			NA	NA
Lus10000659.g	Lus10000659	7.34322	0.123066		AT3G63060.1	EDL3	EID1-like 3	NA	NA
Lus10000660.g	Lus10000660	0.383835	0.338198	PF02714	AT4G02900.1		ERD (early-responsive to dehydration stress) family protein	NA	NA
Lus10000661.g	Lus10000661	4.90691	6.03956	PF00128,PF02922	AT1G03310.1	ATISA2,BE2,DBE1,ISA2	debranching enzyme 1	NA	NA
Lus10000662.g	Lus10000662	21.0099	7.32592		AT2G48120.1	PAC	pale cress protein (PAC)	NA	NA
Lus10000663.g	Lus10000663	5.0732	2.82681		AT2G48110.1	MED33B,REF4	reduced epidermal fluorescence 4	NA	NA
Lus10000664.g	Lus10000664	0.369982	0.152982	PF01738	AT3G23570.1		alpha/beta-Hydrolases superfamily protein	NA	NA
Lus10000665.g	Lus10000665	0.001	0.001		AT3G23600.1		alpha/beta-Hydrolases superfamily protein	NA	NA
Lus10000666.g	Lus10000666	0.001	0.001	PF01423	AT1G03330.1		Small nuclear ribonucleoprotein family protein	NA	NA
Lus10000667.g	Lus10000667	0.001	0.001					NA	NA
Lus10000668.g	Lus10000668	0.001	0.001		AT3G23600.1		alpha/beta-Hydrolases superfamily protein	NA	NA
Lus10000669.g	Lus10000669	0.117697	0.001		AT5G47010.1	ATUPF1,LBA1,UPF1	RNA helicase, putative	NA	NA
Lus10000670.g	Lus10000670	1.07206	0.495446	PF00854	AT2G02040.1	ATPTR2,ATPTR2-B,NTR1,PTR2,PTR2-B	peptide transporter 2	NA	NA
Lus10000671.g	Lus10000671	0.001	0.001	PF00248	AT1G59960.1		NAD(P)-linked oxidoreductase superfamily protein	NA	NA
Lus10000672.g	Lus10000672	27.0377	30.6166	PF00224,PF02887	AT1G32440.1	PKp3	plastidial pyruvate kinase 3	NA	NA
Lus10000673.g	Lus10000673	0.485045	0.001	PF00854	AT1G32450.1	NRT1.5	nitrate transporter 1.5	NA	NA
Lus10000674.g	Lus10000674	37.1858	18.4774	PF00485	AT1G32060.1	PRK	phosphoribulokinase	NA	NA
Lus10000675.g	Lus10000675	9.40186	6.93057	PF01553	AT1G32200.1	ACT1,ATS1	phospholipid/glycerol acyltransferase family protein	NA	NA
Lus10000676.g	Lus10000676	0.0388722	0.0177344		AT4G17720.1		RNA-binding (RRM/RBD/RNP motifs) family protein	NA	NA
Lus10000677.g	Lus10000677	0.001	0.001		AT1G21430.1	YUC11	Flavin-binding monooxygenase family protein	NA	NA
Lus10000678.g	Lus10000678	0.001	0.001	PF00722,PF06955	AT3G23730.1	XTH16	xyloglucan endotransglucosylase/hydrolase 16	NA	NA
Lus10000679.g	Lus10000679	0.195584	0.868552		AT2G45120.1		C2H2-like zinc finger protein	NA	NA
Lus10000680.g	Lus10000680	17.6103	11.9062		AT1G13880.1		ELM2 domain-containing protein	NA	NA
Lus10000681.g	Lus10000681	18.2679	12.5397	PF00560	AT5G07910.1		Leucine-rich repeat (LRR) family protein	NA	NA
Lus10000682.g	Lus10000682	0.001	0.001	PF05938	AT4G16295.1	SPH1	S-protein homologue 1	NA	NA
Lus10000683.g	Lus10000683	0.001	0.001	PF05938	AT4G16295.1	SPH1	S-protein homologue 1	NA	NA
Lus10000684.g	Lus10000684	13.6845	15.3212	PF06045	AT1G09910.1		Rhamnogalacturonate lyase family protein	NA	NA
Lus10000685.g	Lus10000685	4.43442	2.8112	PF04493	AT4G31150.1		endonuclease V family protein	NA	NA
Lus10000686.g	Lus10000686	0.001	0.001	PF10536	AT1G17930.1		Aminotransferase-like, plant mobile domain family protein	NA	NA
Lus10000687.g	Lus10000687	1.62155	6.99371	PF02358	AT5G65140.1		Haloacid dehalogenase-like hydrolase (HAD) superfamily protein	NA	NA
Lus10000688.g	Lus10000688	0.001	0.001		AT2G22180.1		hydroxyproline-rich glycoprotein family protein	NA	NA
Lus10000689.g	Lus10000689	0.001	0.001	PF00226	AT4G13830.2	J20	DNAJ-like 20	NA	NA
Lus10000690.g	Lus10000690	0.001	0.001	PF00226	AT4G13830.2	J20	DNAJ-like 20	NA	NA
Lus10000691.g	Lus10000691	3.50882	2.54043		AT5G19900.1		PRLI-interacting factor, putative	NA	NA
Lus10000693.g	Lus10000693	11.7256	21.7046	PF04570	AT1G78020.1		Protein of unknown function (DUF581)	NA	NA
Lus10000694.g	Lus10000694	69.2117	40.8414	PF00137	AT4G32530.1		ATPase, F0/V0 complex, subunit C protein	NA	NA
Lus10000695.g	Lus10000695	1.91267	3.4596	PF01197	AT5G55125.1		Ribosomal protein L31	NA	NA
Lus10000696.g	Lus10000696	0.001	0.001	PF04885	AT1G50650.1		Stigma-specific Stig1 family protein	NA	NA
Lus10000697.g	Lus10000697	22.5141	5.10496	PF05237,PF00899,PF00581	AT5G55130.1	CNX5,SIR1	co-factor for nitrate, reductase and xanthine dehydrogenase 5	NA	NA
Lus10000698.g	Lus10000698	0.001	0.001					NA	NA
Lus10000699.g	Lus10000699	0.001	0.001					NA	NA
Lus10000700.g	Lus10000700	0.001	0.001	PF00481	AT4G33920.1		Protein phosphatase 2C family protein	NA	NA
Lus10000701.g	Lus10000701	30.7324	29.1462	PF02140,PF01301	AT3G13750.1	BGAL1	beta galactosidase 1	NA	NA
Lus10000702.g	Lus10000702	0.001	0.001		AT2G01800.1		COP1-interacting protein-related	NA	NA
Lus10000703.g	Lus10000703	0.001	0.001		AT1G06135.1			NA	NA
Lus10000704.g	Lus10000704	4.37913	4.69145	PF01344	AT4G03030.1		Galactose oxidase/kelch repeat superfamily protein	NA	NA
Lus10000705.g	Lus10000705	0.001	0.0443311		AT2G37740.1	ATZFP10,ZFP10	zinc-finger protein 10	NA	NA
Lus10000706.g	Lus10000706	2.90967	2.43634	PF01535,PF05739	AT3G12770.1	MEF22	mitochondrial editing factor 22	NA	NA
Lus10000707.g	Lus10000707	0.580018	0.001	PF03195	AT2G42430.1	ASL18,LBD16	lateral organ boundaries-domain 16	NA	NA
Lus10000708.g	Lus10000708	4.36084	2.2624	PF08839,PF01764	AT2G42450.1		alpha/beta-Hydrolases superfamily protein	NA	NA
Lus10000709.g	Lus10000709	0.232731	0.145939	PF04109	AT2G31260.1	APG9,ATAPG9	autophagy 9 (APG9)	NA	NA
Lus10000710.g	Lus10000710	2.98387	2.44313	PF00097	AT1G04360.1		RING/U-box superfamily protein	NA	NA
Lus10000711.g	Lus10000711	3.71365	0.102343	PF03171	AT5G24530.1	DMR6	2-oxoglutarate (2OG) and Fe(II)-dependent oxygenase superfamily protein	NA	NA
Lus10000712.g	Lus10000712	0.001	0.001					NA	NA
Lus10000713.g	Lus10000713	2.10334	3.18338	PF04072	AT5G42760.1		Leucine carboxyl methyltransferase	NA	NA
Lus10000714.g	Lus10000714	0.001	0.001					NA	NA
Lus10000715.g	Lus10000715	4.66466	5.12041		AT1G19430.1		S-adenosyl-L-methionine-dependent methyltransferases superfamily protein	NA	NA
Lus10000716.g	Lus10000716	5.49057	3.60028	PF03141	AT1G19430.1		S-adenosyl-L-methionine-dependent methyltransferases superfamily protein	NA	NA
Lus10000717.g	Lus10000717	0.386454	0.001	PF03454	AT5G20990.1	B73,CHL6,CNX,CNX1,SIR4	molybdopterin biosynthesis CNX1 protein / molybdenum cofactor biosynthesis enzyme CNX1 (CNX1)	NA	NA
Lus10000718.g	Lus10000718	26.6931	26.8419	PF04535	AT2G28370.1		Uncharacterised protein family (UPF0497)	NA	NA
Lus10000719.g	Lus10000719	9.33574	17.2645	PF08670,PF01852,PF00046	AT5G60690.1	IFL,IFL1,REV	Homeobox-leucine zipper family protein / lipid-binding START domain-containing protein	NA	NA
Lus10000720.g	Lus10000720	0.001	0.001	PF10536	AT1G17930.1		Aminotransferase-like, plant mobile domain family protein	NA	NA
Lus10000721.g	Lus10000721	27.2804	15.7792	PF00035	AT2G28380.1	DRB2	dsRNA-binding protein 2	NA	NA
Lus10000722.g	Lus10000722	5.76767	4.83849	PF03164	AT2G28390.1		SAND family protein	NA	NA
Lus10000723.g	Lus10000723	0.001	0.0309093		AT1G72100.1		late embryogenesis abundant domain-containing protein / LEA domain-containing protein	NA	NA
Lus10000724.g	Lus10000724	41.4763	37.4534	PF04520	AT3G45210.1		Protein of unknown function, DUF584	NA	NA
Lus10000725.g	Lus10000725	0.001	0.001	PF00026	AT4G16563.1		Eukaryotic aspartyl protease family protein	NA	NA
Lus10000726.g	Lus10000726	0.001	0.001		AT5G44940.1		F-box/RNI-like superfamily protein	NA	NA
Lus10000727.g	Lus10000727	0.001	0.001		AT5G02910.2		F-box/RNI-like superfamily protein	NA	NA
Lus10000728.g	Lus10000728	0.001	0.001		AT5G02920.1		F-box/RNI-like superfamily protein	NA	NA
Lus10000729.g	Lus10000729	0.001	0.001		AT5G02920.1		F-box/RNI-like superfamily protein	NA	NA
Lus10000730.g	Lus10000730	2.29486	0.372423		AT4G16530.1		Family of unknown function (DUF577)	NA	NA
Lus10000731.g	Lus10000731	0.373777	0.281508		AT4G17250.1			NA	NA
Lus10000732.g	Lus10000732	32.8429	9.371		AT2G35736.1			NA	NA
Lus10000733.g	Lus10000733	36.1571	26.4843	PF02991	AT4G16520.1	ATG8F	Ubiquitin-like superfamily protein	NA	NA
Lus10000734.g	Lus10000734	9.93269	4.1315	PF04073	AT4G16510.1		YbaK/aminoacyl-tRNA synthetase-associated domain	NA	NA
Lus10000735.g	Lus10000735	187.956	51.1751		AT5G47570.1			NA	NA
Lus10000736.g	Lus10000736	10.557	4.18175		AT3G49601.1			NA	NA
Lus10000737.g	Lus10000737	0.45171	0.456058	PF01061,PF00005	AT5G19410.1		ABC-2 type transporter family protein	NA	NA
Lus10000738.g	Lus10000738	0.364772	0.848215	PF00931	AT5G36930.2		Disease resistance protein (TIR-NBS-LRR class) family	NA	NA
Lus10000739.g	Lus10000739	32.9223	3.9411		AT5G66580.1			NA	NA
Lus10000740.g	Lus10000740	24.9265	12.143		AT4G37210.1		Tetratricopeptide repeat (TPR)-like superfamily protein	NA	NA
Lus10000741.g	Lus10000741	1.11228	0.71593	PF00069	AT2G23450.1		Protein kinase superfamily protein	NA	NA
Lus10000742.g	Lus10000742	38.8505	13.3013		AT4G37090.1			NA	NA
Lus10000743.g	Lus10000743	12.8518	13.7	PF00503	AT2G23460.1	ATXLG1,XLG1	extra-large G-protein 1	NA	NA
Lus10000744.g	Lus10000744	1.01533	0.596096		AT1G69550.1		disease resistance protein (TIR-NBS-LRR class)	NA	NA
Lus10000745.g	Lus10000745	169.905	20.934	PF00831	AT5G65220.1		Ribosomal L29 family protein	NA	NA
Lus10000746.g	Lus10000746	0.299074	0.001	PF02362	AT3G18990.1	REM39,VRN1	AP2/B3-like transcriptional factor family protein	NA	NA
Lus10000747.g	Lus10000747	0.462936	0.001	PF02362	AT3G53310.1		AP2/B3-like transcriptional factor family protein	NA	NA
Lus10000748.g	Lus10000748	0.590336	0.001	PF02362	AT4G33280.1		AP2/B3-like transcriptional factor family protein	NA	NA
Lus10000749.g	Lus10000749	0.001	2.26117					NA	NA
Lus10000750.g	Lus10000750	0.111647	0.001	PF02362	AT4G01580.1		AP2/B3-like transcriptional factor family protein	NA	NA
Lus10000751.g	Lus10000751	3.48934	2.67927		AT4G37100.1		Pyridoxal phosphate (PLP)-dependent transferases superfamily protein	NA	NA
Lus10000752.g	Lus10000752	9.60902	5.66934	PF11904,PF01494	AT1G04780.1		Ankyrin repeat family protein	NA	NA
Lus10000753.g	Lus10000753	12.8387	4.15977	PF00515	AT1G04770.1		Tetratricopeptide repeat (TPR)-like superfamily protein	NA	NA
Lus10000754.g	Lus10000754	1.15977	0.308219	PF00957	AT1G04760.1	ATVAMP726,VAMP726	vesicle-associated membrane protein 726	NA	NA
Lus10000755.g	Lus10000755	0.0380695	0.001	PF03552	AT2G33100.1	ATCSLD1,CSLD1	cellulose synthase-like D1	NA	NA
Lus10000756.g	Lus10000756	14.6053	3.10389		AT4G13690.1			NA	NA
Lus10000757.g	Lus10000757	9.08218	15.231	PF04685,PF12215	AT3G24180.1		Beta-glucosidase, GBA2 type family protein	NA	NA
Lus10000758.g	Lus10000758	35.1954	17.919	PF07992,PF02852,PF00070	AT3G24170.1	ATGR1,GR1	glutathione-disulfide reductase	NA	NA
Lus10000759.g	Lus10000759	12.495	5.31217	PF01471	AT4G13670.1	PTAC5	plastid transcriptionally active 5	NA	NA
Lus10000760.g	Lus10000760	43.8803	34.2854		AT3G24160.1	PMP	putative type 1 membrane protein	NA	NA
Lus10000761.g	Lus10000761	0.620031	0.001					NA	NA
Lus10000762.g	Lus10000762	38.7661	19.9338	PF00225	AT5G60930.1		P-loop containing nucleoside triphosphate hydrolases superfamily protein	NA	NA
Lus10000763.g	Lus10000763	19.5339	10.7311	PF01239	AT3G59380.1	ATFTA,FTA,PFT/PGGT-IALPHA,PLP	farnesyltransferase A	NA	NA
Lus10000764.g	Lus10000764	6.05351	2.51351	PF07714	AT3G59420.1	ACR4,CR4	crinkly4	NA	NA
Lus10000765.g	Lus10000765	9.44109	7.94455		AT5G49710.3			NA	NA
Lus10000766.g	Lus10000766	12.0198	18.2606		AT4G24610.1			NA	NA
Lus10000767.g	Lus10000767	26.2735	20.0893	PF00342	AT4G24620.1	PGI,PGI1	phosphoglucose isomerase 1	NA	NA
Lus10000768.g	Lus10000768	93.7243	16.147					NA	NA
Lus10000769.g	Lus10000769	71.108	62.5768		AT5G15250.2	ATFTSH6,FTSH6	FTSH protease 6	NA	NA
Lus10000770.g	Lus10000770	0.001	0.001	PF01397,PF03936	AT2G24210.1	TPS10	terpene synthase 10	NA	NA
Lus10000771.g	Lus10000771	0.001	0.001		AT1G21390.1	emb2170	embryo defective 2170	NA	NA
Lus10000772.g	Lus10000772	0.001	0.001	PF00676	AT1G21400.1		Thiamin diphosphate-binding fold (THDP-binding) superfamily protein	NA	NA
Lus10000773.g	Lus10000773	0.001	0.001	PF00069	AT5G56790.1		Protein kinase superfamily protein	NA	NA
Lus10000774.g	Lus10000774	0.001	0.001					NA	NA
Lus10000775.g	Lus10000775	0.001	0.001					NA	NA
Lus10000776.g	Lus10000776	2.49173	0.904246		AT1G77000.1	ATSKP2;2,SKP2B	RNI-like superfamily protein	NA	NA
Lus10000777.g	Lus10000777	4.2792	2.95079	PF00270	AT1G77030.1		hydrolases, acting on acid anhydrides, in phosphorus-containing anhydrides;ATP-dependent helicases;nucleic acid binding;ATP binding;RNA binding;helicases	NA	NA
Lus10000778.g	Lus10000778	0.001	0.001	PF01055	AT3G45940.1		Glycosyl hydrolases family 31 protein	NA	NA
Lus10000779.g	Lus10000779	0.595447	0.964395	PF01055	AT5G11720.1		Glycosyl hydrolases family 31 protein	NA	NA
Lus10000780.g	Lus10000780	1.61863	4.68648		AT5G11720.1		Glycosyl hydrolases family 31 protein	NA	NA
Lus10000781.g	Lus10000781	0.001	0.001	PF04535	AT5G44550.1		Uncharacterised protein family (UPF0497)	NA	NA
Lus10000782.g	Lus10000782	7.3986	3.02778	PF06943	AT4G20380.2	LSD1	LSD1 zinc finger family protein	NA	NA
Lus10000783.g	Lus10000783	13.7339	4.25739	PF00254,PF01025,PF05697	AT5G55220.1		trigger factor type chaperone family protein	NA	NA
Lus10000784.g	Lus10000784	0.001	0.001					NA	NA
Lus10000785.g	Lus10000785	0.001	0.001					NA	NA
Lus10000786.g	Lus10000786	13.7815	6.34637		AT2G45320.1			NA	NA
Lus10000787.g	Lus10000787	4.17403	5.38641	PF01370	AT4G00110.1	GAE3	UDP-D-glucuronate 4-epimerase 3	NA	NA
Lus10000788.g	Lus10000788	46.2644	14.9779	PF00275	AT2G45300.1		RNA 3\'-terminal phosphate cyclase/enolpyruvate transferase, alpha/beta	NA	NA
Lus10000789.g	Lus10000789	30.3825	11.946	PF02779,PF02780,PF00456	AT2G45290.1		Transketolase	NA	NA
Lus10000790.g	Lus10000790	12.8193	3.95646	PF08423	AT2G45280.2	ATRAD51C,RAD51C	RAS associated with diabetes protein 51C	NA	NA
Lus10000791.g	Lus10000791	17.9071	8.05822	PF00814	AT2G45270.1	GCP1	glycoprotease 1	NA	NA
Lus10000792.g	Lus10000792	0.001	0.001	PF00854	AT1G32450.1	NRT1.5	nitrate transporter 1.5	NA	NA
Lus10000793.g	Lus10000793	0.0669886	0.001	PF00854	AT1G32450.1	NRT1.5	nitrate transporter 1.5	NA	NA
Lus10000794.g	Lus10000794	0.114862	0.0386922	PF00854	AT1G32450.1	NRT1.5	nitrate transporter 1.5	NA	NA
Lus10000795.g	Lus10000795	12.4993	12.8473	PF00491	AT4G08900.1		arginase	NA	NA
Lus10000796.g	Lus10000796	1279.84	170.575		AT5G53880.1			NA	NA
Lus10000797.g	Lus10000797	0.001	0.001					NA	NA
Lus10000798.g	Lus10000798	0.001	0.001					NA	NA
Lus10000799.g	Lus10000799	0.001	0.001	PF05938	AT5G12060.1		Plant self-incompatibility protein S1 family	NA	NA
Lus10000800.g	Lus10000800	0.205619	0.001	PF04564	AT3G11840.1	PUB24	plant U-box 24	NA	NA
Lus10000801.g	Lus10000801	0.001	0.001					NA	NA
Lus10000802.g	Lus10000802	375.373	241.154	PF00085	AT3G51030.1	ATTRX H1,ATTRX1,TRX1	thioredoxin H-type 1	NA	NA
Lus10000803.g	Lus10000803	13.7088	5.41043	PF01301	AT1G45130.1	BGAL5	beta-galactosidase 5	NA	NA
Lus10000804.g	Lus10000804	1.338	0.363694		AT4G21350.1	B80,PUB8	plant U-box 8	NA	NA
Lus10000805.g	Lus10000805	0.001	0.001		AT1G27220.1		paired amphipathic helix repeat-containing protein	NA	NA
Lus10000806.g	Lus10000806	2.33973	2.81346	PF07714	AT4G00710.1	BSK3	BR-signaling kinase 3	NA	NA
Lus10000807.g	Lus10000807	0.122005	0.001	PF04504	AT4G01260.1		DNA-binding storekeeper protein-related transcriptional regulator	NA	NA
Lus10000808.g	Lus10000808	17.66	12.468	PF03141	AT4G00740.1		S-adenosyl-L-methionine-dependent methyltransferases superfamily protein	NA	NA
Lus10000809.g	Lus10000809	10.6519	8.35464	PF03061	AT3G61200.1		Thioesterase superfamily protein	NA	NA
Lus10000810.g	Lus10000810	0.001	0.001					NA	NA
Lus10000811.g	Lus10000811	12.3756	6.90367	PF00892				NA	NA
Lus10000812.g	Lus10000812	0.001	0.001	PF07065	AT4G05440.1	EDA35	temperature sensing protein-related	NA	NA
Lus10000813.g	Lus10000813	3.85938	3.81107	PF06101	AT3G04350.1		Plant protein of unknown function (DUF946)	NA	NA
Lus10000814.g	Lus10000814	1.69632	0.011485	PF00069,PF00560,PF08263	AT1G08590.1		Leucine-rich receptor-like protein kinase family protein	NA	NA
Lus10000815.g	Lus10000815	0.748495	0.0940457	PF03754	AT2G27410.1		Domain of unknown function (DUF313)	NA	NA
Lus10000816.g	Lus10000816	5.0967	1.99355					NA	NA
Lus10000817.g	Lus10000817	6.495	6.63455	PF01501	AT5G18480.1	PGSIP6	plant glycogenin-like starch initiation protein 6	NA	NA
Lus10000818.g	Lus10000818	6.94795	2.40815		AT5G18480.1	PGSIP6	plant glycogenin-like starch initiation protein 6	NA	NA
Lus10000819.g	Lus10000819	0.496018	0.0307908	PF03070	AT5G32470.1		Haem oxygenase-like, multi-helical	NA	NA
Lus10000820.g	Lus10000820	0.001	0.001					NA	NA
Lus10000821.g	Lus10000821	0.212329	0.266502	PF06814	AT5G18520.1		Lung seven transmembrane receptor family protein	NA	NA
Lus10000822.g	Lus10000822	0.001	0.001	PF04043	AT1G47960.1	ATC/VIF1,C/VIF1	cell wall / vacuolar inhibitor of fructosidase 1	NA	NA
Lus10000823.g	Lus10000823	1.4632	0.001	PF00909	AT1G64780.1	AMT1;2,ATAMT1;2	ammonium transporter 1;2	NA	NA
Lus10000824.g	Lus10000824	0.001	0.001					NA	NA
Lus10000825.g	Lus10000825	0.0600642	0.001					NA	NA
Lus10000826.g	Lus10000826	10.6705	3.34952	PF00076	AT5G09880.1		Splicing factor, CC1-like	NA	NA
Lus10000827.g	Lus10000827	4.97193	1.71339	PF00005	AT4G33460.1	ATNAP13,EMB2751	ABC transporter family protein	NA	NA
Lus10000828.g	Lus10000828	31.5463	6.18896	PF11910	AT1G74880.1	NDH-O	NAD(P)H:plastoquinone dehydrogenase complex subunit O	NA	NA
Lus10000829.g	Lus10000829	10.1754	5.72436	PF00069	AT1G53570.1	MAP3KA,MAPKKK3	mitogen-activated protein kinase kinase kinase 3	NA	NA
Lus10000830.g	Lus10000830	2.94945	0.524217	PF02364	AT2G13680.1	ATGSL02,CALS5,GLS2	callose synthase 5	NA	NA
Lus10000831.g	Lus10000831	1.88961	0.887072	PF02364	AT2G13680.1	ATGSL02,CALS5,GLS2	callose synthase 5	NA	NA
Lus10000832.g	Lus10000832	0.374479	0.572903		AT2G13680.1	ATGSL02,CALS5,GLS2	callose synthase 5	NA	NA
Lus10000833.g	Lus10000833	9.93568	6.39665	PF10590,PF01243,PF03853,PF00454	AT5G64070.1	PI-4KBETA1,PI4KBETA1	phosphatidylinositol 4-OH kinase beta1	NA	NA
Lus10000834.g	Lus10000834	0.001	0.001	PF05659				NA	NA
Lus10000835.g	Lus10000835	0.001	0.001	PF05659	AT3G50470.1	HR3,MLA10	homolog of RPW8 3	NA	NA
Lus10000836.g	Lus10000836	0.001	0.001	PF05659	AT3G50470.1	HR3,MLA10	homolog of RPW8 3	NA	NA
Lus10000837.g	Lus10000837	0.0997959	0.184196	PF00394,PF00069,PF07731,PF07732	AT2G23630.1	sks16	SKU5 similar 16	NA	NA
Lus10000838.g	Lus10000838	14.8467	16.9487	PF07855	AT5G66930.2			NA	NA
Lus10000839.g	Lus10000839	0.001	0.096008	PF03141	AT5G64030.1		S-adenosyl-L-methionine-dependent methyltransferases superfamily protein	NA	NA
Lus10000840.g	Lus10000840	0.001	0.001		AT2G23560.1	ATMES7,MES7	methyl esterase 7	NA	NA
Lus10000841.g	Lus10000841	0.001	0.001		AT2G23570.1	ATMES19,MES19	methyl esterase 19	NA	NA
Lus10000842.g	Lus10000842	0.001	0.001	PF00332	AT3G13560.1		O-Glycosyl hydrolases family 17 protein	NA	NA
Lus10000843.g	Lus10000843	0.001	0.001	PF00332	AT3G57270.1	BG1	beta-1,3-glucanase 1	NA	NA
Lus10000844.g	Lus10000844	14.1516	0.31459	PF00332	AT3G07320.1		O-Glycosyl hydrolases family 17 protein	NA	NA
Lus10000845.g	Lus10000845	12.3868	2.90276	PF10497	AT2G23530.1		Zinc-finger domain of monoamine-oxidase A repressor R1	NA	NA
Lus10000846.g	Lus10000846	31.5952	9.70673	PF04874	AT1G23280.1		MAK16 protein-related	NA	NA
Lus10000847.g	Lus10000847	0.106679	0.001	PF11955	AT3G58520.1		Ubiquitin carboxyl-terminal hydrolase family protein	NA	NA
Lus10000848.g	Lus10000848	17.3102	7.87892	PF00271,PF00270	AT2G42520.1		P-loop containing nucleoside triphosphate hydrolases superfamily protein	NA	NA
Lus10000849.g	Lus10000849	14.899	6.38955	PF00271,PF00270	AT2G42520.1		P-loop containing nucleoside triphosphate hydrolases superfamily protein	NA	NA
Lus10000850.g	Lus10000850	10.1378	5.21649	PF01569	AT3G58490.1		Phosphatidic acid phosphatase (PAP2) family protein	NA	NA
Lus10000851.g	Lus10000851	0.0731265	0.001	PF07993,PF03015	AT3G11980.1	FAR2,MS2	Jojoba acyl CoA reductase-related male sterility protein	NA	NA
Lus10000852.g	Lus10000852	1.8877	1.14504	PF07993	AT3G11980.1	FAR2,MS2	Jojoba acyl CoA reductase-related male sterility protein	NA	NA
Lus10000853.g	Lus10000853	4.82406	3.83065		AT1G21610.2		wound-responsive family protein	NA	NA
Lus10000854.g	Lus10000854	6.25656	2.05886	PF00533,PF00069	AT1G77320.1	MEI1	transcription coactivators	NA	NA
Lus10000855.g	Lus10000855	0.001	0.161856		AT2G20410.1		RNA-binding ASCH domain protein	NA	NA
Lus10000856.g	Lus10000856	4.41826	13.1944	PF01513	AT1G21640.1	ATNADK2,NADK2	NAD kinase 2	NA	NA
Lus10000857.g	Lus10000857	0.001	0.0188952	PF03171	AT1G77330.1		2-oxoglutarate (2OG) and Fe(II)-dependent oxygenase superfamily protein	NA	NA
Lus10000858.g	Lus10000858	0.001	0.101873					NA	NA
Lus10000859.g	Lus10000859	0.30356	0.307692					NA	NA
Lus10000860.g	Lus10000860	11.6384	9.41463		AT5G49610.1		F-box family protein	NA	NA
Lus10000861.g	Lus10000861	0.001	0.001	PF04043				NA	NA
Lus10000862.g	Lus10000862	14.0739	7.8194	PF01535	AT3G06430.1	EMB2750	Tetratricopeptide repeat (TPR)-like superfamily protein	NA	NA
Lus10000863.g	Lus10000863	13.0008	13.6916	PF04759	AT5G23100.1		Protein of unknown function, DUF617	NA	NA
Lus10000864.g	Lus10000864	16.9972	9.62988	PF00808	AT5G23090.1	NF-YB13	nuclear factor Y, subunit B13	NA	NA
Lus10000865.g	Lus10000865	4.23417	4.1939	PF10475,PF10474	AT2G27900.1			NA	NA
Lus10000866.g	Lus10000866	4.64647	2.63293	PF01805,PF07713	AT5G23080.2	TGH	SWAP (Suppressor-of-White-APricot)/surp domain-containing protein	NA	NA
Lus10000867.g	Lus10000867	50.587	11.2743	PF00581	AT5G23060.1	CaS	calcium sensing receptor	NA	NA
Lus10000868.g	Lus10000868	5.59633	0.812328	PF11833	AT5G23040.1	CDF1	Protein of unknown function (DUF3353)	NA	NA
Lus10000869.g	Lus10000869	0.0511982	0.144466	PF00335	AT1G18520.1	TET11	tetraspanin11	NA	NA
Lus10000870.g	Lus10000870	0.001	0.001	PF00335	AT2G23810.1	TET8	tetraspanin8	NA	NA
Lus10000871.g	Lus10000871	0.001	0.001	PF00394,PF07731,PF07732	AT4G39830.1		Cupredoxin superfamily protein	NA	NA
Lus10000872.g	Lus10000872	50.8875	21.7771	PF00044,PF02800	AT1G16300.1	GAPCP-2	glyceraldehyde-3-phosphate dehydrogenase of plastid 2	NA	NA
Lus10000873.g	Lus10000873	2.3941	4.59721	PF00271	AT5G13010.1	EMB3011	RNA helicase family protein	NA	NA
Lus10000874.g	Lus10000874	0.358239	0.001	PF07717,PF04408	AT5G13010.1	EMB3011	RNA helicase family protein	NA	NA
Lus10000875.g	Lus10000875	17.0943	6.15464	PF03556	AT3G12760.1			NA	NA
Lus10000876.g	Lus10000876	0.001	0.001		AT4G10950.1		SGNH hydrolase-type esterase superfamily protein	NA	NA
Lus10000877.g	Lus10000877	29.6945	4.91409	PF03690	AT5G41970.1		Metal-dependent protein hydrolase	NA	NA
Lus10000878.g	Lus10000878	4.57727	6.2552	PF00069	AT4G24100.1		Protein kinase superfamily protein	NA	NA
Lus10000879.g	Lus10000879	4.58097	31.3156	PF03169	AT4G24120.1	ATYSL1,YSL1	YELLOW STRIPE like 1	NA	NA
Lus10000880.g	Lus10000880	0.001	0.001	PF01053	AT1G64660.1	ATMGL,MGL	methionine gamma-lyase	NA	NA
Lus10000881.g	Lus10000881	0.001	0.001	PF01053	AT1G64660.1	ATMGL,MGL	methionine gamma-lyase	NA	NA
Lus10000882.g	Lus10000882	0.001	0.001					NA	NA
Lus10000883.g	Lus10000883	12.8021	7.38319	PF02681	AT3G21610.1		Acid phosphatase/vanadium-dependent haloperoxidase-related protein	NA	NA
Lus10000884.g	Lus10000884	6.97761	1.46019	PF08381	AT3G14000.1	ATBRXL2,BRX-LIKE2	DZC (Disease resistance/zinc finger/chromosome condensation-like region) domain containing protein	NA	NA
Lus10000885.g	Lus10000885	0.001	0.001	PF00097	AT2G20030.1		RING/U-box superfamily protein	NA	NA
Lus10000886.g	Lus10000886	0.001	0.001					NA	NA
Lus10000887.g	Lus10000887	6.08954	1.76578	PF10258	AT3G20430.1			NA	NA
Lus10000888.g	Lus10000888	0.158121	0.125214	PF06201	AT2G47010.1			NA	NA
Lus10000889.g	Lus10000889	0.0233045	0.001	PF00069,PF00036	AT5G12180.1	CPK17	calcium-dependent protein kinase 17	NA	NA
Lus10000890.g	Lus10000890	0.265783	0.001					NA	NA
Lus10000891.g	Lus10000891	2.19828	0.726768		AT5G12170.2	CLT3	CRT (chloroquine-resistance transporter)-like transporter 3	NA	NA
Lus10000892.g	Lus10000892	13.9478	3.19365	PF01535	AT1G62350.1		Pentatricopeptide repeat (PPR) superfamily protein	NA	NA
Lus10000893.g	Lus10000893	0.737249	0.0625298	PF00657	AT1G33811.1		GDSL-like Lipase/Acylhydrolase superfamily protein	NA	NA
Lus10000894.g	Lus10000894	2.09249	1.04781	PF00271,PF00270	AT1G31970.1	STRS1	DEA(D/H)-box RNA helicase family protein	NA	NA
Lus10000895.g	Lus10000895	3.81408	0.229794		AT2G35360.1		ubiquitin family protein	NA	NA
Lus10000896.g	Lus10000896	3.90321	2.3003	PF00481	AT2G35350.1	PLL1	poltergeist like 1	NA	NA
Lus10000897.g	Lus10000897	5.67435	1.87643	PF01535	AT5G46580.1		pentatricopeptide (PPR) repeat-containing protein	NA	NA
Lus10000898.g	Lus10000898	0.0284067	0.001	PF11744	AT4G17970.1	ALMT12,ATALMT12	aluminum-activated, malate transporter 12	NA	NA
Lus10000899.g	Lus10000899	12.1198	8.40978		AT2G35330.1		RING/U-box superfamily protein	NA	NA
Lus10000900.g	Lus10000900	3.40169	2.68575	PF00560	AT4G35470.1	PIRL4	plant intracellular ras group-related LRR 4	NA	NA
Lus10000901.g	Lus10000901	0.001	0.001					NA	NA
Lus10000902.g	Lus10000902	0.001	0.001	PF01412	AT2G35210.2	AGD10,MEE28,RPA	root and pollen arfgap	NA	NA
Lus10000903.g	Lus10000903	34.7362	28.7327	PF01412	AT4G17890.1	AGD8	ARF-GAP domain 8	NA	NA
Lus10000904.g	Lus10000904	29.2177	4.44126	PF00076	AT5G46840.1		RNA-binding (RRM/RBD/RNP motifs) family protein	NA	NA
Lus10000905.g	Lus10000905	10.9877	3.71144	PF09335	AT4G17790.1		SNARE associated Golgi protein family	NA	NA
Lus10000906.g	Lus10000906	43.9583	27.0029	PF00153	AT5G46800.1	BOU	Mitochondrial substrate carrier family protein	NA	NA
Lus10000907.g	Lus10000907	0.001	0.001		AT5G46795.1	MSP2	microspore-specific promoter 2	NA	NA
Lus10000908.g	Lus10000908	9.82172	5.26071	PF05773,PF01485	AT1G32340.1	NHL8	NDR1/HIN1-like 8	NA	NA
Lus10000909.g	Lus10000909	0.445479	0.974972	PF01535	AT1G74580.1		Pentatricopeptide repeat (PPR) superfamily protein	NA	NA
Lus10000910.g	Lus10000910	3.58651	0.0430839	PF00664,PF00005	AT4G25960.1	PGP2	P-glycoprotein 2	NA	NA
Lus10000911.g	Lus10000911	0.001	0.001					NA	NA
Lus10000912.g	Lus10000912	5.80351	2.65579	PF00128,PF02806	AT3G20440.2	BE1,EMB2729	Alpha amylase family protein	NA	NA
Lus10000913.g	Lus10000913	1.05016	2.09739		AT1G78610.1	MSL6	mechanosensitive channel of small conductance-like 6	NA	NA
Lus10000914.g	Lus10000914	0.001	0.199241					NA	NA
Lus10000915.g	Lus10000915	0.0638698	0.504568	PF04526	AT3G25290.1		Auxin-responsive family protein	NA	NA
Lus10000916.g	Lus10000916	0.001	0.0227031		AT1G03670.1		ankyrin repeat family protein	NA	NA
Lus10000917.g	Lus10000917	30.4849	12.2032	PF02902	AT1G09730.1		Cysteine proteinases superfamily protein	NA	NA
Lus10000918.g	Lus10000918	0.001	0.001	PF07172				NA	NA
Lus10000919.g	Lus10000919	1.55275	16.6107		AT5G35670.1	iqd33	IQ-domain 33	NA	NA
Lus10000920.g	Lus10000920	335.968	145.744	PF01176	AT2G04520.1		Nucleic acid-binding, OB-fold-like protein	NA	NA
Lus10000921.g	Lus10000921	6.60001	7.13466	PF00782	AT2G04550.1	DSPTP1E,IBR5	indole-3-butyric acid response 5	NA	NA
Lus10000922.g	Lus10000922	2.54907	6.67513	PF09409,PF08325	AT5G35690.1			NA	NA
Lus10000923.g	Lus10000923	0.001	0.001	PF05498	AT2G32885.1		Rapid alkalinization factor (RALF) family protein	NA	NA
Lus10000924.g	Lus10000924	0.0324851	0.001	PF00083	AT4G04750.1		Major facilitator superfamily protein	NA	NA
Lus10000925.g	Lus10000925	2.45839	3.15555	PF00400,PF12490	AT1G54710.1	ATATG18H,ATG18H	homolog of yeast autophagy 18 (ATG18) H	NA	NA
Lus10000926.g	Lus10000926	9.08622	0.0560675	PF01627	AT3G21510.1	AHP1	histidine-containing phosphotransmitter 1	NA	NA
Lus10000927.g	Lus10000927	11.6124	3.97147		AT3G05130.1			NA	NA
Lus10000928.g	Lus10000928	14.1821	8.41682	PF07859	AT5G27320.1	ATGID1C,GID1C	alpha/beta-Hydrolases superfamily protein	NA	NA
Lus10000929.g	Lus10000929	285.412	60.2764	PF00125	AT1G54690.1	G-H2AX,GAMMA-H2AX,H2AXB,HTA3	gamma histone variant H2AX	NA	NA
Lus10000930.g	Lus10000930	2.76255	1.69478	PF01585,PF07842,PF12457	AT1G17070.1		GC-rich sequence DNA-binding factor-like protein with Tuftelin interacting domain	NA	NA
Lus10000931.g	Lus10000931	0.001	0.001					NA	NA
Lus10000932.g	Lus10000932	0.0649247	0.001	PF00011	AT4G10250.1	ATHSP22.0	HSP20-like chaperones superfamily protein	NA	NA
Lus10000933.g	Lus10000933	7.96422	6.94384	PF07724,PF10431	AT1G33360.1		ATP-dependent Clp protease	NA	NA
Lus10000934.g	Lus10000934	12.6643	7.07559	PF00931	AT3G04950.1			NA	NA
Lus10000935.g	Lus10000935	0.001	0.001	PF01095	AT3G24130.1		Pectin lyase-like superfamily protein	NA	NA
Lus10000936.g	Lus10000936	0.001	0.001	PF01095	AT3G24130.1		Pectin lyase-like superfamily protein	NA	NA
Lus10000937.g	Lus10000937	4.27263	4.88891	PF07714	AT1G08720.1	ATEDR1,EDR1	Protein kinase superfamily protein	NA	NA
Lus10000938.g	Lus10000938	1529.67	382.065	PF01282	AT5G28060.1		Ribosomal protein S24e family protein	NA	NA
Lus10000939.g	Lus10000939	11.5329	19.526	PF00626,PF04810,PF04811,PF08033,PF04815	AT4G32640.1		Sec23/Sec24 protein transport family protein	NA	NA
Lus10000940.g	Lus10000940	9.77905	3.98939	PF04504	AT5G28040.1		DNA-binding storekeeper protein-related transcriptional regulator	NA	NA
Lus10000941.g	Lus10000941	3.95285	1.89871	PF03159,PF00098	AT1G54490.1	AIN1,ATXRN4,EIN5,XRN4	exoribonuclease 4	NA	NA
Lus10000942.g	Lus10000942	0.001	0.001	PF00291	AT3G04940.1	ATCYSD1,CYSD1	cysteine synthase D1	NA	NA
Lus10000943.g	Lus10000943	5.6253	8.45117	PF09324	AT5G27970.1		ARM repeat superfamily protein	NA	NA
Lus10000944.g	Lus10000944	1.4722	0.726004	PF00432	AT2G39550.1	ATGGT-IB,GGB,PGGT-I	Prenyltransferase family protein	NA	NA
Lus10000945.g	Lus10000945	1.17498	1.46796	PF00560	AT1G69550.1		disease resistance protein (TIR-NBS-LRR class)	NA	NA
Lus10000946.g	Lus10000946	302.174	101.454	PF00177	AT2G37270.1	ATRPS5B,RPS5B	ribosomal protein 5B	NA	NA
Lus10000947.g	Lus10000947	5.6083	7.11118		AT5G13820.1	ATBP-1,ATBP1,ATTBP1,HPPBF-1,TBP1	telomeric DNA binding protein 1	NA	NA
Lus10000948.g	Lus10000948	15.0839	8.77405	PF03469	AT3G12550.1		XH/XS domain-containing protein	NA	NA
Lus10000949.g	Lus10000949	2.75447	1.47814	PF03470,PF03468	AT3G48670.1	IDN2,RDM12	XH/XS domain-containing protein	NA	NA
Lus10000950.g	Lus10000950	0.10839	0.103538	PF03470,PF03469,PF03468	AT3G12550.1		XH/XS domain-containing protein	NA	NA
Lus10000951.g	Lus10000951	11.7857	15.7266	PF03470,PF03469,PF03468	AT3G48670.1	IDN2,RDM12	XH/XS domain-containing protein	NA	NA
Lus10000952.g	Lus10000952	3.16622	4.43393	PF04640	AT1G21000.2		PLATZ transcription factor family protein	NA	NA
Lus10000953.g	Lus10000953	32.9366	14.5087	PF04055,PF00076	AT2G39670.1		Radical SAM superfamily protein	NA	NA
Lus10000954.g	Lus10000954	8.43857	2.7061	PF07714	AT1G07570.3	APK1,APK1A	Protein kinase superfamily protein	NA	NA
Lus10000955.g	Lus10000955	3.922	0.682179	PF05916	AT3G12530.1	PSF2	PSF2	NA	NA
Lus10000956.g	Lus10000956	3.88387	4.49305	PF04720	AT2G39650.1		Protein of unknown function (DUF506)	NA	NA
Lus10000957.g	Lus10000957	11.0618	5.8724	PF01357,PF03330	AT4G17030.1	AT-EXPR,ATEXLB1,ATEXPR1,ATHEXP BETA 3.1,EXLB1,EXPR	expansin-like B1	NA	NA
Lus10000958.g	Lus10000958	0.852696	0.001	PF01357,PF03330	AT4G17030.1	AT-EXPR,ATEXLB1,ATEXPR1,ATHEXP BETA 3.1,EXLB1,EXPR	expansin-like B1	NA	NA
Lus10000959.g	Lus10000959	114.807	25.8665		AT4G17600.1	LIL3:1	Chlorophyll A-B binding family protein	NA	NA
Lus10000960.g	Lus10000960	0.0165675	0.001	PF05922,PF00082	AT4G30020.1		PA-domain containing subtilase family protein	NA	NA
Lus10000961.g	Lus10000961	4.07949	0.850896	PF04043				NA	NA
Lus10000962.g	Lus10000962	0.2267	4.26378	PF00324	AT5G04770.1	ATCAT6,CAT6	cationic amino acid transporter 6	NA	NA
Lus10000963.g	Lus10000963	1.33468	0.782208		AT2G44730.1		Alcohol dehydrogenase transcription factor Myb/SANT-like family protein	NA	NA
Lus10000964.g	Lus10000964	0.001	0.0709785					NA	NA
Lus10000965.g	Lus10000965	7.19444	2.52027	PF00847	AT2G41710.1		Integrase-type DNA-binding superfamily protein	NA	NA
Lus10000966.g	Lus10000966	18.0484	27.139	PF00724	AT2G06050.1	DDE1,OPR3	oxophytodienoate-reductase 3	NA	NA
Lus10000967.g	Lus10000967	7.12404	7.11754	PF07496,PF00856	AT1G77300.1	ASHH2,CCR1,EFS,SDG8	histone methyltransferases(H3-K4 specific);histone methyltransferases(H3-K36 specific)	NA	NA
Lus10000968.g	Lus10000968	3.45427	6.90248	PF00069	AT1G77280.1		Protein kinase protein with adenine nucleotide alpha hydrolases-like domain	NA	NA
Lus10000969.g	Lus10000969	2.48526	3.50188		AT1G21580.1		Zinc finger C-x8-C-x5-C-x3-H type family protein	NA	NA
Lus10000970.g	Lus10000970	32.9107	15.737		AT1G09760.1	U2A\'	U2 small nuclear ribonucleoprotein A	NA	NA
Lus10000971.g	Lus10000971	12.1975	9.0679	PF01704	AT5G52560.1	ATUSP,USP	UDP-sugar pyrophosphorylase	NA	NA
Lus10000972.g	Lus10000972	0.184267	0.001	PF00036	AT1G21550.1		Calcium-binding EF-hand family protein	NA	NA
Lus10000973.g	Lus10000973	1.75746	1.13486	PF00628,PF03141	AT1G77260.1		S-adenosyl-L-methionine-dependent methyltransferases superfamily protein	NA	NA
Lus10000974.g	Lus10000974	5.21913	0.050388	PF00319	AT5G26650.1	AGL36	AGAMOUS-like 36	NA	NA
Lus10000975.g	Lus10000975	84.8178	28.8353	PF00410	AT4G29430.1	rps15ae	ribosomal protein S15A E	NA	NA
Lus10000976.g	Lus10000976	0.001	0.001					NA	NA
Lus10000977.g	Lus10000977	0.001	0.001					NA	NA
Lus10000978.g	Lus10000978	2.595	2.77973	PF03398	AT2G19710.1		Regulator of Vps4 activity in the MVB pathway protein	NA	NA
Lus10000979.g	Lus10000979	0.001	0.001					NA	NA
Lus10000980.g	Lus10000980	0.001	0.001	PF10536	AT1G17930.1		Aminotransferase-like, plant mobile domain family protein	NA	NA
Lus10000981.g	Lus10000981	0.001	0.001	PF00704	AT4G19810.1		Glycosyl hydrolase family protein with chitinase insertion domain	NA	NA
Lus10000982.g	Lus10000982	25.2881	14.7356	PF06325	AT4G29510.1	ATPRMT11,ATPRMT1B,PRMT11,PRMT1B	arginine methyltransferase 11	NA	NA
Lus10000983.g	Lus10000983	0.001	0.001		AT2G31100.1		alpha/beta-Hydrolases superfamily protein	NA	NA
Lus10000984.g	Lus10000984	0.001	0.001					NA	NA
Lus10000985.g	Lus10000985	0.001	0.001	PF01764	AT4G18550.1		alpha/beta-Hydrolases superfamily protein	NA	NA
Lus10000986.g	Lus10000986	9.09284	2.63631		AT4G18570.1		Tetratricopeptide repeat (TPR)-like superfamily protein	NA	NA
Lus10000987.g	Lus10000987	19.3872	12.2367	PF09585	AT1G29040.1			NA	NA
Lus10000988.g	Lus10000988	4.9763	4.24509	PF03005	AT1G29050.1	TBL38	TRICHOME BIREFRINGENCE-LIKE 38	NA	NA
Lus10000989.g	Lus10000989	28.2813	1.82406	PF01933	AT2G34090.2	MEE18	maternal effect embryo arrest 18	NA	NA
Lus10000990.g	Lus10000990	2.4834	2.92454		AT2G31130.1			NA	NA
Lus10000991.g	Lus10000991	0.001	0.001		AT1G78270.1	AtUGT85A4,UGT85A4	UDP-glucosyl transferase 85A4	NA	NA
Lus10000992.g	Lus10000992	0.001	0.001		AT1G22340.1	AtUGT85A7,UGT85A7	UDP-glucosyl transferase 85A7	NA	NA
Lus10000993.g	Lus10000993	0.0306088	0.001	PF00201	AT1G22380.1	AtUGT85A3,UGT85A3	UDP-glucosyl transferase 85A3	NA	NA
Lus10000994.g	Lus10000994	0.001	0.001					NA	NA
Lus10000995.g	Lus10000995	14.2614	7.00168		AT4G17615.1	ATCBL1,CBL1,SCABP5	calcineurin B-like protein 1	NA	NA
Lus10000996.g	Lus10000996	8.4674	7.63096	PF00097	AT5G01960.1		RING/U-box superfamily protein	NA	NA
Lus10000997.g	Lus10000997	8.26248	4.74165	PF00929	AT3G15080.1		Polynucleotidyl transferase, ribonuclease H-like superfamily protein	NA	NA
Lus10000998.g	Lus10000998	2.45029	1.45054	PF02732	AT5G41150.1	ATRAD1,RAD1,UVH1	Restriction endonuclease, type II-like superfamily protein	NA	NA
Lus10000999.g	Lus10000999	0.327552	0.001	PF05938				NA	NA
Lus10001000.g	Lus10001000	0.001	0.001	PF05938				NA	NA
Lus10001001.g	Lus10001001	6.64663	2.59867	PF10644	AT4G37190.1			NA	NA
Lus10001002.g	Lus10001002	37.8067	11.1541	PF01474	AT4G33510.1	DHS2	3-deoxy-d-arabino-heptulosonate 7-phosphate synthase	NA	NA
Lus10001003.g	Lus10001003	0.673885	1.18606		AT4G37030.1			NA	NA
Lus10001004.g	Lus10001004	11.4959	7.09372		AT4G17060.1	FIP2	FRIGIDA interacting protein 2	NA	NA
Lus10001005.g	Lus10001005	4.12933	6.24555	PF00588	AT4G17610.1		tRNA/rRNA methyltransferase (SpoU) family protein	NA	NA
Lus10001006.g	Lus10001006	7.64358	2.70364	PF05922,PF00082,PF02225	AT2G19170.1	SLP3	subtilisin-like serine protease 3	NA	NA
Lus10001007.g	Lus10001007	0.001	0.001					NA	NA
Lus10001008.g	Lus10001008	51.9314	8.56543	PF00504	AT4G17600.1	LIL3:1	Chlorophyll A-B binding family protein	NA	NA
Lus10001009.g	Lus10001009	0.776361	0.001	PF01357,PF03330	AT4G17030.1	AT-EXPR,ATEXLB1,ATEXPR1,ATHEXP BETA 3.1,EXLB1,EXPR	expansin-like B1	NA	NA
Lus10001010.g	Lus10001010	1.82935	0.0272181	PF01357,PF03330	AT4G17030.1	AT-EXPR,ATEXLB1,ATEXPR1,ATHEXP BETA 3.1,EXLB1,EXPR	expansin-like B1	NA	NA
Lus10001011.g	Lus10001011	6.31102	3.07364	PF05033,PF00856,PF02182	AT2G35160.1	SGD9,SUVH5	SU(VAR)3-9 homolog 5	NA	NA
Lus10001012.g	Lus10001012	12.1594	5.01681		AT2G39740.1		Nucleotidyltransferase family protein	NA	NA
Lus10001013.g	Lus10001013	4.86366	4.08737	PF03141	AT2G39750.1		S-adenosyl-L-methionine-dependent methyltransferases superfamily protein	NA	NA
Lus10001014.g	Lus10001014	5.32337	2.1827	PF00483,PF00132	AT2G39770.1	CYT1,EMB101,GMP1,SOZ1,VTC1	Glucose-1-phosphate adenylyltransferase family protein	NA	NA
Lus10001015.g	Lus10001015	34.5527	14.9504	PF02330	AT3G55605.1		Mitochondrial glycoprotein family protein	NA	NA
Lus10001016.g	Lus10001016	7.7406	2.45125		AT3G55610.1	P5CS2	delta 1-pyrroline-5-carboxylate synthase 2	NA	NA
Lus10001017.g	Lus10001017	9.52207	1.77513	PF02330	AT3G55605.1		Mitochondrial glycoprotein family protein	NA	NA
Lus10001018.g	Lus10001018	5.76073	3.09649		AT3G55610.1	P5CS2	delta 1-pyrroline-5-carboxylate synthase 2	NA	NA
Lus10001019.g	Lus10001019	12.056	11.7743	PF00696	AT3G55610.1	P5CS2	delta 1-pyrroline-5-carboxylate synthase 2	NA	NA
Lus10001020.g	Lus10001020	6.27282	4.65628		AT2G39805.1		Integral membrane Yip1 family protein	NA	NA
Lus10001021.g	Lus10001021	15.5278	14.7558	PF03208	AT5G05987.1	PRA1.A2	prenylated RAB acceptor 1.A2	NA	NA
Lus10001022.g	Lus10001022	0.001	0.001	PF09763	AT1G47550.2	SEC3A	exocyst complex component sec3A	NA	NA
Lus10001023.g	Lus10001023	6.72804	3.19312		AT5G05980.1	ATDFB,DFB	DHFS-FPGS homolog B	NA	NA
Lus10001024.g	Lus10001024	10.6862	9.98152	PF00400	AT5G05970.1	NEDD1	Transducin/WD40 repeat-like superfamily protein	NA	NA
Lus10001025.g	Lus10001025	5.8026	3.14617	PF00149	AT2G39840.1	TOPP4	type one serine/threonine protein phosphatase 4	NA	NA
Lus10001026.g	Lus10001026	0.001	0.001	PF00071	AT1G07410.1	ATRAB-A2B,ATRABA2B,RAB-A2B,RABA2b	RAB GTPase homolog A2B	NA	NA
Lus10001027.g	Lus10001027	2.01936	0.37654	PF02458	AT5G17540.1		HXXXD-type acyl-transferase family protein	NA	NA
Lus10001028.g	Lus10001028	0.0733579	0.001	PF03016	AT4G13990.1		Exostosin family protein	NA	NA
Lus10001029.g	Lus10001029	24.313	10.3352	PF00400	AT2G47790.1		Transducin/WD40 repeat-like superfamily protein	NA	NA
Lus10001030.g	Lus10001030	0.001	0.001	PF01657				NA	NA
Lus10001031.g	Lus10001031	0.001	0.001	PF01657				NA	NA
Lus10001032.g	Lus10001032	0.001	0.001	PF00407	AT1G24020.1	MLP423	MLP-like protein 423	NA	NA
Lus10001033.g	Lus10001033	0.001	0.001	PF00407	AT1G24020.1	MLP423	MLP-like protein 423	NA	NA
Lus10001034.g	Lus10001034	0.001	0.001	PF00560	AT2G34930.1		disease resistance family protein / LRR family protein	NA	NA
Lus10001035.g	Lus10001035	1.41723	0.001	PF00560,PF08263	AT2G34930.1		disease resistance family protein / LRR family protein	NA	NA
Lus10001036.g	Lus10001036	0.001	0.001	PF00407	AT1G24020.1	MLP423	MLP-like protein 423	NA	NA
Lus10001037.g	Lus10001037	0.001	0.001	PF00407	AT1G24020.1	MLP423	MLP-like protein 423	NA	NA
Lus10001038.g	Lus10001038	5.6537	2.35607	PF00560	AT1G69550.1		disease resistance protein (TIR-NBS-LRR class)	NA	NA
Lus10001039.g	Lus10001039	2.11138	2.38146	PF00931	AT5G36930.2		Disease resistance protein (TIR-NBS-LRR class) family	NA	NA
Lus10001040.g	Lus10001040	1.95108	3.11254	PF01582	AT5G36930.2		Disease resistance protein (TIR-NBS-LRR class) family	NA	NA
Lus10001041.g	Lus10001041	0.001	0.001	PF00407	AT1G24020.1	MLP423	MLP-like protein 423	NA	NA
Lus10001042.g	Lus10001042	0.001	0.001	PF00407	AT1G24020.1	MLP423	MLP-like protein 423	NA	NA
Lus10001043.g	Lus10001043	0.104013	0.001	PF00249	AT1G22640.1	ATMYB3,MYB3	myb domain protein 3	NA	NA
Lus10001044.g	Lus10001044	0.892281	0.001	PF01593	AT2G43020.1	ATPAO2,PAO2	polyamine oxidase 2	NA	NA
Lus10001045.g	Lus10001045	9.42228	4.30173	PF00400	AT5G08560.1		transducin family protein / WD-40 repeat family protein	NA	NA
Lus10001046.g	Lus10001046	8.5085	2.9806	PF00400	AT5G08560.1		transducin family protein / WD-40 repeat family protein	NA	NA
Lus10001047.g	Lus10001047	1.40986	0.452487	PF04884	AT3G45890.1	RUS1	Protein of unknown function, DUF647	NA	NA
Lus10001048.g	Lus10001048	28.9674	5.47527	PF00023	AT4G19150.1		Ankyrin repeat family protein	NA	NA
Lus10001049.g	Lus10001049	0.245233	0.238421	PF07717	AT2G30800.1	ATVT-1,HVT1	helicase in vascular tissue and tapetum	NA	NA
Lus10001050.g	Lus10001050	0.334332	0.34583	PF00494	AT5G17230.1	PSY	PHYTOENE SYNTHASE	NA	NA
Lus10001051.g	Lus10001051	3.51095	5.04762		AT1G06660.1			NA	NA
Lus10001052.g	Lus10001052	13.3638	1.92118	PF01657	AT5G43980.1	PDLP1,PDLP1A	plasmodesmata-located protein 1	NA	NA
Lus10001053.g	Lus10001053	0.001	0.001	PF02798	AT2G30860.1	ATGSTF7,ATGSTF9,GLUTTR,GSTF9	glutathione S-transferase PHI 9	NA	NA
Lus10001054.g	Lus10001054	9.61443	4.82195	PF01434,PF00004	AT2G30950.1	FTSH2,VAR2	FtsH extracellular protease family	NA	NA
Lus10001055.g	Lus10001055	8.879	4.92832	PF00069	AT3G59110.1		Protein kinase superfamily protein	NA	NA
Lus10001056.g	Lus10001056	0.832035	3.83934	PF02364	AT1G06490.1	ATGSL07,atgsl7,gsl07	glucan synthase-like 7	NA	NA
Lus10001057.g	Lus10001057	21.7664	7.3328	PF00271,PF08152,PF00270	AT5G26742.2	emb1138	DEAD box RNA helicase (RH3)	NA	NA
Lus10001058.g	Lus10001058	7.78753	6.08646	PF03619	AT3G05940.1		Protein of unknown function (DUF300)	NA	NA
Lus10001059.g	Lus10001059	28.9369	23.1202	PF10604	AT5G53160.2	PYL8,RCAR3	regulatory components of ABA receptor 3	NA	NA
Lus10001060.g	Lus10001060	9.79137	8.34672	PF01434,PF00004	AT5G53170.1	FTSH11	FTSH protease 11	NA	NA
Lus10001061.g	Lus10001061	0.001	0.001		AT5G24130.1			NA	NA
Lus10001062.g	Lus10001062	0.0390074	0.001	PF03106	AT4G11070.1	AtWRKY41,WRKY41	WRKY family transcription factor	NA	NA
Lus10001063.g	Lus10001063	0.001	0.001	PF02458	AT5G47980.1		HXXXD-type acyl-transferase family protein	NA	NA
Lus10001064.g	Lus10001064	0.001	0.001	PF02458	AT5G63560.1		HXXXD-type acyl-transferase family protein	NA	NA
Lus10001065.g	Lus10001065	0.001	0.001	PF02458	AT5G41040.1		HXXXD-type acyl-transferase family protein	NA	NA
Lus10001066.g	Lus10001066	1.90909	0.001	PF00010	AT5G53210.1	SPCH	basic helix-loop-helix (bHLH) DNA-binding superfamily protein	NA	NA
Lus10001067.g	Lus10001067	8.62704	8.63891		AT5G53220.1			NA	NA
Lus10001068.g	Lus10001068	0.001	0.001	PF00010	AT4G33880.1	RSL2	ROOT HAIR DEFECTIVE 6-LIKE 2	NA	NA
Lus10001069.g	Lus10001069	0.001	0.001					NA	NA
Lus10001070.g	Lus10001070	0.001	0.001					NA	NA
Lus10001071.g	Lus10001071	4.77961	2.99775	PF01344,PF00646	AT1G55270.1		Galactose oxidase/kelch repeat superfamily protein	NA	NA
Lus10001072.g	Lus10001072	20.6625	6.60422		AT1G25260.1		Ribosomal protein L10 family protein	NA	NA
Lus10001073.g	Lus10001073	13.0116	5.577	PF08238	AT2G25570.1		binding	NA	NA
Lus10001074.g	Lus10001074	8.68651	3.89366	PF00271,PF00270	AT3G58570.1		P-loop containing nucleoside triphosphate hydrolases superfamily protein	NA	NA
Lus10001075.g	Lus10001075	0.001	0.001					NA	NA
Lus10001076.g	Lus10001076	12.2686	11.1382	PF02485	AT5G15050.1		Core-2/I-branching beta-1,6-N-acetylglucosaminyltransferase family protein	NA	NA
Lus10001077.g	Lus10001077	0.0955319	0.13423	PF00107	AT5G16990.1		Zinc-binding dehydrogenase family protein	NA	NA
Lus10001078.g	Lus10001078	0.001	0.001					NA	NA
Lus10001079.g	Lus10001079	0.0345935	0.001	PF04564	AT5G37490.1		ARM repeat superfamily protein	NA	NA
Lus10001080.g	Lus10001080	96.6075	59.8216	PF05529	AT1G48440.1		B-cell receptor-associated 31-like	NA	NA
Lus10001081.g	Lus10001081	1.55039	0.338821	PF00069	AT1G73500.1	ATMKK9,MKK9	MAP kinase kinase 9	NA	NA
Lus10001082.g	Lus10001082	152.629	63.5408	PF02823	AT5G47030.1		ATPase, F1 complex, delta/epsilon subunit	NA	NA
Lus10001083.g	Lus10001083	2.41262	2.48903	PF05362	AT5G47040.1	LON2	lon protease 2	NA	NA
Lus10001084.g	Lus10001084	2.07446	5.33039	PF00004,PF02190	AT5G47040.1	LON2	lon protease 2	NA	NA
Lus10001085.g	Lus10001085	14.5057	5.69264	PF05142	AT1G32730.1			NA	NA
Lus10001086.g	Lus10001086	16.3606	15.4479	PF09412	AT4G17100.1			NA	NA
Lus10001088.g	Lus10001088	5.82164	4.57053	PF00069	AT5G47070.1		Protein kinase superfamily protein	NA	NA
Lus10001089.g	Lus10001089	0.0735755	0.158162					NA	NA
Lus10001090.g	Lus10001090	0.792302	0.772809	PF00176	AT1G05490.1	chr31	chromatin remodeling 31	NA	NA
Lus10001091.g	Lus10001091	1.31488	1.19609		AT1G05490.1	chr31	chromatin remodeling 31	NA	NA
Lus10001092.g	Lus10001092	34.0131	11.2583	PF04573	AT5G27430.1		Signal peptidase subunit	NA	NA
Lus10001093.g	Lus10001093	0.001	0.001	PF00249	AT5G16770.1	AtMYB9,MYB9	myb domain protein 9	NA	NA
Lus10001094.g	Lus10001094	0.001	0.001					NA	NA
Lus10001095.g	Lus10001095	0.001	0.159954					NA	NA
Lus10001096.g	Lus10001096	0.001	0.001					NA	NA
Lus10001097.g	Lus10001097	0.001	0.001					NA	NA
Lus10001098.g	Lus10001098	0.001	0.001					NA	NA
Lus10001099.g	Lus10001099	43.9169	21.1285	PF04755	AT4G22240.1		Plastid-lipid associated protein PAP / fibrillin family protein	NA	NA
Lus10001100.g	Lus10001100	12.3793	6.47788	PF10193	AT3G48470.1	EMB2423	embryo defective 2423	NA	NA
Lus10001101.g	Lus10001101	7.08633	8.40961		AT3G48470.1	EMB2423	embryo defective 2423	NA	NA
Lus10001102.g	Lus10001102	7.3355	4.31967	PF04055,PF00583	AT5G50320.1	AtELP3,ELO3,ELP3,HAC8,HAG3	radical SAM domain-containing protein / GCN5-related N-acetyltransferase (GNAT) family protein	NA	NA
Lus10001103.g	Lus10001103	0.103914	0.191936	PF03171	AT1G06620.1		2-oxoglutarate (2OG) and Fe(II)-dependent oxygenase superfamily protein	NA	NA
Lus10001104.g	Lus10001104	3.96395	3.6601	PF04055,PF06969	AT5G63290.1		Radical SAM superfamily protein	NA	NA
Lus10001105.g	Lus10001105	6.40825	2.58349	PF07734,PF00646	AT3G06240.1		F-box family protein	NA	NA
Lus10001106.g	Lus10001106	16.2846	10.2776		AT5G63280.1		C2H2-like zinc finger protein	NA	NA
Lus10001107.g	Lus10001107	0.0383186	0.001	PF02458	AT3G26040.1		HXXXD-type acyl-transferase family protein	NA	NA
Lus10001108.g	Lus10001108	0.22962	1.78713	PF03171	AT1G06620.1		2-oxoglutarate (2OG) and Fe(II)-dependent oxygenase superfamily protein	NA	NA
Lus10001109.g	Lus10001109	0.081017	0.088338	PF03171	AT1G06620.1		2-oxoglutarate (2OG) and Fe(II)-dependent oxygenase superfamily protein	NA	NA
Lus10001110.g	Lus10001110	0.001	0.001	PF01397,PF03936	AT3G25810.1		Terpenoid cyclases/Protein prenyltransferases superfamily protein	NA	NA
Lus10001111.g	Lus10001111	0.0285187	0.0969484		AT5G18980.1		ARM repeat superfamily protein	NA	NA
Lus10001112.g	Lus10001112	0.001	0.001		AT1G72470.1	ATEXO70D1,EXO70D1	exocyst subunit exo70 family protein D1	NA	NA
Lus10001113.g	Lus10001113	0.001	0.001		AT3G14090.1	ATEXO70D3,EXO70D3	exocyst subunit exo70 family protein D3	NA	NA
Lus10001114.g	Lus10001114	7.45623	5.85344	PF00561	AT4G14290.1		alpha/beta-Hydrolases superfamily protein	NA	NA
Lus10001115.g	Lus10001115	121.782	110.335	PF03951,PF00120	AT5G35630.1	ATGSL1,GLN2,GS2	glutamine synthetase 2	NA	NA
Lus10001116.g	Lus10001116	4.18881	22.2292	PF05512	AT5G18970.1		AWPM-19-like family protein	NA	NA
Lus10001117.g	Lus10001117	14.9919	8.06349	PF02361	AT3G21580.1		cobalt ion transmembrane transporters	NA	NA
Lus10001118.g	Lus10001118	0.001	0.001	PF03171	AT1G06620.1		2-oxoglutarate (2OG) and Fe(II)-dependent oxygenase superfamily protein	NA	NA
Lus10001119.g	Lus10001119	0.001	0.001					NA	NA
Lus10001120.g	Lus10001120	13.6902	1.17553	PF07714	AT5G42440.1		Protein kinase superfamily protein	NA	NA
Lus10001121.g	Lus10001121	2.64752	3.5108	PF03486	AT5G39940.1		FAD/NAD(P)-binding oxidoreductase family protein	NA	NA
Lus10001122.g	Lus10001122	0.001	0.001					NA	NA
Lus10001123.g	Lus10001123	0.001	0.001					NA	NA
Lus10001124.g	Lus10001124	0.375891	0.001	PF04601	AT3G28630.1		Protein of unknown function (DUF569)	NA	NA
Lus10001125.g	Lus10001125	7.29342	0.56518	PF01535	AT5G03560.2		Tetratricopeptide repeat (TPR)-like superfamily protein	NA	NA
Lus10001126.g	Lus10001126	10.8464	4.99029	PF00400	AT4G18905.1		Transducin/WD40 repeat-like superfamily protein	NA	NA
Lus10001127.g	Lus10001127	0.001	0.001					NA	NA
Lus10001128.g	Lus10001128	0.207402	0.001	PF03629	AT4G34215.1		Domain of unknown function (DUF303)	NA	NA
Lus10001129.g	Lus10001129	0.969627	1.38076	PF03629	AT3G53010.1		Domain of unknown function (DUF303)	NA	NA
Lus10001130.g	Lus10001130	2.17014	0.610249	PF05922,PF00082	AT5G67090.1		Subtilisin-like serine endopeptidase family protein	NA	NA
Lus10001131.g	Lus10001131	13.9079	5.89489		AT1G45976.1	SBP1	S-ribonuclease binding protein 1	NA	NA
Lus10001132.g	Lus10001132	0.001	0.001	PF05498	AT5G67070.1	RALFL34	ralf-like 34	NA	NA
Lus10001134.g	Lus10001134	0.001	0.001					NA	NA
Lus10001135.g	Lus10001135	0.0304855	35.567					NA	NA
Lus10001136.g	Lus10001136	0.264479	36.0665		AT5G40450.1			NA	NA
Lus10001137.g	Lus10001137	0.265642	0.767858	PF00069	AT5G40440.1	ATMKK3,MKK3	mitogen-activated protein kinase kinase 3	NA	NA
Lus10001138.g	Lus10001138	0.001	0.001					NA	NA
Lus10001139.g	Lus10001139	0.001	0.001	PF03195	AT5G63090.1	LOB	Lateral organ boundaries (LOB) domain family protein	NA	NA
Lus10001140.g	Lus10001140	5.72962	1.34891		AT5G52890.2		AT hook motif-containing protein	NA	NA
Lus10001141.g	Lus10001141	0.001	0.001		AT1G11655.1			NA	NA
Lus10001142.g	Lus10001142	47.7479	26.8488	PF01554	AT3G21690.1		MATE efflux family protein	NA	NA
Lus10001143.g	Lus10001143	1.67343	0.486023		AT4G21920.1			NA	NA
Lus10001144.g	Lus10001144	0.050925	0.10844					NA	NA
Lus10001145.g	Lus10001145	9.50351	10.2202	PF00069	AT4G04720.1	CPK21	calcium-dependent protein kinase 21	NA	NA
Lus10001146.g	Lus10001146	13.4141	9.90977	PF00069,PF00036	AT1G50700.1	CPK33	calcium-dependent protein kinase 33	NA	NA
Lus10001147.g	Lus10001147	5.32936	5.40044		AT1G64570.1	DUO3	Homeodomain-like superfamily protein	NA	NA
Lus10001148.g	Lus10001148	0.001	0.001	PF01762	AT1G05170.1		Galactosyltransferase family protein	NA	NA
Lus10001149.g	Lus10001149	0.001	0.001	PF00249	AT2G40260.1		Homeodomain-like superfamily protein	NA	NA
Lus10001150.g	Lus10001150	0.691132	0.001	PF09790	AT5G21050.1			NA	NA
Lus10001151.g	Lus10001151	0.001	0.001	PF00933,PF01915	AT5G20950.1		Glycosyl hydrolase family protein	NA	NA
Lus10001152.g	Lus10001152	18.0147	11.8925	PF00994,PF03454,PF03453	AT5G20990.1	B73,CHL6,CNX,CNX1,SIR4	molybdopterin biosynthesis CNX1 protein / molybdenum cofactor biosynthesis enzyme CNX1 (CNX1)	NA	NA
Lus10001153.g	Lus10001153	117.686	6.78332	PF00234	AT3G43720.2		Bifunctional inhibitor/lipid-transfer protein/seed storage 2S albumin superfamily protein	NA	NA
Lus10001154.g	Lus10001154	0.001	0.001	PF04258,PF02225	AT1G05820.1	ATSPPL5,SPPL5	SIGNAL PEPTIDE PEPTIDASE-LIKE 5	NA	NA
Lus10001155.g	Lus10001155	4.0886	2.86247	PF08241	AT2G41380.1		S-adenosyl-L-methionine-dependent methyltransferases superfamily protein	NA	NA
Lus10001156.g	Lus10001156	7.44428	4.70413	PF06978,PF08170	AT2G47300.2		ribonuclease Ps	NA	NA
Lus10001157.g	Lus10001157	51.7935	11.4886	PF04900	AT2G34570.1	MEE21	PIN domain-like family protein	NA	NA
Lus10001158.g	Lus10001158	55.574	25.1236	PF00270	AT2G43110.1			NA	NA
Lus10001159.g	Lus10001159	3.90598	0.982001	PF02678,PF05726	AT2G43120.1		RmlC-like cupins superfamily protein	NA	NA
Lus10001160.g	Lus10001160	59.1752	17.4672		AT4G17010.1			NA	NA
Lus10001161.g	Lus10001161	9.37316	19.0158		AT1G05960.1		ARM repeat superfamily protein	NA	NA
Lus10001162.g	Lus10001162	3.0302	2.15163	PF03188,PF04526	AT2G04850.1		Auxin-responsive family protein	NA	NA
Lus10001163.g	Lus10001163	5.25284	3.31186	PF10536	AT2G04865.1		Aminotransferase-like, plant mobile domain family protein	NA	NA
Lus10001164.g	Lus10001164	0.0253314	0.00905235	PF03000	AT5G48130.1		Phototropic-responsive NPH3 family protein	NA	NA
Lus10001165.g	Lus10001165	0.845864	2.45033	PF00069	AT5G55560.1		Protein kinase superfamily protein	NA	NA
Lus10001166.g	Lus10001166	32.5583	10.0218	PF04241	AT2G04900.1			NA	NA
Lus10001168.g	Lus10001168	0.001	0.001	PF01535	AT1G08070.1	OTP82	Tetratricopeptide repeat (TPR)-like superfamily protein	NA	NA
Lus10001169.g	Lus10001169	426.857	1833.26	PF00504	AT3G27690.1	LHCB2,LHCB2.3,LHCB2.4	photosystem II light harvesting complex gene 2.3	NA	NA
Lus10001170.g	Lus10001170	8.01623	6.10809	PF03177,PF08801	AT2G05120.1		Nucleoporin, Nup133/Nup155-like	NA	NA
Lus10001171.g	Lus10001171	1.31529	3.01243	PF07647,PF00226	AT2G05250.1		DNAJ heat shock N-terminal domain-containing protein	NA	NA
Lus10001172.g	Lus10001172	22.662	0.0515	PF00646	AT5G48170.1	SLY2	F-box family protein	NA	NA
Lus10001173.g	Lus10001173	24.9125	8.65199	PF01138,PF03725	AT3G07750.1		3\'-5\'-exoribonuclease family protein	NA	NA
Lus10001174.g	Lus10001174	3.44069	4.0718	PF05060	AT2G05320.1		beta-1,2-N-acetylglucosaminyltransferase II	NA	NA
Lus10001175.g	Lus10001175	9.05969	9.95627		AT2G05310.1			NA	NA
Lus10001176.g	Lus10001176	2.60862	0.78631		AT5G35870.1			NA	NA
Lus10001177.g	Lus10001177	5.1767	3.69081	PF00808	AT4G14540.1	NF-YB3	nuclear factor Y, subunit B3	NA	NA
Lus10001178.g	Lus10001178	0.0970763	3.77327	PF02469	AT4G12730.1	FLA2	FASCICLIN-like arabinogalactan 2	NA	NA
Lus10001179.g	Lus10001179	19.6336	12.3954	PF00218	AT5G48220.1		Aldolase-type TIM barrel family protein	NA	NA
Lus10001180.g	Lus10001180	19.6365	3.34798	PF03351,PF03188	AT3G07570.1		Cytochrome b561/ferric reductase transmembrane with DOMON related domain	NA	NA
Lus10001181.g	Lus10001181	30.9706	17.2733		AT4G12760.1			NA	NA
Lus10001182.g	Lus10001182	4.02992	1.30997	PF00730	AT4G12740.1		HhH-GPD base excision DNA repair family protein	NA	NA
Lus10001183.g	Lus10001183	0.658335	2.48846	PF00332,PF07983	AT5G20870.1		O-Glycosyl hydrolases family 17 protein	NA	NA
Lus10001184.g	Lus10001184	1.12694	0.445238	PF00069	AT1G18040.1	AT;CDCKD;3,CAK2AT,CDKD1;3	cyclin-dependent kinase D1;3	NA	NA
Lus10001185.g	Lus10001185	1.73161	2.99345		AT5G17430.1	BBM	Integrase-type DNA-binding superfamily protein	NA	NA
Lus10001186.g	Lus10001186	0.001	0.001					NA	NA
Lus10001187.g	Lus10001187	6.59261	3.63553	PF01985,PF01535	AT3G23070.1	ATCFM3A,CFM3A	CRM family member 3A	NA	NA
Lus10001188.g	Lus10001188	0.001	0.001					NA	NA
Lus10001189.g	Lus10001189	0.001	0.001					NA	NA
Lus10001190.g	Lus10001190	0.001	0.001					NA	NA
Lus10001191.g	Lus10001191	24.2297	12.0715	PF06697	AT4G22900.1		Protein of unknown function (DUF1191)	NA	NA
Lus10001192.g	Lus10001192	3.50545	1.41014	PF00400	AT4G22910.1	CCS52A1,FZR2	FIZZY-related 2	NA	NA
Lus10001193.g	Lus10001193	0.001	0.001					NA	NA
Lus10001194.g	Lus10001194	5.82788	3.45982		AT4G22920.1	ATNYE1,NYE1	non-yellowing 1	NA	NA
Lus10001195.g	Lus10001195	0.483536	0.001	PF03791,PF03790	AT1G62990.1	IXR11,KNAT7	KNOTTED-like homeobox of Arabidopsis thaliana 7	NA	NA
Lus10001196.g	Lus10001196	37.2953	9.24604		AT5G47870.1			NA	NA
Lus10001197.g	Lus10001197	70.7944	8.76866	PF00705,PF02747	AT2G29570.1	ATPCNA2,PCNA2	proliferating cell nuclear antigen 2	NA	NA
Lus10001198.g	Lus10001198	1.13833	2.29637	PF04734	AT1G07380.1		Neutral/alkaline non-lysosomal ceramidase	NA	NA
Lus10001199.g	Lus10001199	1.51908	0.001					NA	NA
Lus10001200.g	Lus10001200	13.3814	6.17616	PF00343,PF00933,PF01915	AT3G46970.1	ATPHS2,PHS2	alpha-glucan phosphorylase 2	NA	NA
Lus10001201.g	Lus10001201	0.001	0.001	PF00083,PF01915	AT5G26340.1	ATSTP13,MSS1,STP13	Major facilitator superfamily protein	NA	NA
Lus10001202.g	Lus10001202	0.001	0.001		AT2G29620.1			NA	NA
Lus10001203.g	Lus10001203	16.3101	5.97994	PF01434,PF00004	AT5G58870.1	ftsh9	FTSH protease 9	NA	NA
Lus10001204.g	Lus10001204	45.0826	106.274	PF11493	AT3G47070.1			NA	NA
Lus10001205.g	Lus10001205	4.4701	3.83842	PF03151	AT1G07290.1	GONST2	golgi nucleotide sugar transporter 2	NA	NA
Lus10001206.g	Lus10001206	4.43051	0.848413		AT1G07280.1		Tetratricopeptide repeat (TPR)-like superfamily protein	NA	NA
Lus10001207.g	Lus10001207	0.001	0.001	PF04185	AT1G07230.1	NPC1	non-specific phospholipase C1	NA	NA
Lus10001208.g	Lus10001208	0.184663	0.001	PF04185	AT1G07230.1	NPC1	non-specific phospholipase C1	NA	NA
Lus10001209.g	Lus10001209	18.8237	13.283		AT3G47160.1		RING/U-box superfamily protein	NA	NA
Lus10001210.g	Lus10001210	0.0484791	0.001	PF00561	AT4G02340.1		alpha/beta-Hydrolases superfamily protein	NA	NA
Lus10001211.g	Lus10001211	5.58908	4.99259	PF07814	AT1G11060.1		WAPL (Wings apart-like protein regulation of heterochromatin) protein	NA	NA
Lus10001212.g	Lus10001212	1.30826	0.874116	PF03849,PF07714	AT3G09010.1		Protein kinase superfamily protein	NA	NA
Lus10001213.g	Lus10001213	16.4359	9.54636	PF01535	AT4G21705.1		Tetratricopeptide repeat (TPR)-like superfamily protein	NA	NA
Lus10001214.g	Lus10001214	1.40942	4.92378	PF00179	AT2G33770.1	ATUBC24,PHO2,UBC24	phosphate 2	NA	NA
Lus10001215.g	Lus10001215	17.9904	5.17666		AT3G25480.1		Rhodanese/Cell cycle control phosphatase superfamily protein	NA	NA
Lus10001216.g	Lus10001216	5.44583	16.2562	PF12348	AT2G35630.1	GEM1,MOR1	ARM repeat superfamily protein	NA	NA
Lus10001217.g	Lus10001217	3.13702	2.27984		AT5G44600.1		S-adenosyl-L-methionine-dependent methyltransferases superfamily protein	NA	NA
Lus10001218.g	Lus10001218	27.0743	153.38	PF00117,PF06418	AT1G30820.1		CTP synthase family protein	NA	NA
Lus10001219.g	Lus10001219	4.49445	3.10544	PF02163	AT4G20310.2		Peptidase M50 family protein	NA	NA
Lus10001220.g	Lus10001220	2.41749	2.92712	PF01535	AT3G57430.1	OTP84	Tetratricopeptide repeat (TPR)-like superfamily protein	NA	NA
Lus10001221.g	Lus10001221	96.8882	43.4257	PF08293	AT5G44710.1			NA	NA
Lus10001222.g	Lus10001222	1.09854	0.583456					NA	NA
Lus10001223.g	Lus10001223	3.34999	0.932372	PF01535	AT4G20090.1	EMB1025	Pentatricopeptide repeat (PPR) superfamily protein	NA	NA
Lus10001224.g	Lus10001224	101.77	30.2103		AT1G30880.1			NA	NA
Lus10001225.g	Lus10001225	0.001	0.001	PF01535	AT2G22070.1		pentatricopeptide (PPR) repeat-containing protein	NA	NA
Lus10001226.g	Lus10001226	0.001	0.001	PF00249	AT3G12720.1	ATMYB67,ATY53,MYB67	myb domain protein 67	NA	NA
Lus10001227.g	Lus10001227	5.33259	3.02143	PF00400	AT5G17370.1		Transducin/WD40 repeat-like superfamily protein	NA	NA
Lus10001228.g	Lus10001228	0.001	0.001	PF00141	AT1G30870.1		Peroxidase superfamily protein	NA	NA
Lus10001229.g	Lus10001229	0.001	0.001					NA	NA
Lus10001230.g	Lus10001230	4.25351	4.96082	PF01535	AT1G19720.1		Pentatricopeptide repeat (PPR-like) superfamily protein	NA	NA
Lus10001231.g	Lus10001231	0.0729486	0.001	PF00956	AT5G56950.1	NAP1;3,NFA03,NFA3	nucleosome assembly protein 1;3	NA	NA
Lus10001232.g	Lus10001232	2.61743	2.59766	PF00787	AT3G48195.1		Phox (PX) domain-containing protein	NA	NA
Lus10001233.g	Lus10001233	0.833402	1.13002		AT3G48195.1		Phox (PX) domain-containing protein	NA	NA
Lus10001234.g	Lus10001234	5.94815	2.2111	PF04006	AT5G66540.1			NA	NA
Lus10001235.g	Lus10001235	0.0425911	0.001	PF00956	AT4G26110.1	ATNAP1;1,NAP1;1	nucleosome assembly protein1;1	NA	NA
Lus10001236.g	Lus10001236	2.69037	5.22709		AT5G50290.1			NA	NA
Lus10001237.g	Lus10001237	87.152	31.435	PF00462	AT5G63030.1		Thioredoxin superfamily protein	NA	NA
Lus10001238.g	Lus10001238	1.09535	0.699489	PF03790,PF00046,PF03789,PF03791	AT1G23380.2	KNAT6,KNAT6L,KNAT6S	KNOTTED1-like homeobox gene 6	NA	NA
Lus10001239.g	Lus10001239	7.65415	9.793	PF00400	AT1G17720.1	ATB BETA	Protein phosphatase 2A, regulatory subunit PR55	NA	NA
Lus10001240.g	Lus10001240	5.89408	2.58214	PF02518	AT1G19100.1		Histidine kinase-, DNA gyrase B-, and HSP90-like ATPase family protein	NA	NA
Lus10001241.g	Lus10001241	1.6887	0.288875					NA	NA
Lus10001242.g	Lus10001242	73.6884	30.1867	PF00076	AT4G39260.1	ATGRP8,CCR1,GR-RBP8,GRP8	cold, circadian rhythm, and RNA binding 1	NA	NA
Lus10001243.g	Lus10001243	0.423941	0.001		AT1G79190.1		ARM repeat superfamily protein	NA	NA
Lus10001244.g	Lus10001244	0.0626673	0.24837	PF01357,PF03330	AT4G17030.1	AT-EXPR,ATEXLB1,ATEXPR1,ATHEXP BETA 3.1,EXLB1,EXPR	expansin-like B1	NA	NA
Lus10001245.g	Lus10001245	26.7705	12.5333		AT5G63050.1	EMB2759	embryo defective 2759	NA	NA
Lus10001246.g	Lus10001246	8.9082	12.4275		AT4G24680.1	MOS1	modifier of snc1	NA	NA
Lus10001247.g	Lus10001247	1.59459	0.263447	PF04832	AT1G17100.1		SOUL heme-binding family protein	NA	NA
Lus10001248.g	Lus10001248	27.6089	77.5825	PF03080	AT5G50150.1		Protein of Unknown Function (DUF239)	NA	NA
Lus10001249.g	Lus10001249	4.5289	2.64032	PF02373	AT5G63080.1		2-oxoglutarate (2OG) and Fe(II)-dependent oxygenase superfamily protein	NA	NA
Lus10001250.g	Lus10001250	7.63612	3.77676	PF07011	AT1G17455.1	ELF4-L4	ELF4-like 4	NA	NA
Lus10001251.g	Lus10001251	5.04929	6.3712		AT1G17440.1	EER4,TAF12B	Transcription initiation factor TFIID subunit A	NA	NA
Lus10001252.g	Lus10001252	0.419628	0.306735		AT5G01370.1	ACI1	ALC-interacting protein 1	NA	NA
Lus10001253.g	Lus10001253	31.8484	17.581	PF10262	AT3G47300.1	SELT	SELT-like protein precursor	NA	NA
Lus10001254.g	Lus10001254	7.34643	0.001		AT5G05570.1		transducin family protein / WD-40 repeat family protein	NA	NA
Lus10001255.g	Lus10001255	9.30125	6.31723	PF04525	AT5G01750.2		Protein of unknown function (DUF567)	NA	NA
Lus10001256.g	Lus10001256	4.48245	1.3554	PF01535	AT2G38420.1		Pentatricopeptide repeat (PPR) superfamily protein	NA	NA
Lus10001257.g	Lus10001257	8.77567	0.205087					NA	NA
Lus10001258.g	Lus10001258	33.6654	10.5399	PF02071	AT3G56190.1	ALPHA-SNAP2,ASNAP	alpha-soluble NSF attachment protein 2	NA	NA
Lus10001259.g	Lus10001259	6.32009	5.89465	PF07478,PF01820	AT3G08840.2		D-alanine--D-alanine ligase family	NA	NA
Lus10001260.g	Lus10001260	2.09825	0.944241	PF11204,PF04749	AT5G05350.1		PLAC8 family protein	NA	NA
Lus10001261.g	Lus10001261	0.0670542	0.001	PF07107	AT5G01740.1		Nuclear transport factor 2 (NTF2) family protein	NA	NA
Lus10001262.g	Lus10001262	37.4606	17.0978	PF08238	AT2G38450.1			NA	NA
Lus10001263.g	Lus10001263	2.02692	0.509958	PF06963	AT2G38460.1	ATIREG1,FPN1,IREG1	iron regulated 1	NA	NA
Lus10001264.g	Lus10001264	9.65669	8.11397		AT5G01720.1		RNI-like superfamily protein	NA	NA
Lus10001265.g	Lus10001265	35.3478	0.435994	PF03106	AT2G38470.1	ATWRKY33,WRKY33	WRKY DNA-binding protein 33	NA	NA
Lus10001266.g	Lus10001266	0.530432	1.46014	PF04535	AT2G38480.1		Uncharacterised protein family (UPF0497)	NA	NA
Lus10001267.g	Lus10001267	30.9152	11.275	PF08241	AT5G01710.1		methyltransferases	NA	NA
Lus10001268.g	Lus10001268	0.170178	0.001	PF00481	AT5G01700.2		Protein phosphatase 2C family protein	NA	NA
Lus10001269.g	Lus10001269	85.8341	30.6778	PF03765,PF00650	AT3G51670.1		SEC14 cytosolic factor family protein / phosphoglyceride transfer family protein	NA	NA
Lus10001270.g	Lus10001270	4.91963	3.90649	PF06423	AT4G17910.1		transferases, transferring acyl groups	NA	NA
Lus10001272.g	Lus10001272	17.5717	11.8389	PF00271,PF00397,PF00270	AT5G14610.2		DEAD box RNA helicase family protein	NA	NA
Lus10001273.g	Lus10001273	0.001	0.001		AT3G15850.1	ADS3,FAD5,FADB,JB67	fatty acid desaturase 5	NA	NA
Lus10001274.g	Lus10001274	3.24885	5.42119	PF00724	AT1G76690.1	ATOPR2,OPR2	12-oxophytodienoate reductase 2	NA	NA
Lus10001275.g	Lus10001275	1.30144	0.0890987	PF00724	AT1G76680.2	ATOPR1,OPR1	12-oxophytodienoate reductase 1	NA	NA
Lus10001276.g	Lus10001276	6.63016	13.029	PF00724	AT1G76680.1	ATOPR1,OPR1	12-oxophytodienoate reductase 1	NA	NA
Lus10001277.g	Lus10001277	0.001	5.03715	PF01486,PF00319	AT1G71692.1	AGL12,XAL1	AGAMOUS-like 12	NA	NA
Lus10001278.g	Lus10001278	20.6485	11.6286		AT1G71500.1		Rieske (2Fe-2S) domain-containing protein	NA	NA
Lus10001279.g	Lus10001279	0.001	0.001	PF00487	AT3G15850.1	ADS3,FAD5,FADB,JB67	fatty acid desaturase 5	NA	NA
Lus10001280.g	Lus10001280	0.001	0.001	PF00106	AT4G10020.1	AtHSD5,HSD5	hydroxysteroid dehydrogenase 5	NA	NA
Lus10001281.g	Lus10001281	0.001	0.001		AT1G69550.1		disease resistance protein (TIR-NBS-LRR class)	NA	NA
Lus10001282.g	Lus10001282	0.001	0.001	PF02458	AT2G19070.1	SHT	spermidine hydroxycinnamoyl transferase	NA	NA
Lus10001283.g	Lus10001283	16.1174	10.8539		AT4G10000.1		Thioredoxin family protein	NA	NA
Lus10001284.g	Lus10001284	1.12474	1.49375	PF01535	AT1G31840.1		Tetratricopeptide repeat (TPR)-like superfamily protein	NA	NA
Lus10001285.g	Lus10001285	0.001	0.001	PF00069	AT1G71530.1		Protein kinase superfamily protein	NA	NA
Lus10001286.g	Lus10001286	16.2218	9.53614	PF02622	AT1G33780.1		Protein of unknown function (DUF179)	NA	NA
Lus10001287.g	Lus10001287	0.001	0.001	PF00854	AT1G22540.1		Major facilitator superfamily protein	NA	NA
Lus10001288.g	Lus10001288	0.001	0.001	PF00854	AT1G72125.1		Major facilitator superfamily protein	NA	NA
Lus10001289.g	Lus10001289	1.29175	0.721135		AT1G35430.1			NA	NA
Lus10001290.g	Lus10001290	7.83388	5.33898	PF00069,PF02149,PF07717,PF00627,PF04408	AT3G01090.2	AKIN10,KIN10,SNRK1.1	SNF1 kinase homolog 10	NA	NA
Lus10001291.g	Lus10001291	33.3366	23.0752	PF02990	AT1G10950.1	AtTMN1,TMN1	transmembrane nine 1	NA	NA
Lus10001292.g	Lus10001292	0.001	0.001	PF03094	AT1G11000.1	ATMLO4,MLO4	Seven transmembrane MLO family protein	NA	NA
Lus10001293.g	Lus10001293	0.001	0.0818576	PF00168,PF00614,PF12357	AT4G35790.2	ATPLDDELTA,PLDDELTA	phospholipase D delta	NA	NA
Lus10001294.g	Lus10001294	13.1479	6.75491	PF03031,PF00240	AT4G06599.1		ubiquitin family protein	NA	NA
Lus10001295.g	Lus10001295	0.655266	0.330568	PF00069	AT1G11050.1		Protein kinase superfamily protein	NA	NA
Lus10001296.g	Lus10001296	7.03128	4.9482	PF00226	AT1G77930.1		Chaperone DnaJ-domain superfamily protein	NA	NA
Lus10001297.g	Lus10001297	0.46526	0.082762					NA	NA
Lus10001298.g	Lus10001298	0.001	0.001	PF00847	AT5G19790.1	RAP2.11	related to AP2 11	NA	NA
Lus10001299.g	Lus10001299	0.001	0.001		AT2G14095.1			NA	NA
Lus10001300.g	Lus10001300	0.001	0.001		AT2G14095.1			NA	NA
Lus10001301.g	Lus10001301	14.1921	7.46456	PF00400,PF08625	AT5G16750.1	TOZ	Transducin family protein / WD-40 repeat family protein	NA	NA
Lus10001302.g	Lus10001302	35.2273	18.4631	PF01853,PF11717	AT5G64610.1	HAM1	histone acetyltransferase of the MYST family 1	NA	NA
Lus10001303.g	Lus10001303	9.63119	0.96544	PF03547	AT5G65980.1		Auxin efflux carrier family protein	NA	NA
Lus10001304.g	Lus10001304	4.12912	2.55991		AT5G08020.1	ATRPA70B,RPA70B	RPA70-kDa subunit B	NA	NA
Lus10001305.g	Lus10001305	0.001	0.001					NA	NA
Lus10001306.g	Lus10001306	4.49764	30.8908	PF00225,PF00307	AT3G44730.1	ATKP1,KP1	kinesin-like protein 1	NA	NA
Lus10001307.g	Lus10001307	0.001	0.001	PF06915	AT5G52975.1		Protein of unknown function (DUF1278)	NA	NA
Lus10001308.g	Lus10001308	0.001	0.001					NA	NA
Lus10001309.g	Lus10001309	0.779798	3.36759					NA	NA
Lus10001310.g	Lus10001310	37.1852	25.8568	PF05922,PF00082,PF06280,PF02225	AT4G30020.1		PA-domain containing subtilase family protein	NA	NA
Lus10001311.g	Lus10001311	13.7969	6.02822	PF08648	AT5G57370.1			NA	NA
Lus10001312.g	Lus10001312	3.27723	3.18773	PF00370,PF02782	AT4G30310.2		FGGY family of carbohydrate kinase	NA	NA
Lus10001313.g	Lus10001313	39.989	24.7163	PF00004	AT4G29040.1	RPT2a	regulatory particle AAA-ATPase 2A	NA	NA
Lus10001314.g	Lus10001314	1.23182	1.28558	PF00564	AT5G57610.1		Protein kinase superfamily protein with octicosapeptide/Phox/Bem1p domain	NA	NA
Lus10001315.g	Lus10001315	8.97108	5.58	PF07714	AT5G57610.1		Protein kinase superfamily protein with octicosapeptide/Phox/Bem1p domain	NA	NA
Lus10001316.g	Lus10001316	0.001	0.001	PF00249	AT5G57620.1	AtMYB36,MYB36	myb domain protein 36	NA	NA
Lus10001317.g	Lus10001317	7.80563	3.26297	PF07817	AT1G13120.1	emb1745	embryo defective 1745	NA	NA
Lus10001318.g	Lus10001318	7.05419	3.65732	PF01554	AT5G52450.1		MATE efflux family protein	NA	NA
Lus10001319.g	Lus10001319	0.245662	2.38514	PF00188	AT4G30320.1		CAP (Cysteine-rich secretory proteins, Antigen 5, and Pathogenesis-related 1 protein) superfamily protein	NA	NA
Lus10001320.g	Lus10001320	12.1286	6.93649	PF05057	AT4G25770.1		alpha/beta-Hydrolases superfamily protein	NA	NA
Lus10001321.g	Lus10001321	32.869	17.6258	PF01261	AT5G57655.2		xylose isomerase family protein	NA	NA
Lus10001322.g	Lus10001322	0.457625	2.21905	PF00676,PF02779,PF02780	AT4G15560.1	CLA,CLA1,DEF,DXPS2,DXS	Deoxyxylulose-5-phosphate synthase	NA	NA
Lus10001323.g	Lus10001323	0.001	0.001	PF00069	AT1G52540.1		Protein kinase superfamily protein	NA	NA
Lus10001325.g	Lus10001325	0.941025	0.80179					NA	NA
Lus10001326.g	Lus10001326	0.001	0.001					NA	NA
Lus10001327.g	Lus10001327	7.06816	4.22691	PF01408	AT4G09670.1		Oxidoreductase family protein	NA	NA
Lus10001328.g	Lus10001328	7.41231	5.38842		AT5G17840.1		DnaJ/Hsp40 cysteine-rich domain superfamily protein	NA	NA
Lus10001329.g	Lus10001329	1.16941	0.57213	PF01699	AT5G17850.1		Sodium/calcium exchanger family protein	NA	NA
Lus10001330.g	Lus10001330	0.001	0.001	PF01699	AT5G17860.1	CAX7	calcium exchanger 7	NA	NA
Lus10001331.g	Lus10001331	14.1895	26.6639	PF01138	AT3G03710.1	PNP,RIF10	polyribonucleotide nucleotidyltransferase, putative	NA	NA
Lus10001332.g	Lus10001332	30.9557	21.7957	PF01138,PF03726,PF00575,PF03725,PF00013	AT3G03710.1	PNP,RIF10	polyribonucleotide nucleotidyltransferase, putative	NA	NA
Lus10001333.g	Lus10001333	4.54115	3.33669		AT5G37480.1			NA	NA
Lus10001334.g	Lus10001334	4.55946	3.58424	PF00324	AT1G58030.1	CAT2	cationic amino acid transporter 2	NA	NA
Lus10001335.g	Lus10001335	41.4747	18.8559	PF01191,PF03871	AT3G22320.1	ATRPABC24.3,NRPB5,NRPD5,RPB5A	Eukaryotic rpb5 RNA polymerase subunit family protein	NA	NA
Lus10001336.g	Lus10001336	0.227874	0.479832	PF03094	AT4G02600.1	ATMLO1,MLO1	Seven transmembrane MLO family protein	NA	NA
Lus10001337.g	Lus10001337	211.279	50.2812	PF00297	AT2G43030.1		Ribosomal protein L3 family protein	NA	NA
Lus10001338.g	Lus10001338	5.76444	5.96283	PF00385	AT5G17690.1	LHP1,TFL2	like heterochromatin protein (LHP1)	NA	NA
Lus10001339.g	Lus10001339	17.8126	15.4212	PF04545,PF04542,PF00140,PF04539	AT1G08540.1	ABC1,ATSIG1,ATSIG2,SIG1,SIG2,SIGA,SIGB	RNApolymerase sigma subunit 2	NA	NA
Lus10001340.g	Lus10001340	20.3223	15.571	PF06694	AT5G17620.1			NA	NA
Lus10001341.g	Lus10001341	6.41356	9.49476	PF02458	AT5G17540.1		HXXXD-type acyl-transferase family protein	NA	NA
Lus10001342.g	Lus10001342	0.001	0.001					NA	NA
Lus10001343.g	Lus10001343	0.001	0.001					NA	NA
Lus10001344.g	Lus10001344	0.001	0.001					NA	NA
Lus10001345.g	Lus10001345	0.001	0.001					NA	NA
Lus10001346.g	Lus10001346	0.062036	0.776582		AT5G12300.1		Calcium-dependent lipid-binding (CaLB domain) family protein	NA	NA
Lus10001348.g	Lus10001348	0.001	0.001					NA	NA
Lus10001349.g	Lus10001349	30.4501	3.55444	PF03446	AT1G71180.1		6-phosphogluconate dehydrogenase family protein	NA	NA
Lus10001350.g	Lus10001350	11.4936	5.07892	PF03367,PF07714	AT5G22480.1		ZPR1 zinc-finger domain protein	NA	NA
Lus10001351.g	Lus10001351	0.001	0.001		AT4G33590.1			NA	NA
Lus10001352.g	Lus10001352	1.91556	1.91599	PF01582,PF00931	AT4G14370.1		Disease resistance protein (TIR-NBS-LRR class) family	NA	NA
Lus10001353.g	Lus10001353	5.93703	3.45209	PF00702	AT5G44730.1		Haloacid dehalogenase-like hydrolase (HAD) superfamily protein	NA	NA
Lus10001354.g	Lus10001354	24.4158	17.0687	PF05875	AT1G71190.1	SAG18	senescence associated gene 18	NA	NA
Lus10001355.g	Lus10001355	6.25042	4.40284	PF00069,PF00989	AT5G58140.1	NPL1,PHOT2	phototropin 2	NA	NA
Lus10001356.g	Lus10001356	39.1338	23.2903	PF00850	AT4G38130.1	ATHD1,ATHDA19,HD1,HDA1,HDA19,RPD3A	histone deacetylase 1	NA	NA
Lus10001357.g	Lus10001357	10.9899	0.134467		AT4G10330.1		glycine-rich protein	NA	NA
Lus10001358.g	Lus10001358	0.001	0.001	PF04450	AT2G15220.1		Plant basic secretory protein (BSP) family protein	NA	NA
Lus10001359.g	Lus10001359	0.001	0.001	PF04450	AT2G15220.1		Plant basic secretory protein (BSP) family protein	NA	NA
Lus10001360.g	Lus10001360	1.33013	0.001	PF04450	AT2G15220.1		Plant basic secretory protein (BSP) family protein	NA	NA
Lus10001361.g	Lus10001361	13.3161	9.07995	PF06732	AT5G14520.1		pescadillo-related	NA	NA
Lus10001362.g	Lus10001362	10.8005	7.65626	PF06732	AT5G14520.1		pescadillo-related	NA	NA
Lus10001363.g	Lus10001363	4.56178	11.1291	PF05794	AT1G22930.1		T-complex protein 11	NA	NA
Lus10001364.g	Lus10001364	24.6169	4.90718	PF11595	AT3G61370.1		Protein of unknown function (DUF3245)	NA	NA
Lus10001365.g	Lus10001365	5.90542	2.2142	PF08543,PF02581	AT1G22940.1	TH-1,TH1,THIE	thiamin biosynthesis protein, putative	NA	NA
Lus10001366.g	Lus10001366	1.9832	2.05444	PF01582,PF00560,PF00931	AT5G36930.2		Disease resistance protein (TIR-NBS-LRR class) family	NA	NA
Lus10001367.g	Lus10001367	20.6678	14.8668	PF00069	AT1G60940.1	SNRK2-10,SNRK2.10,SRK2B	SNF1-related protein kinase 2.10	NA	NA
Lus10001368.g	Lus10001368	42.309	36.3002	PF02990	AT1G10950.1	AtTMN1,TMN1	transmembrane nine 1	NA	NA
Lus10001369.g	Lus10001369	1100.44	494.029	PF00111	AT1G60950.1	ATFD2,FED A	2Fe-2S ferredoxin-like superfamily protein	NA	NA
Lus10001370.g	Lus10001370	2.90936	4.49871	PF03094	AT1G11000.1	ATMLO4,MLO4	Seven transmembrane MLO family protein	NA	NA
Lus10001371.g	Lus10001371	8.08108	15.0636		AT1G61010.1	CPSF73-I	cleavage and polyadenylation specificity factor 73-I	NA	NA
Lus10001372.g	Lus10001372	23.0315	7.61509	PF11718	AT1G61010.1	CPSF73-I	cleavage and polyadenylation specificity factor 73-I	NA	NA
Lus10001373.g	Lus10001373	17.4311	6.55046	PF01544	AT3G58970.1	MGT6,MRS2-4	magnesium transporter 6	NA	NA
Lus10001374.g	Lus10001374	0.001	0.860205		AT5G42965.1		Polynucleotidyl transferase, ribonuclease H-like superfamily protein	NA	NA
Lus10001375.g	Lus10001375	3.13269	4.09483	PF01582,PF00560,PF00931	AT5G36930.2		Disease resistance protein (TIR-NBS-LRR class) family	NA	NA
Lus10001376.g	Lus10001376	0.955891	0.225954		AT4G20040.1		Pectin lyase-like superfamily protein	NA	NA
Lus10001377.g	Lus10001377	3.67889	5.00659	PF01504,PF02493	AT1G60890.1		Phosphatidylinositol-4-phosphate 5-kinase family protein	NA	NA
Lus10001378.g	Lus10001378	9.18132	2.39332	PF01535	AT1G10910.1		Pentatricopeptide repeat (PPR) superfamily protein	NA	NA
Lus10001379.g	Lus10001379	0.001	0.001					NA	NA
Lus10001380.g	Lus10001380	0.001	0.001					NA	NA
Lus10001381.g	Lus10001381	0.315315	2.12787		AT2G17280.1		Phosphoglycerate mutase family protein	NA	NA
Lus10001382.g	Lus10001382	0.001	0.001	PF00069	AT4G24400.1	ATCIPK8,CIPK8,PKS11,SnRK3.13	CBL-interacting protein kinase 8	NA	NA
Lus10001383.g	Lus10001383	0.001	0.0792465	PF03822	AT4G24400.1	ATCIPK8,CIPK8,PKS11,SnRK3.13	CBL-interacting protein kinase 8	NA	NA
Lus10001384.g	Lus10001384	13.1993	11.878	PF00069,PF00036	AT4G35310.1	ATCPK5,CPK5	calmodulin-domain protein kinase 5	NA	NA
Lus10001385.g	Lus10001385	5.43405	3.19745	PF00083	AT4G35300.1	TMT2	tonoplast monosaccharide transporter2	NA	NA
Lus10001386.g	Lus10001386	3.42721	1.70295	PF00083	AT4G35300.1	TMT2	tonoplast monosaccharide transporter2	NA	NA
Lus10001387.g	Lus10001387	34.4789	6.61539	PF08544,PF00288	AT2G17265.1	DMR1,HSK	homoserine kinase	NA	NA
Lus10001388.g	Lus10001388	11.4264	3.09895	PF03914	AT2G17250.1	EMB2762	CCAAT-binding factor	NA	NA
Lus10001389.g	Lus10001389	7.5756	6.33548	PF03071	AT4G38240.1	CGL,CGL1,GNTI	alpha-1,3-mannosyl-glycoprotein beta-1,2-N-acetylglucosaminyltransferase, putative	NA	NA
Lus10001390.g	Lus10001390	12.3567	10.569	PF01490	AT2G42005.1		Transmembrane amino acid transporter family protein	NA	NA
Lus10001391.g	Lus10001391	14.0284	7.51225	PF00439	AT1G20670.1		DNA-binding bromodomain-containing protein	NA	NA
Lus10001392.g	Lus10001392	9.01099	2.79526	PF07714	AT2G17220.1		Protein kinase superfamily protein	NA	NA
Lus10001393.g	Lus10001393	31.3247	8.6745		AT2G36895.1			NA	NA
Lus10001394.g	Lus10001394	0.001	0.001	PF00249	AT5G57620.1	AtMYB36,MYB36	myb domain protein 36	NA	NA
Lus10001395.g	Lus10001395	0.249873	0.0455673	PF02772,PF02773,PF00438	AT2G36880.1	MAT3	methionine adenosyltransferase 3	NA	NA
Lus10001397.g	Lus10001397	3.60109	2.73029	PF02519	AT2G28085.1		SAUR-like auxin-responsive protein family	NA	NA
Lus10001398.g	Lus10001398	6.1587	1.14861	PF02519	AT3G09870.1		SAUR-like auxin-responsive protein family	NA	NA
Lus10001399.g	Lus10001399	3.60966	7.67934		AT5G52970.1		thylakoid lumen 15.0 kDa protein	NA	NA
Lus10001400.g	Lus10001400	152.764	20.4653		AT3G09860.1			NA	NA
Lus10001401.g	Lus10001401	30.3376	7.11878	PF10419	AT3G15420.1		Transcription factor TFIIIC, tau55-related protein	NA	NA
Lus10001402.g	Lus10001402	2.95563	2.19046	PF02359,PF00004	AT3G53230.1		ATPase, AAA-type, CDC48 protein	NA	NA
Lus10001403.g	Lus10001403	23.0769	2.0244		AT3G09840.1	ATCDC48,CDC48,CDC48A	cell division cycle 48	NA	NA
Lus10001404.g	Lus10001404	5.27624	3.2904	PF02338	AT5G03330.1		Cysteine proteinases superfamily protein	NA	NA
Lus10001405.g	Lus10001405	0.001	0.001	PF00221	AT3G10340.1	PAL4	phenylalanine ammonia-lyase 4	NA	NA
Lus10001406.g	Lus10001406	13.8219	14.2013	PF00515	AT4G37460.1	SRFR1	Tetratricopeptide repeat (TPR)-like superfamily protein	NA	NA
Lus10001407.g	Lus10001407	3.04472	0.918995	PF02704	AT5G59845.1		Gibberellin-regulated family protein	NA	NA
Lus10001408.g	Lus10001408	4.65499	23.8975		AT4G37445.1			NA	NA
Lus10001409.g	Lus10001409	10.0741	4.39519		AT4G37440.1			NA	NA
Lus10001410.g	Lus10001410	6.18919	3.62464	PF00400	AT5G08560.1		transducin family protein / WD-40 repeat family protein	NA	NA
Lus10001411.g	Lus10001411	10.7239	7.29274	PF00400	AT5G08560.1		transducin family protein / WD-40 repeat family protein	NA	NA
Lus10001412.g	Lus10001412	0.857599	0.424795		AT5G08560.1		transducin family protein / WD-40 repeat family protein	NA	NA
Lus10001413.g	Lus10001413	2.06162	0.586396	PF04884	AT3G45890.1	RUS1	Protein of unknown function, DUF647	NA	NA
Lus10001414.g	Lus10001414	36.5478	7.52644	PF00023	AT4G19150.1		Ankyrin repeat family protein	NA	NA
Lus10001415.g	Lus10001415	6.46267	7.49345	PF00271,PF01424,PF07717,PF00270,PF04408	AT2G30800.1	ATVT-1,HVT1	helicase in vascular tissue and tapetum	NA	NA
Lus10001416.g	Lus10001416	12.9667	7.36481	PF00494	AT5G17230.1	PSY	PHYTOENE SYNTHASE	NA	NA
Lus10001417.g	Lus10001417	2.19604	1.22635		AT1G06660.1			NA	NA
Lus10001418.g	Lus10001418	25.4984	0.975715	PF01657	AT5G43980.1	PDLP1,PDLP1A	plasmodesmata-located protein 1	NA	NA
Lus10001419.g	Lus10001419	0.314368	0.001	PF02798,PF00043	AT2G30860.1	ATGSTF7,ATGSTF9,GLUTTR,GSTF9	glutathione S-transferase PHI 9	NA	NA
Lus10001420.g	Lus10001420	8.73783	3.84357	PF01434,PF00004	AT2G30950.1	FTSH2,VAR2	FtsH extracellular protease family	NA	NA
Lus10001421.g	Lus10001421	15.9587	8.47906	PF00097,PF04117	AT2G42770.1		Peroxisomal membrane 22 kDa (Mpv17/PMP22) family protein	NA	NA
Lus10001422.g	Lus10001422	0.001	0.001	PF00071	AT1G06400.1	ARA-2,ARA2,ATRAB11E,ATRABA1A	Ras-related small GTP-binding family protein	NA	NA
Lus10001423.g	Lus10001423	14.1225	8.36341	PF00069	AT3G59110.1		Protein kinase superfamily protein	NA	NA
Lus10001424.g	Lus10001424	0.685687	5.23835	PF04652,PF02364	AT1G06490.1	ATGSL07,atgsl7,gsl07	glucan synthase-like 7	NA	NA
Lus10001425.g	Lus10001425	35.4802	13.0851	PF00271,PF08152,PF00270	AT5G26742.2	emb1138	DEAD box RNA helicase (RH3)	NA	NA
Lus10001426.g	Lus10001426	6.04627	2.49028	PF03619	AT3G05940.1		Protein of unknown function (DUF300)	NA	NA
Lus10001427.g	Lus10001427	13.2832	8.63402	PF02096	AT5G62050.1	ATOXA1,OXA1,OXA1AT	homolog of yeast oxidase assembly 1 (OXA1)	NA	NA
Lus10001428.g	Lus10001428	12.7188	24.3945	PF00689,PF12515,PF00702,PF00690,PF00122	AT4G29900.1	ACA10,ATACA10,CIF1	autoinhibited Ca(2+)-ATPase 10	NA	NA
Lus10001429.g	Lus10001429	0.001	0.001	PF03547	AT5G57090.1	AGR,AGR1,ATPIN2,EIR1,PIN2,WAV6	Auxin efflux carrier family protein	NA	NA
Lus10001430.g	Lus10001430	0.001	0.055893	PF00106	AT4G05530.1	IBR1,SDRA	indole-3-butyric acid response 1	NA	NA
Lus10001431.g	Lus10001431	0.001	0.001		AT2G18370.1		Bifunctional inhibitor/lipid-transfer protein/seed storage 2S albumin superfamily protein	NA	NA
Lus10001432.g	Lus10001432	0.001	0.001		AT2G18370.1		Bifunctional inhibitor/lipid-transfer protein/seed storage 2S albumin superfamily protein	NA	NA
Lus10001433.g	Lus10001433	0.12805	2.1979		AT5G59050.1			NA	NA
Lus10001434.g	Lus10001434	35.1316	17.1229	PF05022	AT5G57120.1			NA	NA
Lus10001435.g	Lus10001435	6.42664	10.1675	PF00566	AT4G29950.1		Ypt/Rab-GAP domain of gyp1p superfamily protein	NA	NA
Lus10001436.g	Lus10001436	10.677	12.3177	PF07887	AT5G57580.1		Calmodulin-binding protein	NA	NA
Lus10001438.g	Lus10001438	9.075	9.27294	PF07466	AT5G57345.1			NA	NA
Lus10001439.g	Lus10001439	2.074	3.55751	PF01106	AT4G25910.1	ATCNFU3,NFU3	NFU domain protein 3	NA	NA
Lus10001440.g	Lus10001440	53.815	44.9223	PF00152,PF01336	AT3G11710.1	ATKRS-1	lysyl-tRNA synthetase 1	NA	NA
Lus10001441.g	Lus10001441	128.878	50.3588	PF01571,PF08669	AT1G11860.1		Glycine cleavage T-protein family	NA	NA
Lus10001442.g	Lus10001442	0.001	0.001	PF00141	AT4G30170.1		Peroxidase family protein	NA	NA
Lus10001443.g	Lus10001443	447.678	255.748		AT4G30010.1			NA	NA
Lus10001444.g	Lus10001444	1.93303	0.756065	PF01535	AT3G18840.2		Tetratricopeptide repeat (TPR)-like superfamily protein	NA	NA
Lus10001445.g	Lus10001445	2.86669	0.463554	PF01535	AT3G18840.2		Tetratricopeptide repeat (TPR)-like superfamily protein	NA	NA
Lus10001446.g	Lus10001446	4.78908	1.63206	PF04765	AT1G28240.1		Protein of unknown function (DUF616)	NA	NA
Lus10001447.g	Lus10001447	0.001	0.001		AT2G47270.1		sequence-specific DNA binding transcription factors;transcription regulators	NA	NA
Lus10001448.g	Lus10001448	0.001	0.001	PF04043	AT1G23350.1		Plant invertase/pectin methylesterase inhibitor superfamily protein	NA	NA
Lus10001449.g	Lus10001449	0.001	0.001	PF01553	AT4G01950.1	ATGPAT3,GPAT3	glycerol-3-phosphate acyltransferase 3	NA	NA
Lus10001450.g	Lus10001450	59.2714	13.7731	PF00574	AT1G02560.1	CLPP5,NCLPP1,NCLPP5	nuclear encoded CLP protease 5	NA	NA
Lus10001451.g	Lus10001451	0.001	0.001	PF03514	AT5G17490.1	RGL3	RGA-like protein 3	NA	NA
Lus10001452.g	Lus10001452	23.4345	6.77511	PF00493	AT4G02060.1	MCM7,PRL	Minichromosome maintenance (MCM2/3/5) family protein	NA	NA
Lus10001453.g	Lus10001453	176.142	61.389	PF02672	AT2G47400.1	CP12,CP12-1	CP12 domain-containing protein 1	NA	NA
Lus10001454.g	Lus10001454	690.109	157.854	PF05799	AT5G61310.1		Cytochrome c oxidase subunit Vc family protein	NA	NA
Lus10001455.g	Lus10001455	5.84152	3.53168	PF00533,PF00628	AT4G02110.1		transcription coactivators	NA	NA
Lus10001456.g	Lus10001456	37.1316	0.088956		AT5G38700.1			NA	NA
Lus10001457.g	Lus10001457	15.0858	6.96419		AT2G25920.1			NA	NA
Lus10001458.g	Lus10001458	9.06686	0.692078	PF00249	AT2G47460.1	ATMYB12,MYB12,PFG1	myb domain protein 12	NA	NA
Lus10001459.g	Lus10001459	42.7662	11.155	PF09420	AT1G02870.1			NA	NA
Lus10001460.g	Lus10001460	0.001	0.001	PF03171	AT2G36690.1		2-oxoglutarate (2OG) and Fe(II)-dependent oxygenase superfamily protein	NA	NA
Lus10001461.g	Lus10001461	5.20311	2.40278	PF01501	AT3G62660.1	GATL7	galacturonosyltransferase-like 7	NA	NA
Lus10001462.g	Lus10001462	14.3515	4.06693	PF05605	AT3G05700.1		Drought-responsive family protein	NA	NA
Lus10001463.g	Lus10001463	0.436379	0.205948	PF00153	AT2G47490.1	ATNDT1,NDT1	NAD+ transporter 1	NA	NA
Lus10001464.g	Lus10001464	0.001	0.001	PF04043	AT4G02250.1		Plant invertase/pectin methylesterase inhibitor superfamily protein	NA	NA
Lus10001465.g	Lus10001465	2.31539	0.0632861	PF00305,PF01477	AT1G55020.1	ATLOX1,LOX1	lipoxygenase 1	NA	NA
Lus10001466.g	Lus10001466	1.01428	0.750242	PF01095,PF04043	AT4G02300.1		Plant invertase/pectin methylesterase inhibitor superfamily	NA	NA
Lus10001467.g	Lus10001467	5.00348	0.9564	PF01095	AT4G02320.1		Plant invertase/pectin methylesterase inhibitor superfamily	NA	NA
Lus10001468.g	Lus10001468	0.259666	0.169801	PF00534,PF00862	AT4G02280.1	ATSUS3,SUS3	sucrose synthase 3	NA	NA
Lus10001469.g	Lus10001469	3.32089	19.3311		AT5G50335.1			NA	NA
Lus10001470.g	Lus10001470	0.001	0.001	PF00069	AT1G71530.1		Protein kinase superfamily protein	NA	NA
Lus10001471.g	Lus10001471	10.0746	5.88814		AT4G15890.1		binding	NA	NA
Lus10001472.g	Lus10001472	0.001	0.133525					NA	NA
Lus10001473.g	Lus10001473	3.5142	0.317133	PF00400	AT3G16650.1		Transducin/WD40 repeat-like superfamily protein	NA	NA
Lus10001474.g	Lus10001474	46.4273	9.48491		AT3G06868.1			NA	NA
Lus10001475.g	Lus10001475	24.8267	51.0137	PF03083	AT4G15920.1		Nodulin MtN3 family protein	NA	NA
Lus10001476.g	Lus10001476	0.001	0.001	PF10536				NA	NA
Lus10001477.g	Lus10001477	0.001	0.001	PF03763	AT5G23750.2		Remorin family protein	NA	NA
Lus10001478.g	Lus10001478	13.74	3.1277	PF09808	AT3G53270.1		Small nuclear RNA activating complex (SNAPc), subunit SNAP43 protein	NA	NA
Lus10001479.g	Lus10001479	28.7514	0.826187	PF06888	AT1G17710.1		Pyridoxal phosphate phosphatase-related protein	NA	NA
Lus10001480.g	Lus10001480	7.01224	3.82813	PF00514	AT5G03070.1	IMPA-9	importin alpha isoform 9	NA	NA
Lus10001481.g	Lus10001481	1.1297	3.30217		AT5G41140.1		Myosin heavy chain-related protein	NA	NA
Lus10001482.g	Lus10001482	3.3011	0.9147		AT1G63300.1		Myosin heavy chain-related protein	NA	NA
Lus10001483.g	Lus10001483	2.0201	1.27381	PF01535	AT5G39680.1	EMB2744	Pentatricopeptide repeat (PPR) superfamily protein	NA	NA
Lus10001484.g	Lus10001484	1.70909	0.001	PF04525	AT3G14260.1		Protein of unknown function (DUF567)	NA	NA
Lus10001485.g	Lus10001485	0.001	0.001		AT5G23760.1		Copper transport protein family	NA	NA
Lus10001486.g	Lus10001486	0.170113	0.001	PF00241	AT1G01750.1	ADF11	actin depolymerizing factor 11	NA	NA
Lus10001487.g	Lus10001487	9.95646	5.6276	PF08772	AT5G41190.1			NA	NA
Lus10001488.g	Lus10001488	24.4478	12.2965		AT4G22000.1			NA	NA
Lus10001489.g	Lus10001489	4.2818	7.5777	PF07714,PF00560,PF08263	AT1G63430.1		Leucine-rich repeat protein kinase family protein	NA	NA
Lus10001490.g	Lus10001490	3.03018	3.05546	PF00917	AT2G25320.1		TRAF-like family protein	NA	NA
Lus10001491.g	Lus10001491	10.5627	10.8022	PF02798,PF00043	AT3G09270.1	ATGSTU8,GSTU8	glutathione S-transferase TAU 8	NA	NA
Lus10001492.g	Lus10001492	7.56301	11.9344	PF00957	AT5G11150.1	ATVAMP713,VAMP713	vesicle-associated membrane protein 713	NA	NA
Lus10001493.g	Lus10001493	0.001	0.001	PF00234	AT1G62510.1		Bifunctional inhibitor/lipid-transfer protein/seed storage 2S albumin superfamily protein	NA	NA
Lus10001494.g	Lus10001494	0.778452	0.462343					NA	NA
Lus10001495.g	Lus10001495	3.61612	6.06753	PF00787	AT4G32160.1		Phox (PX) domain-containing protein	NA	NA
Lus10001496.g	Lus10001496	6.79949	6.65362		AT4G32160.1		Phox (PX) domain-containing protein	NA	NA
Lus10001497.g	Lus10001497	95.9466	34.7029	PF00156	AT5G11160.1	APT5	adenine phosphoribosyltransferase 5	NA	NA
Lus10001498.g	Lus10001498	0.001	0.001		AT4G32190.1		Myosin heavy chain-related protein	NA	NA
Lus10001499.g	Lus10001499	4.85167	6.82682	PF07714	AT4G32250.1		Protein kinase superfamily protein	NA	NA
Lus10001500.g	Lus10001500	6.16466	4.78118					NA	NA
Lus10001501.g	Lus10001501	0.001	0.001	PF02309	AT1G04100.1	IAA10	indoleacetic acid-induced protein 10	NA	NA
Lus10001502.g	Lus10001502	25.7533	45.8803	PF07651	AT2G25430.1		epsin N-terminal homology (ENTH) domain-containing protein / clathrin assembly protein-related	NA	NA
Lus10001503.g	Lus10001503	0.001	0.163704	PF02485	AT4G32290.1		Core-2/I-branching beta-1,6-N-acetylglucosaminyltransferase family protein	NA	NA
Lus10001504.g	Lus10001504	19.6919	5.0125		AT4G32295.1			NA	NA
Lus10001505.g	Lus10001505	8.06557	11.9222		AT1G06510.1			NA	NA
Lus10001506.g	Lus10001506	2.77888	10.2254		AT5G50890.1		alpha/beta-Hydrolases superfamily protein	NA	NA
Lus10001507.g	Lus10001507	23.9099	11.242	PF00646	AT5G56440.1		F-box/RNI-like/FBD-like domains-containing protein	NA	NA
Lus10001508.g	Lus10001508	340.598	219.489	PF04199	AT4G34180.1		Cyclase family protein	NA	NA
Lus10001509.g	Lus10001509	0.001	0.001	PF04199	AT4G34180.1		Cyclase family protein	NA	NA
Lus10001510.g	Lus10001510	0.529761	9.44115	PF00891,PF08100	AT4G35160.1		O-methyltransferase family protein	NA	NA
Lus10001511.g	Lus10001511	0.001	0.001	PF00106	AT5G50600.1	ATHSD1,HSD1	hydroxysteroid dehydrogenase 1	NA	NA
Lus10001512.g	Lus10001512	1.09088	3.54773		AT5G26620.1			NA	NA
Lus10001513.g	Lus10001513	11.422	4.85524	PF01585	AT5G26610.1		D111/G-patch domain-containing protein	NA	NA
Lus10001514.g	Lus10001514	0.934202	1.60036	PF00266	AT5G26600.1		Pyridoxal phosphate (PLP)-dependent transferases superfamily protein	NA	NA
Lus10001515.g	Lus10001515	8.89918	1.77665		AT5G26770.1			NA	NA
Lus10001516.g	Lus10001516	61.3837	59.7043	PF07983	AT2G30933.1		Carbohydrate-binding X8 domain superfamily protein	NA	NA
Lus10001517.g	Lus10001517	3.49819	1.49717	PF12330	AT1G09450.1		Protein kinase superfamily protein	NA	NA
Lus10001518.g	Lus10001518	11.4175	7.51014	PF01239,PF00560	AT4G24490.1	ATRGTA1,RGTA1	RAB geranylgeranyl transferase alpha subunit 1	NA	NA
Lus10001519.g	Lus10001519	56.3674	52.1889	PF00069	AT5G26751.1	ATSK11,SK 11	shaggy-related kinase 11	NA	NA
Lus10001520.g	Lus10001520	12.5502	2.35832	PF06220,PF00642	AT5G26749.1		C2H2 and C2HC zinc fingers superfamily protein	NA	NA
Lus10001521.g	Lus10001521	5.95396	22.7914	PF01470	AT1G56700.1		Peptidase C15, pyroglutamyl peptidase I-like	NA	NA
Lus10001522.g	Lus10001522	21.7127	10.0085	PF00657	AT1G09390.1		GDSL-like Lipase/Acylhydrolase superfamily protein	NA	NA
Lus10001523.g	Lus10001523	0.0374543	0.001	PF00892	AT1G09380.1		nodulin MtN21 /EamA-like transporter family protein	NA	NA
Lus10001524.g	Lus10001524	119.175	94.3421	PF00025	AT1G10630.1	ARFA1F,ATARFA1F	ADP-ribosylation factor A1F	NA	NA
Lus10001525.g	Lus10001525	34.1527	16.9844	PF01370	AT1G09340.1	CRB,CSP41B	chloroplast RNA binding	NA	NA
Lus10001526.g	Lus10001526	1.17554	0.001		AT1G32920.1			NA	NA
Lus10001527.g	Lus10001527	1.32091	0.700862		AT1G64625.2		Serine/threonine-protein kinase WNK (With No Lysine)-related	NA	NA
Lus10001528.g	Lus10001528	0.0807694	0.001	PF11744	AT4G00910.1		Aluminium activated malate transporter family protein	NA	NA
Lus10001529.g	Lus10001529	13.2995	9.9039	PF08244,PF00251	AT3G13790.1	ATBFRUCT1,ATCWINV1	Glycosyl hydrolases family 32 protein	NA	NA
Lus10001530.g	Lus10001530	1.99625	9.20126		AT5G23110.1		Zinc finger, C3HC4 type (RING finger) family protein	NA	NA
Lus10001531.g	Lus10001531	0.687301	0.105382	PF01040	AT4G23660.1	AtPPT1,PPT1	polyprenyltransferase 1	NA	NA
Lus10001532.g	Lus10001532	0.0887989	0.001	PF00657	AT4G10950.1		SGNH hydrolase-type esterase superfamily protein	NA	NA
Lus10001533.g	Lus10001533	0.001	0.001					NA	NA
Lus10001534.g	Lus10001534	0.001	0.001		AT3G06720.1	AIMP ALPHA,AT-IMP,ATKAP ALPHA,IMPA-1,IMPA1	importin alpha isoform 1	NA	NA
Lus10001535.g	Lus10001535	0.0929355	0.183221	PF00097	AT4G10940.1		RING/U-box protein	NA	NA
Lus10001536.g	Lus10001536	0.001	0.001	PF05536	AT4G32050.1		neurochondrin family protein	NA	NA
Lus10001537.g	Lus10001537	0.142888	0.0458967		AT5G44510.1	TAO1	target of AVRB operation1	NA	NA
Lus10001538.g	Lus10001538	2.33447	6.22812	PF00168,PF08372	AT1G22610.1		C2 calcium/lipid-binding plant phosphoribosyltransferase family protein	NA	NA
Lus10001539.g	Lus10001539	103.151	42.3075	PF00650	AT1G72160.1		Sec14p-like phosphatidylinositol transfer family protein	NA	NA
Lus10001540.g	Lus10001540	11.5089	0.001	PF00657	AT1G71691.2		GDSL-like Lipase/Acylhydrolase superfamily protein	NA	NA
Lus10001541.g	Lus10001541	141.699	45.9502	PF04418	AT1G22520.2		Domain of unknown function (DUF543)	NA	NA
Lus10001543.g	Lus10001543	0.001	0.001	PF03179	AT4G25950.1	VATG3	vacuolar ATP synthase G3	NA	NA
Lus10001544.g	Lus10001544	9.12109	7.04618	PF10607,PF00622	AT1G35470.2		SPla/RYanodine receptor (SPRY) domain-containing protein	NA	NA
Lus10001545.g	Lus10001545	12.0712	6.86529	PF10250	AT1G35510.1		O-fucosyltransferase family protein	NA	NA
Lus10001546.g	Lus10001546	0.001	0.001					NA	NA
Lus10001547.g	Lus10001547	0.001	0.001					NA	NA
Lus10001548.g	Lus10001548	3.42438	26.1091	PF00249	AT4G09460.1	AtMYB6,MYB6	myb domain protein 6	NA	NA
Lus10001549.g	Lus10001549	0.001	0.001	PF00428	AT2G40010.1		Ribosomal protein L10 family protein	NA	NA
Lus10001550.g	Lus10001550	0.001	0.001					NA	NA
Lus10001551.g	Lus10001551	0.001	0.001					NA	NA
Lus10001552.g	Lus10001552	0.001	0.001		AT3G05625.1		Tetratricopeptide repeat (TPR)-like superfamily protein	NA	NA
Lus10001553.g	Lus10001553	0.001	0.001	PF00847	AT1G16060.1	ADAP	ARIA-interacting double AP2 domain protein	NA	NA
Lus10001554.g	Lus10001554	0.001	0.001					NA	NA
Lus10001555.g	Lus10001555	2.75284	0.512629	PF00149	AT5G59160.1	PPO,TOPP2	type one serine/threonine protein phosphatase 2	NA	NA
Lus10001556.g	Lus10001556	0.0694042	0.171321	PF04116	AT1G07420.1	ATSMO2,SMO2-1	sterol 4-alpha-methyl-oxidase 2-1	NA	NA
Lus10001557.g	Lus10001557	0.782769	0.0758535		AT3G46790.1	CRR2	Tetratricopeptide repeat (TPR)-like superfamily protein	NA	NA
Lus10001558.g	Lus10001558	0.211075	0.18475	PF01535	AT3G46790.1	CRR2	Tetratricopeptide repeat (TPR)-like superfamily protein	NA	NA
Lus10001559.g	Lus10001559	75.34	30.1165	PF03876,PF00575	AT5G59180.1	NRPB7	DNA-directed RNA polymerase II	NA	NA
Lus10001560.g	Lus10001560	47.7528	23.2269	PF00106	AT5G06060.1		NAD(P)-binding Rossmann-fold superfamily protein	NA	NA
Lus10001561.g	Lus10001561	17.756	11.547	PF01480	AT2G29210.1		splicing factor PWI domain-containing protein	NA	NA
Lus10001562.g	Lus10001562	1.64053	0.831685	PF00069,PF00139	AT3G53810.1		Concanavalin A-like lectin protein kinase family protein	NA	NA
Lus10001563.g	Lus10001563	5.52888	5.06076	PF03153	AT1G07480.1		Transcription factor IIA, alpha/beta subunit	NA	NA
Lus10001564.g	Lus10001564	0.891428	0.0705859	PF00069,PF00139	AT3G53810.1		Concanavalin A-like lectin protein kinase family protein	NA	NA
Lus10001565.g	Lus10001565	0.001	0.001					NA	NA
Lus10001566.g	Lus10001566	28.9073	15.597	PF07244,PF01103	AT3G46740.1	MAR1,TOC75-III	translocon at the outer envelope membrane of chloroplasts 75-III	NA	NA
Lus10001567.g	Lus10001567	7.52185	4.80242	PF00806,PF07990	AT2G29200.1	APUM1,PUM1	pumilio 1	NA	NA
Lus10001568.g	Lus10001568	9.81492	10.5569	PF00097	AT3G55530.1	SDIR1	RING/U-box superfamily protein	NA	NA
Lus10001569.g	Lus10001569	2.69802	4.73951	PF08137	AT5G59510.1	DVL18,RTFL5	ROTUNDIFOLIA like 5	NA	NA
Lus10001570.g	Lus10001570	2.84311	0.286214		AT5G02220.1			NA	NA
Lus10001571.g	Lus10001571	22.437	8.24099	PF04140	AT5G59500.1		protein C-terminal S-isoprenylcysteine carboxyl O-methyltransferases	NA	NA
Lus10001572.g	Lus10001572	45.1216	11.3788	PF03947	AT2G44065.1		Ribosomal protein L2 family	NA	NA
Lus10001573.g	Lus10001573	15.7436	16.996	PF01434,PF06480,PF00004	AT1G07510.1	ftsh10	FTSH protease 10	NA	NA
Lus10001574.g	Lus10001574	1.50053	0.496834		AT5G59480.1		Haloacid dehalogenase-like hydrolase (HAD) superfamily protein	NA	NA
Lus10001575.g	Lus10001575	0.897554	0.412521	PF03152	AT2G21270.1	UFD1	ubiquitin fusion degradation 1	NA	NA
Lus10001576.g	Lus10001576	21.4993	7.53821	PF10175	AT5G59460.1		scarecrow-like transcription factor 11 (SCL11)	NA	NA
Lus10001577.g	Lus10001577	1.20479	0.313066	PF03514	AT1G07530.1	ATGRAS2,GRAS2,SCL14	SCARECROW-like 14	NA	NA
Lus10001578.g	Lus10001578	0.001	0.001	PF03016	AT2G29040.1		Exostosin family protein	NA	NA
Lus10001579.g	Lus10001579	0.0360322	0.001		AT2G40920.1		F-box and associated interaction domains-containing protein	NA	NA
Lus10001580.g	Lus10001580	9.50873	5.3872	PF00400	AT2G40810.1	ATATG18C,ATG18C	homolog of yeast autophagy 18C	NA	NA
Lus10001581.g	Lus10001581	0.0684372	0.173326	PF00324	AT4G21120.1	AAT1,CAT1	amino acid transporter 1	NA	NA
Lus10001582.g	Lus10001582	12.9905	4.43996	PF00097	AT2G40830.1	RHC1A	RING-H2 finger C1A	NA	NA
Lus10001583.g	Lus10001583	15.504	14.4335		AT3G56580.1		RING/U-box superfamily protein	NA	NA
Lus10001584.g	Lus10001584	10.895	1.93649	PF00650	AT1G14820.3		Sec14p-like phosphatidylinositol transfer family protein	NA	NA
Lus10001585.g	Lus10001585	3.0355	7.277	PF08801	AT1G14850.1	NUP155	nucleoporin 155	NA	NA
Lus10001586.g	Lus10001586	19.799	11.8949	PF03177	AT1G14850.1	NUP155	nucleoporin 155	NA	NA
Lus10001587.g	Lus10001587	11.1037	6.73209	PF11916,PF02985	AT2G01690.1		ARM repeat superfamily protein	NA	NA
Lus10001588.g	Lus10001588	0.603983	0.554704	PF01535,PF01988	AT1G77360.1		Tetratricopeptide repeat (TPR)-like superfamily protein	NA	NA
Lus10001589.g	Lus10001589	0.0499271	0.0232332	PF01988	AT2G01770.1	ATVIT1,VIT1	vacuolar iron transporter 1	NA	NA
Lus10001590.g	Lus10001590	0.001	0.001		AT1G67970.1	AT-HSFA8,HSFA8	heat shock transcription factor A8	NA	NA
Lus10001591.g	Lus10001591	0.113938	0.293011	PF00447	AT1G67970.1	AT-HSFA8,HSFA8	heat shock transcription factor A8	NA	NA
Lus10001592.g	Lus10001592	5.34505	2.9808	PF03331	AT1G24880.1		UDP-3-O-acyl N-acetylglycosamine deacetylase family protein	NA	NA
Lus10001593.g	Lus10001593	23.5467	17.9924	PF10151	AT1G70770.1		Protein of unknown function DUF2359, transmembrane	NA	NA
Lus10001594.g	Lus10001594	26.3966	1.45811	PF00168	AT3G17980.1		Calcium-dependent lipid-binding (CaLB domain) family protein	NA	NA
Lus10001595.g	Lus10001595	13.3191	7.3567	PF07714	AT1G70740.1		Protein kinase superfamily protein	NA	NA
Lus10001596.g	Lus10001596	65.3677	88.3483	PF02878,PF02879,PF00408,PF02880	AT1G23190.1		Phosphoglucomutase/phosphomannomutase family protein	NA	NA
Lus10001597.g	Lus10001597	0.001	0.175894	PF01535	AT1G76280.3		Tetratricopeptide repeat (TPR)-like superfamily protein	NA	NA
Lus10001598.g	Lus10001598	9.952	4.58071	PF00293	AT1G14860.1	atnudt18,NUDT18	nudix hydrolase homolog 18	NA	NA
Lus10001599.g	Lus10001599	0.0962577	0.550461	PF03055	AT4G32810.1	ATCCD8,CCD8,MAX4	carotenoid cleavage dioxygenase 8	NA	NA
Lus10001600.g	Lus10001600	0.001	0.001					NA	NA
Lus10001601.g	Lus10001601	10.2667	1.51347	PF00847	AT5G11590.1	TINY2	Integrase-type DNA-binding superfamily protein	NA	NA
Lus10001602.g	Lus10001602	0.001	0.001					NA	NA
Lus10001603.g	Lus10001603	41.4949	18.8273		AT5G11600.1			NA	NA
Lus10001604.g	Lus10001604	7.45067	3.83537	PF00069	AT5G58140.1	NPL1,PHOT2	phototropin 2	NA	NA
Lus10001605.g	Lus10001605	40.8741	24.6175	PF00023,PF00850	AT4G38130.1	ATHD1,ATHDA19,HD1,HDA1,HDA19,RPD3A	histone deacetylase 1	NA	NA
Lus10001606.g	Lus10001606	7.44096	1.31841		AT4G10330.1		glycine-rich protein	NA	NA
Lus10001607.g	Lus10001607	0.001	0.0270973	PF04450	AT2G15220.1		Plant basic secretory protein (BSP) family protein	NA	NA
Lus10001608.g	Lus10001608	0.001	0.001	PF04450	AT2G15220.1		Plant basic secretory protein (BSP) family protein	NA	NA
Lus10001609.g	Lus10001609	0.001	0.001	PF04450	AT2G15220.1		Plant basic secretory protein (BSP) family protein	NA	NA
Lus10001610.g	Lus10001610	45.345	15.1294	PF11891	AT5G24690.1		Protein of unknown function (DUF3411)	NA	NA
Lus10001611.g	Lus10001611	0.502046	1.78151	PF00097	AT1G68180.1		RING/U-box superfamily protein	NA	NA
Lus10001612.g	Lus10001612	0.12174	0.302077	PF01694	AT1G25290.2	ATRBL10,RBL10	RHOMBOID-like protein 10	NA	NA
Lus10001613.g	Lus10001613	7.1671	2.81024		AT3G56590.1		hydroxyproline-rich glycoprotein family protein	NA	NA
Lus10001614.g	Lus10001614	18.4373	8.56915		AT1G10780.1		F-box/RNI-like superfamily protein	NA	NA
Lus10001615.g	Lus10001615	4.07437	1.23394	PF01105	AT1G09580.1		emp24/gp25L/p24 family/GOLD family protein	NA	NA
Lus10001616.g	Lus10001616	2.99697	1.33204		AT5G45310.1			NA	NA
Lus10001617.g	Lus10001617	1.88929	0.815857	PF01535	AT2G03880.1		Pentatricopeptide repeat (PPR) superfamily protein	NA	NA
Lus10001618.g	Lus10001618	9.58442	5.58006	PF01388,PF00011	AT2G17410.1		ARID/BRIGHT DNA-binding domain-containing protein	NA	NA
Lus10001619.g	Lus10001619	0.353444	0.110678	PF03552	AT4G38190.1	ATCSLD4,CSLD4	cellulose synthase like D4	NA	NA
Lus10001620.g	Lus10001620	5.14766	8.31629	PF09324,PF01369	AT4G38200.1		SEC7-like guanine nucleotide exchange family protein	NA	NA
Lus10001621.g	Lus10001621	17.781	19.6374		AT4G35320.1			NA	NA
Lus10001622.g	Lus10001622	1.02981	0.001	PF00141	AT2G18980.1		Peroxidase superfamily protein	NA	NA
Lus10001623.g	Lus10001623	118.706	55.6554		AT4G30010.1			NA	NA
Lus10001624.g	Lus10001624	47.2745	34.5924	PF01571,PF08669	AT1G11860.1		Glycine cleavage T-protein family	NA	NA
Lus10001625.g	Lus10001625	53.4996	43.9201	PF00152,PF01336	AT3G11710.1	ATKRS-1	lysyl-tRNA synthetase 1	NA	NA
Lus10001626.g	Lus10001626	0.773938	0.200605		AT5G59050.1			NA	NA
Lus10001627.g	Lus10001627	53.7487	21.5402	PF05022	AT5G57120.1			NA	NA
Lus10001628.g	Lus10001628	5.53692	7.80238	PF00566	AT4G29950.1		Ypt/Rab-GAP domain of gyp1p superfamily protein	NA	NA
Lus10001629.g	Lus10001629	19.0141	12.1388		AT4G29960.1			NA	NA
Lus10001630.g	Lus10001630	14.6755	18.669	PF07887	AT5G57580.1		Calmodulin-binding protein	NA	NA
Lus10001631.g	Lus10001631	21.7171	31.3404	PF00702,PF00690,PF00122	AT4G30190.1	AHA2,HA2,PMA2	H(+)-ATPase 2	NA	NA
Lus10001632.g	Lus10001632	9.99486	3.02129		AT5G57345.1			NA	NA
Lus10001633.g	Lus10001633	2.36906	1.75057	PF01535	AT1G71060.1		Tetratricopeptide repeat (TPR)-like superfamily protein	NA	NA
Lus10001634.g	Lus10001634	13.1481	5.25489	PF01106	AT4G25910.1	ATCNFU3,NFU3	NFU domain protein 3	NA	NA
Lus10001635.g	Lus10001635	0.001	0.001		AT2G18370.1		Bifunctional inhibitor/lipid-transfer protein/seed storage 2S albumin superfamily protein	NA	NA
Lus10001636.g	Lus10001636	0.001	0.001	PF00106	AT4G05530.1	IBR1,SDRA	indole-3-butyric acid response 1	NA	NA
Lus10001637.g	Lus10001637	0.001	0.001	PF03547	AT5G57090.1	AGR,AGR1,ATPIN2,EIR1,PIN2,WAV6	Auxin efflux carrier family protein	NA	NA
Lus10001638.g	Lus10001638	12.9519	26.5458	PF00689,PF12515,PF00702,PF00690,PF00122	AT4G29900.1	ACA10,ATACA10,CIF1	autoinhibited Ca(2+)-ATPase 10	NA	NA
Lus10001639.g	Lus10001639	6.38827	5.46753	PF02096	AT5G62050.1	ATOXA1,OXA1,OXA1AT	homolog of yeast oxidase assembly 1 (OXA1)	NA	NA
Lus10001640.g	Lus10001640	0.78113	0.332551	PF02798,PF00043	AT2G29420.1	ATGSTU7,GST25,GSTU7	glutathione S-transferase tau 7	NA	NA
Lus10001641.g	Lus10001641	229.741	91.3114	PF08038	AT5G41685.1		Mitochondrial outer membrane translocase complex, subunit Tom7	NA	NA
Lus10001642.g	Lus10001642	79.6388	34.5575	PF07992	AT1G74470.1		Pyridine nucleotide-disulphide oxidoreductase family protein	NA	NA
Lus10001643.g	Lus10001643	0.0408539	0.001	PF00657	AT1G74460.1		GDSL-like Lipase/Acylhydrolase superfamily protein	NA	NA
Lus10001644.g	Lus10001644	16.5748	40.6529	PF00504	AT3G47470.1	CAB4,LHCA4	light-harvesting chlorophyll-protein complex I subunit A4	NA	NA
Lus10001645.g	Lus10001645	21.3096	37.6666		AT1G18730.1	NDF6	NDH dependent flow 6	NA	NA
Lus10001646.g	Lus10001646	37.8133	44.4142	PF06127	AT1G18720.1		Protein of unknown function (DUF962)	NA	NA
Lus10001647.g	Lus10001647	0.001	0.51536		AT1G18720.1		Protein of unknown function (DUF962)	NA	NA
Lus10001648.g	Lus10001648	0.0421805	0.001	PF02365	AT5G61430.1	ANAC100,ATNAC5,NAC100	NAC domain containing protein 100	NA	NA
Lus10001649.g	Lus10001649	14.6707	16.1176		AT1G18700.1		DNAJ heat shock N-terminal domain-containing protein	NA	NA
Lus10001650.g	Lus10001650	21.3699	15.5871	PF00557	AT2G45240.1	MAP1A	methionine aminopeptidase 1A	NA	NA
Lus10001651.g	Lus10001651	0.551314	0.460287	PF04857	AT1G61470.1		Polynucleotidyl transferase, ribonuclease H-like superfamily protein	NA	NA
Lus10001652.g	Lus10001652	1.42399	0.12633	PF00400	AT5G51980.1		Transducin/WD40 repeat-like superfamily protein	NA	NA
Lus10001653.g	Lus10001653	36.0779	36.4677	PF00834	AT5G61410.1	EMB2728,RPE	D-ribulose-5-phosphate-3-epimerase	NA	NA
Lus10001654.g	Lus10001654	73.976	26.0825	PF00097	AT1G74410.1		RING/U-box superfamily protein	NA	NA
Lus10001655.g	Lus10001655	0.193677	0.0359885	PF07228	AT5G66720.1		Protein phosphatase 2C family protein	NA	NA
Lus10001656.g	Lus10001656	49.3403	27.4254	PF00083	AT1G75220.1		Major facilitator superfamily protein	NA	NA
Lus10001657.g	Lus10001657	15.0255	5.76901	PF08392,PF08541	AT1G19440.1	KCS4	3-ketoacyl-CoA synthase 4	NA	NA
Lus10001658.g	Lus10001658	0.001	0.001	PF04043	AT1G48020.1	ATPMEI1,PMEI1	pectin methylesterase inhibitor 1	NA	NA
Lus10001659.g	Lus10001659	0.001	0.001	PF04043	AT1G48020.1	ATPMEI1,PMEI1	pectin methylesterase inhibitor 1	NA	NA
Lus10001660.g	Lus10001660	48.6533	15.2894	PF00332	AT1G32860.1		Glycosyl hydrolase superfamily protein	NA	NA
Lus10001661.g	Lus10001661	4.55565	5.80096	PF00443,PF06337	AT4G10570.1	UBP9	ubiquitin-specific protease 9	NA	NA
Lus10001662.g	Lus10001662	11.5122	6.97829		AT1G32810.2		RING/FYVE/PHD zinc finger superfamily protein	NA	NA
Lus10001663.g	Lus10001663	18.614	4.73626		AT1G64700.1			NA	NA
Lus10001664.g	Lus10001664	0.684516	0.43697	PF02365	AT1G32770.1	ANAC012,NAC012,NST3,SND1	NAC domain containing protein 12	NA	NA
Lus10001665.g	Lus10001665	7.62176	14.8084		AT1G64690.1	BLT	branchless trichome	NA	NA
Lus10001666.g	Lus10001666	0.524638	0.181507	PF00759	AT1G02800.1	ATCEL2,CEL2	cellulase 2	NA	NA
Lus10001667.g	Lus10001667	3.24763	1.70205		AT1G64680.1			NA	NA
Lus10001668.g	Lus10001668	36.5077	33.3355	PF00335	AT5G46700.1	TET1,TRN2	Tetraspanin family protein	NA	NA
Lus10001669.g	Lus10001669	11.1206	3.67134	PF00462	AT5G39865.1		Glutaredoxin family protein	NA	NA
Lus10001670.g	Lus10001670	22.1497	1.22266	PF00067	AT2G46660.1	CYP78A6	cytochrome P450, family 78, subfamily A, polypeptide 6	NA	NA
Lus10001671.g	Lus10001671	0.001	0.001	PF01053	AT1G64660.1	ATMGL,MGL	methionine gamma-lyase	NA	NA
Lus10001672.g	Lus10001672	7.36641	0.120625	PF01053	AT1G64660.1	ATMGL,MGL	methionine gamma-lyase	NA	NA
Lus10001673.g	Lus10001673	7.8848	1.55173	PF00561	AT3G50790.1		esterase/lipase/thioesterase family protein	NA	NA
Lus10001674.g	Lus10001674	5.65717	0.001	PF04398	AT4G24130.1		Protein of unknown function, DUF538	NA	NA
Lus10001675.g	Lus10001675	19.8508	13.9235	PF06552	AT5G41950.1		Tetratricopeptide repeat (TPR)-like superfamily protein	NA	NA
Lus10001676.g	Lus10001676	34.1487	1.13645		AT4G24110.1			NA	NA
Lus10001677.g	Lus10001677	5.36685	7.21451	PF00069	AT4G10730.1		Protein kinase superfamily protein	NA	NA
Lus10001678.g	Lus10001678	3.18424	0.480005	PF06813	AT1G80530.1		Major facilitator superfamily protein	NA	NA
Lus10001679.g	Lus10001679	4.43219	0.884988	PF07647	AT2G12462.1			NA	NA
Lus10001680.g	Lus10001680	0.001	0.001					NA	NA
Lus10001681.g	Lus10001681	340.954	97.6806	PF00366	AT5G23740.1	RPS11-BETA	ribosomal protein S11-beta	NA	NA
Lus10001682.g	Lus10001682	6.89346	1.46494	PF00481	AT2G25620.1	AtDBP1,DBP1	DNA-binding protein phosphatase 1	NA	NA
Lus10001683.g	Lus10001683	5.92896	10.4476	PF00097	AT5G45290.1		RING/U-box superfamily protein	NA	NA
Lus10001684.g	Lus10001684	19.5928	11.3237					NA	NA
Lus10001685.g	Lus10001685	0.393477	0.597212	PF00097	AT2G15580.1		RING/U-box superfamily protein	NA	NA
Lus10001686.g	Lus10001686	0.001	3.54863	PF00421	ATCG00680.1		photosystem II reaction center protein B	NA	NA
Lus10001687.g	Lus10001687	0.199122	431.959	PF03947	ATCG00830.1		ribosomal protein L2	NA	NA
Lus10001688.g	Lus10001688	41.6885	24.7583		AT2G15580.2		RING/U-box superfamily protein	NA	NA
Lus10001689.g	Lus10001689	0.001	0.001		AT5G27810.1		MADS-box transcription factor family protein	NA	NA
Lus10001690.g	Lus10001690	0.001	0.001		AT5G13825.1			NA	NA
Lus10001691.g	Lus10001691	17.0247	7.56637	PF00535	AT2G39630.1		Nucleotide-diphospho-sugar transferases superfamily protein	NA	NA
Lus10001692.g	Lus10001692	0.216226	0.001		AT3G46540.1		ENTH/VHS family protein	NA	NA
Lus10001693.g	Lus10001693	6.17556	2.73109	PF00022	AT3G12110.1	ACT11	actin-11	NA	NA
Lus10001694.g	Lus10001694	0.001	0.001	PF00022	AT3G12110.1	ACT11	actin-11	NA	NA
Lus10001695.g	Lus10001695	78.6827	27.294	PF02544	AT3G55360.1	ATTSC13,CER10,ECR,TSC13	3-oxo-5-alpha-steroid 4-dehydrogenase family protein	NA	NA
Lus10001696.g	Lus10001696	11.4413	1.67142		AT1G55460.1		DNA/RNA-binding protein Kin17, conserved region	NA	NA
Lus10001697.g	Lus10001697	12.3488	5.19253	PF10357	AT1G55460.1		DNA/RNA-binding protein Kin17, conserved region	NA	NA
Lus10001698.g	Lus10001698	3.16636	5.30951		AT3G12590.1			NA	NA
Lus10001699.g	Lus10001699	2.19299	8.01399		AT3G12590.1			NA	NA
Lus10001700.g	Lus10001700	1.21937	17.9297		AT3G12590.1			NA	NA
Lus10001701.g	Lus10001701	5.12746	1.9912	PF00378	AT1G65520.1	ATECI1,ECHIC,ECI1,PEC11	delta(3), delta(2)-enoyl CoA isomerase 1	NA	NA
Lus10001702.g	Lus10001702	21.4584	19.8247	PF01842	AT2G39570.1		ACT domain-containing protein	NA	NA
Lus10001703.g	Lus10001703	0.766244	0.001	PF00234	AT4G33355.1		Bifunctional inhibitor/lipid-transfer protein/seed storage 2S albumin superfamily protein	NA	NA
Lus10001704.g	Lus10001704	2.62332	0.529413	PF09334	AT3G55400.1	OVA1	methionyl-tRNA synthetase / methionine--tRNA ligase / MetRS (cpMetRS)	NA	NA
Lus10001705.g	Lus10001705	0.0645991	1.27395	PF01370	AT2G28760.1	UXS6	UDP-XYL synthase 6	NA	NA
Lus10001706.g	Lus10001706	0.591309	0.001		AT3G55400.1	OVA1	methionyl-tRNA synthetase / methionine--tRNA ligase / MetRS (cpMetRS)	NA	NA
Lus10001707.g	Lus10001707	5.44839	11.7431	PF01370	AT2G28760.1	UXS6	UDP-XYL synthase 6	NA	NA
Lus10001708.g	Lus10001708	14.6075	14.3726		AT4G26055.1			NA	NA
Lus10001709.g	Lus10001709	12.239	0.356897	PF04535	AT3G55390.1		Uncharacterised protein family (UPF0497)	NA	NA
Lus10001710.g	Lus10001710	0.001	0.001		AT3G28720.1			NA	NA
Lus10001711.g	Lus10001711	4.88256	14.3447	PF03171	AT2G36690.1		2-oxoglutarate (2OG) and Fe(II)-dependent oxygenase superfamily protein	NA	NA
Lus10001712.g	Lus10001712	17.3985	14.2968		AT3G05100.1		S-adenosyl-L-methionine-dependent methyltransferases superfamily protein	NA	NA
Lus10001713.g	Lus10001713	38.7323	20.8339	PF00067	AT1G11680.1	CYP51,CYP51A2,CYP51G1,EMB1738	CYTOCHROME P450 51G1	NA	NA
Lus10001714.g	Lus10001714	3.08385	4.63219	PF08389	AT3G05040.1	HST,HST1	ARM repeat superfamily protein	NA	NA
Lus10001715.g	Lus10001715	6.57251	7.36573	PF00069	AT1G54610.1		Protein kinase superfamily protein	NA	NA
Lus10001716.g	Lus10001716	53.7968	21.0562	PF08060,PF08156,PF01798	AT5G27120.1		NOP56-like pre RNA processing ribonucleoprotein	NA	NA
Lus10001717.g	Lus10001717	9.44624	10.0623	PF00400,PF11816	AT3G05090.1	LRS1	Transducin/WD40 repeat-like superfamily protein	NA	NA
Lus10001718.g	Lus10001718	6.99613	11.1664	PF00999	AT3G05030.1	ATNHX2,NHX2	sodium hydrogen exchanger 2	NA	NA
Lus10001719.g	Lus10001719	112.637	37.8491	PF00080	AT1G08830.1	CSD1	copper/zinc superoxide dismutase 1	NA	NA
Lus10001720.g	Lus10001720	1.69299	0.303006		AT4G08630.1			NA	NA
Lus10001721.g	Lus10001721	10.1188	6.00861	PF04051	AT3G05000.1		Transport protein particle (TRAPP) component	NA	NA
Lus10001722.g	Lus10001722	0.730199	0.311045	PF07899				NA	NA
Lus10001723.g	Lus10001723	0.310344	0.0667317	PF07899	AT5G48385.1		FRIGIDA-like protein	NA	NA
Lus10001724.g	Lus10001724	5.37663	1.52332		AT4G36020.1	CSDP1	cold shock domain protein 1	NA	NA
Lus10001725.g	Lus10001725	1.35497	0.341369	PF08501,PF01487	AT3G06350.1	EMB3004,MEE32	dehydroquinate dehydratase, putative / shikimate dehydrogenase, putative	NA	NA
Lus10001726.g	Lus10001726	4.15731	1.81968	PF00226,PF11926	AT5G27240.1		DNAJ heat shock N-terminal domain-containing protein	NA	NA
Lus10001727.g	Lus10001727	11.7594	3.66256	PF00861	AT1G08845.2		Ribosomal L18p/L5e family protein	NA	NA
Lus10001728.g	Lus10001728	7.16971	7.0977	PF10539	AT2G32910.1		DCD (Development and Cell Death) domain protein	NA	NA
[truncated: 41,493 more rows]
