# Supplementary material for: Transcriptome Analysis of Intrusively Growing Flax Fibers Isolated by Laser Microdissection
Source: Sci Rep. 2018 Oct 1;8:14570. doi: 10.1038/s41598-018-32869-2 (PMC6167358; doi:10.1038/s41598-018-32869-2)
Supplement: Supplementary file 2 — Supplementary Dataset 2 [file 41598_2018_32869_MOESM2_ESM.xlsx]

## Sheet: iFIB, up-regulated
Table S2 from the paper “Transcriptome analysis of intrusively growing flax fibers isolated by laser microdissection” by T. Gorshkova, T. Chernova, N. Mokshina, V. Gorshkov, L. Kozlova, O. Gorshkov.
The stage-specifically up-regulated genes (242 genes) in the intrusively growing fibers of flax (iFIB) compared with the meristematic stem region (APEX) and with the previously published results for isolated fibers (FIB) forming a tertiary cell wall (Gorshkov et al., 2017); cut-off used of FPKM>16, log2FC>1.6.
"GeneID" - the gene locus name according to annotation (phytozome.jgi.doe.gov); "transcriptName" - tramscript name;
"Apex, iFIB, FIB, fpkm" - normalized expression values of genes in sample were estimated as the fragments per kilobase of exon per million mapped fragments;
"iFIB vs. APEX, log2FC", "iFIB vs. FIB, log2FC" - the value of the (base 2) log of the fold change (FC) sample1/sample2;
"arabi-defline" and "arabi-symbol" - description and symbol of gene according to annotation Arabidopsis
"Best-hit-arabi-name" - are defined as the top result returned from BLASTP alignment of this species proteome to the target (A. thaliana). This was run with blast+ 2.2.26 and further filtered with an 1E-3 cutoff e-value (phytozome.jgi.doe.gov; downloaded file: Lusitatissimum_200_v1.0.readme.txt).
"PlantTFDB" - the family of transcription factors are given in accordance with the database PlantTFDB (http://planttfdb.cbi.pku.edu.cn/);
"BinCode" and "BinName" - functional categorisation of the gene by MapMan v3.6.0RC1 (mapman.gabipd.org).
							12435
GeneID	transcriptName	Apex, fpkm	iFIB, fpkm	FIB, fpkm	iFIB vs. APEX, log2FC	iFIB vs. FIB, log2FC	FPKM>16	transcriptName	Pfam	arabi-defline	arabi-symbol	Best-hit-arabi-name	PlantTFBD	BinCode	BinName
Lus10000087.g	Lus10000087	0.001	17.974	0.304831	14.1336	5.88176	1	Lus10000087		auxin transport protein (BIG)	ASA1,BIG,CRM1,DOC1,LPR1,TIR3,UMB1	AT3G02260.1		35.2	not assigned.unknown
Lus10000460.g	Lus10000460	0.001	3094.89	0.001	21.5615	21.5615	1	Lus10000460	PF00346	NADH dehydrogenase subunit 7		ATMG00510.1		9.1.2	mitochondrial electron transport / ATP synthesis.NADH-DH.localisation not clear
Lus10000548.g	Lus10000548	1.29279	43.7329	12.0425	5.08016	1.86058	1	Lus10000548	PF11594			AT3G01680.1		35.2	not assigned.unknown
Lus10000919.g	Lus10000919	1.55275	16.6107	1.30651	3.41922	3.66832	1	Lus10000919		IQ-domain 33	iqd33	AT5G35670.1		30.3	signalling.calcium
Lus10001087.g	Lus10001087	0.515541	112.964	4.63053	7.77555	4.60854	1	Lus10001087	PF01373	chloroplast beta-amylase	BAM3,BMY8,CT-BMY	AT4G17090.1		2.2.2.1.2	major CHO metabolism.degradation.starch.starch cleavage.beta amylase
Lus10001135.g	Lus10001135	0.0304855	35.567	0.338321	10.1882	6.716	1	Lus10001135						35.2	not assigned.unknown
Lus10001136.g	Lus10001136	0.264479	36.0665	3.69475	7.09136	3.28711	1	Lus10001136				AT5G40450.1		35.2	not assigned.unknown
Lus10001167.g	Lus10001167	33.0428	194.659	0.969618	2.55854	7.64932	1	Lus10001167	PF07983	Carbohydrate-binding X8 domain superfamily protein		AT5G35740.1		26.4	misc.beta 1,3 glucan hydrolases
Lus10001218.g	Lus10001218	27.0743	153.38	5.74648	2.50211	4.73828	1	Lus10001218	PF00117,PF06418	CTP synthase family protein		AT1G30820.1		23.1.1.10	nucleotide metabolism.synthesis.pyrimidine.CTP synthetase
Lus10001306.g	Lus10001306	4.49764	30.8908	2.96164	2.77993	3.38271	1	Lus10001306	PF00225,PF00307	kinesin-like protein 1	ATKP1,KP1	AT3G44730.1		31.1	cell.organisation
Lus10001469.g	Lus10001469	3.32089	19.3311	0.001	2.54128	14.2386	1	Lus10001469				AT5G50335.1		35.2	not assigned.unknown
Lus10001542.g	Lus10001542	18.4956	84.1362	15.789	2.18555	2.41381	1	Lus10001542	PF03765,PF00650	Sec14p-like phosphatidylinositol transfer family protein		AT1G72160.1		34.99	transport.misc
Lus10001687.g	Lus10001687	0.199122	431.959	0.001	11.083	18.7205	1	Lus10001687	PF03947	ribosomal protein L2		ATCG00830.1		29.2.1.1.1.2.2	protein.synthesis.ribosomal protein.prokaryotic.chloroplast.50S subunit.L2
Lus10001700.g	Lus10001700	1.21937	17.9297	2.33666	3.87815	2.93984	1	Lus10001700				AT3G12590.1		35.2	not assigned.unknown
Lus10001740.g	Lus10001740	0.001	32.1975	0.001	14.9747	14.9747	1	Lus10001740	PF07983	Carbohydrate-binding X8 domain superfamily protein		AT5G35740.1		26.4	misc.beta 1,3 glucan hydrolases
Lus10002265.g	Lus10002265	6.30523	41.1382	0.955684	2.70586	5.4278	1	Lus10002265		IQ-domain 33	iqd33	AT5G35670.1		30.3	signalling.calcium
Lus10002330.g	Lus10002330	0.381365	98.9561	0.001	8.01947	16.5945	1	Lus10002330	PF00164	Ribosomal protein S12/S23 family protein		AT2G07675.1		29.2.1.1.1.1.12	protein.synthesis.ribosomal protein.prokaryotic.chloroplast.30S subunit.S12
Lus10002473.g	Lus10002473	0.152198	148.242	0.001	9.92778	17.1776	1	Lus10002473	PF01039	acetyl-CoA carboxylase carboxyl transferase subunit beta		ATCG00500.1		35.2	not assigned.unknown
Lus10002548.g	Lus10002548	0.0787628	103.142	0.0184149	10.3548	12.4515	1	Lus10002548	PF05695,PF00004	Chloroplast Ycf2;ATPase, AAA type, core		ATCG01280.1		35.2	not assigned.unknown
Lus10002633.g	Lus10002633	8.13334	49.4008	10.4172	2.60261	2.24557	1	Lus10002633	PF00332,PF07983	O-Glycosyl hydrolases family 17 protein		AT1G64760.1		26.4.1	misc.beta 1,3 glucan hydrolases.glucan endo-1,3-beta-glucosidase
Lus10002716.g	Lus10002716	1.80158	73.9233	1.92191	5.3587	5.26542	1	Lus10002716						35.2	not assigned.unknown
Lus10003007.g	Lus10003007	3.07045	16.9285	3.0569	2.46293	2.46931	1	Lus10003007	PF06101,PF06650	pleckstrin homology (PH) domain-containing protein		AT4G17140.3		35.1.19	not assigned.no ontology.C2 domain-containing protein
Lus10003051.g	Lus10003051	4.56103	57.2798	4.27506	3.65059	3.74401	1	Lus10003051	PF01619	Methylenetetrahydrofolate reductase family protein		AT5G38710.1		13.2.2.2	amino acid metabolism.degradation.glutamate family.proline
Lus10003090.g	Lus10003090	9.687	32.5562	3.19549	1.74881	3.34883	1	Lus10003090				AT3G63430.1		35.2	not assigned.unknown
Lus10003102.g	Lus10003102	2.45732	17.9275	1.24479	2.86701	3.8482	1	Lus10003102	PF12074	ILITYHIA	ILA	AT1G64790.1		29.2	protein.synthesis
Lus10003121.g	Lus10003121	4.43806	42.3033	13.4816	3.25277	1.64978	1	Lus10003121				AT1G27290.1		35.2	not assigned.unknown
Lus10003155.g	Lus10003155	3.5094	43.2702	13.2787	3.62408	1.70426	1	Lus10003155	PF00069	Protein kinase superfamily protein	MHK	AT4G13020.2		29.4	protein.postranslational modification
Lus10003607.g	Lus10003607	1.38881	76.9074	9.20283	5.7912	3.06297	1	Lus10003607						35.2	not assigned.unknown
Lus10003608.g	Lus10003608	13.4857	284.634	46.3712	4.3996	2.6178	1	Lus10003608				AT5G44005.1		35.2	not assigned.unknown
Lus10003665.g	Lus10003665	1.12003	28.366	8.96937	4.66255	1.66108	1	Lus10003665	PF08544,PF00288	glucuronokinase G	ATGLCAK,GLCAK	AT3G01640.1		10.1.30.3	cell wall.precursor synthesis.sugar kinases.glucuronic acid kinase
Lus10003731.g	Lus10003731	5.10471	40.028	4.32793	2.97111	3.20926	1	Lus10003731		F-box family protein		AT2G27310.1		29.5.11.4.3.2	protein.degradation.ubiquitin.E3.SCF.FBOX
Lus10004037.g	Lus10004037	3.62822	89.4197	3.03933	4.62326	4.87877	1	Lus10004037	PF03951,PF00120	glutamine synthase clone R1	ATGLN1;1,ATGSR1,GLN1;1,GSR 1	AT5G37600.1		12.2.2	N-metabolism.ammonia metabolism.glutamine synthetase
Lus10004083.g	Lus10004083	1.06661	1151.22	0.001	10.0759	20.1347	1	Lus10004083	PF00252	ribosomal protein L16		ATMG00080.1		29.2.1.1.2.2.16	protein.synthesis.ribosomal protein.prokaryotic.mitochondrion.50S subunit.L16
Lus10004084.g	Lus10004084	0.0853752	701.601	0.001	13.0045	19.4203	1	Lus10004084	PF00115	cytochrome oxidase		ATMG01360.1		9.7	mitochondrial electron transport / ATP synthesis.cytochrome c oxidase
Lus10004169.g	Lus10004169	27.7013	91.4111	26.9094	1.72242	1.76426	1	Lus10004169	PF00022	actin-11	ACT11	AT3G12110.1		31.1	cell.organisation
Lus10004264.g	Lus10004264	18.2349	65.7304	10.2922	1.84986	2.67501	1	Lus10004264	PF00171	aldehyde dehydrogenase 12A1	ALDH12A1,ATP5CDH,P5CDH	AT5G62530.1		13.2.2.2	amino acid metabolism.degradation.glutamate family.proline
Lus10004838.g	Lus10004838	0.001	2485.17	0.001	21.2449	21.2449	1	Lus10004838		NADH dehydrogenase subunit 4L		ATMG00650.1		35.2	not assigned.unknown
Lus10004894.g	Lus10004894	0.123661	213.882	0.001	10.7562	17.7065	1	Lus10004894	PF00006,PF00306	ATP synthase subunit alpha		ATCG00120.1		1.1.4	PS.lightreaction.ATP synthase
Lus10004895.g	Lus10004895	1.62748	29764.3	14.2263	14.1587	11.0308	1	Lus10004895	PF00124	photosystem II reaction center protein A		ATCG00020.1		1.1.1.2	PS.lightreaction.photosystem II.PSII polypeptide subunits
Lus10004896.g	Lus10004896	7.15162	22.2523	3.29423	1.63761	2.75594	1	Lus10004896	PF00664,PF00005	multidrug resistance-associated protein 6	ATMRP6,MRP6	AT3G21250.2		34.16	transport.ABC transporters and multidrug resistance systems
Lus10004897.g	Lus10004897	0.001	879.577	0.001	19.7465	19.7465	1	Lus10004897	PF05695	Chloroplast Ycf2;ATPase, AAA type, core		ATCG01280.1		35.2	not assigned.unknown
Lus10005090.g	Lus10005090	3.60225	19.8469	3.00741	2.46195	2.72232	1	Lus10005090	PF00569	auxin transport protein (BIG)	ASA1,BIG,CRM1,DOC1,LPR1,TIR3,UMB1	AT3G02260.1		17.2.2	hormone metabolism.auxin.signal transduction
Lus10005134.g	Lus10005134	3.41667	60.6427	18.6812	4.14967	1.69875	1	Lus10005134	PF00249	Homeodomain-like superfamily protein	LHY,LHY1	AT1G01060.1	MYB_related Family	27.3.26	RNA.regulation of transcription.MYB-related transcription factor family
Lus10005699.g	Lus10005699	4.72175	123.09	8.41277	4.70424	3.87098	1	Lus10005699		Chaperone DnaJ-domain superfamily protein		AT5G18140.1		35.2	not assigned.unknown
Lus10005769.g	Lus10005769	6.81604	109.163	29.1018	4.00141	1.9073	1	Lus10005769		phloem protein 2-A13	AtPP2-A13,PP2-A13	AT3G61060.1		31.1	cell.organisation
Lus10005819.g	Lus10005819	78.773	338.447	111.404	2.10316	1.60313	1	Lus10005819	PF00022	actin 7	ACT7	AT5G09810.1		31.1	cell.organisation
Lus10005923.g	Lus10005923	3.14619	69.7879	10.3426	4.4713	2.75438	1	Lus10005923		Chaperone DnaJ-domain superfamily protein		AT1G30280.1		35.1	not assigned.no ontology
Lus10005961.g	Lus10005961	4.86241	24.4215	5.89837	2.32841	2.04977	1	Lus10005961		2-oxoglutarate dehydrogenase, E1 component		AT3G55410.1		8.1.5	TCA / org transformation.TCA.2-oxoglutarate dehydrogenase
Lus10005969.g	Lus10005969	6.33584	29.024	2.41374	2.19564	3.5879	1	Lus10005969	PF08506,PF08389,PF03810	cellular apoptosis susceptibility protein, putative / importin-alpha re-exporter, putative		AT2G46520.1		29.3.1	protein.targeting.nucleus
Lus10006590.g	Lus10006590	7.65439	80.5126	3.25854	3.39486	4.62692	1	Lus10006590	PF12498,PF00170	bZIP transcription factor family protein	AtbZIP63,BZO2H3	AT5G28770.2	bZIP Family	27.3.35	RNA.regulation of transcription.bZIP transcription factor family
Lus10006593.g	Lus10006593	0.523792	630.373	0.15838	10.233	11.9586	1	Lus10006593	PF00421	photosystem II reaction center protein B		ATCG00680.1		1.1.1.2	PS.lightreaction.photosystem II.PSII polypeptide subunits
Lus10006594.g	Lus10006594	0.282597	1097.93	0.598006	11.9238	10.8423	1	Lus10006594	PF00421	photosystem II reaction center protein B		ATCG00680.1		1.1.1.2	PS.lightreaction.photosystem II.PSII polypeptide subunits
Lus10006595.g	Lus10006595	0.142579	96.6725	0.0302402	9.4052	11.6424	1	Lus10006595	PF00574	plastid-encoded CLP P		ATCG00670.1		29.5	protein.degradation
Lus10006608.g	Lus10006608	0.616241	56.7144	0.001	6.52408	15.7914	1	Lus10006608						35.2	not assigned.unknown
Lus10006643.g	Lus10006643	9.20492	79.6274	18.2165	3.11279	2.12802	1	Lus10006643	PF07714	Protein kinase superfamily protein		AT5G15080.1		29.4.1.57	protein.postranslational modification.kinase.receptor like cytoplasmatic kinase VII
Lus10006784.g	Lus10006784	73.6902	253.624	68.4864	1.78315	1.8888	1	Lus10006784	PF00022	actin 7	ACT7	AT5G09810.1		31.1	cell.organisation
Lus10006787.g	Lus10006787	2.75574	89.5638	2.58246	5.0224	5.1161	1	Lus10006787	PF00097	RING/U-box superfamily protein		AT1G49230.1		29.5.11.4.2	protein.degradation.ubiquitin.E3.RING
Lus10006788.g	Lus10006788	2.09125	25.0895	3.26821	3.58465	2.94051	1	Lus10006788		RING/U-box superfamily protein		AT1G49230.1		29.5.11.4.2	protein.degradation.ubiquitin.E3.RING
Lus10006886.g	Lus10006886	2.28203	26.1041	2.59563	3.51588	3.33012	1	Lus10006886						35.2	not assigned.unknown
Lus10006968.g	Lus10006968	6.13555	42.9104	13.3791	2.80606	1.68135	1	Lus10006968	PF00004	P-loop containing nucleoside triphosphate hydrolases superfamily protein		AT5G57480.1		29.5.9	protein.degradation.AAA type
Lus10006987.g	Lus10006987	3.84134	44.1809	13.6537	3.52374	1.69413	1	Lus10006987		glutamine dumper 3	ATGDU3,GDU3,LSB1	AT5G57685.1		35.2	not assigned.unknown
Lus10007537.g	Lus10007537	12.9457	94.0529	11.4664	2.861	3.03606	1	Lus10007537	PF05691	seed imbibition 2	AtSIP2,SIP2	AT3G57520.1		3.1.2.2	minor CHO metabolism.raffinose family.raffinose synthases.putative
Lus10007748.g	Lus10007748	19.3264	189.142	23.7781	3.29082	2.99176	1	Lus10007748	PF00412	GATA type zinc finger transcription factor family protein	WLIM1	AT1G10200.1		33.99	development.unspecified
Lus10008207.g	Lus10008207	4.31369	74.0249	0.001	4.10102	16.1757	1	Lus10008207				AT5G50335.1		35.2	not assigned.unknown
Lus10008219.g	Lus10008219	0.390785	31.8183	2.14947	6.34734	3.8878	1	Lus10008219				AT5G44005.1		35.2	not assigned.unknown
Lus10008220.g	Lus10008220	6.63358	78.5664	24.2148	3.56605	1.69802	1	Lus10008220				AT5G44005.1		35.2	not assigned.unknown
Lus10008528.g	Lus10008528	2.21915	20.1392	0.357285	3.18193	5.81679	1	Lus10008528	PF03953,PF00091	beta-6 tubulin	TUB6	AT5G12250.1		31.1	cell.organisation
Lus10008992.g	Lus10008992	4.84884	44.5472	7.22485	3.19962	2.6243	1	Lus10008992	PF02519	SAUR-like auxin-responsive protein family		AT2G21200.1		17.2.3	hormone metabolism.auxin.induced-regulated-responsive-activated
Lus10009173.g	Lus10009173	0.755277	929.168	0.389888	10.2647	11.2187	1	Lus10009173	PF00006,PF02874,PF00306	ATP synthase subunit beta		ATCG00480.1		9.9	mitochondrial electron transport / ATP synthesis.F1-ATPase
Lus10009204.g	Lus10009204	0.432686	960.591	0.001	11.1164	19.8736	1	Lus10009204		cytochrome oxidase		ATMG01360.1		9.7	mitochondrial electron transport / ATP synthesis.cytochrome c oxidase
Lus10009306.g	Lus10009306	2.54101	18.7844	3.2739	2.88606	2.52046	1	Lus10009306				AT3G60920.1		35.1	not assigned.no ontology
Lus10009498.g	Lus10009498	0.001	49.5158	0.001	15.5956	15.5956	1	Lus10009498						35.2	not assigned.unknown
Lus10009499.g	Lus10009499	0.001	623.294	0.001	19.2496	19.2496	1	Lus10009499	PF04997	DNA-directed RNA polymerase family protein		ATCG00180.1		27.2	RNA.transcription
Lus10009620.g	Lus10009620	2.30266	23.9837	2.85259	3.38068	3.07171	1	Lus10009620	PF02519	SAUR-like auxin-responsive protein family		AT4G38840.1		17.2.3	hormone metabolism.auxin.induced-regulated-responsive-activated
Lus10009720.g	Lus10009720	0.001	217.485	0.001	17.7306	17.7306	1	Lus10009720	PF00346	NADH dehydrogenase subunit 7		ATMG00510.1		1.1.40	PS.lightreaction.cyclic electron flow-chlororespiration
Lus10010015.g	Lus10010015	0.829681	27.1557	1.49932	5.03256	4.17888	1	Lus10010015	PF00933,PF01915	beta-xylosidase 2	ATBXL2,BXL2	AT1G02640.1		10.6.2	cell wall.degradation.mannan-xylose-arabinose-fucose
Lus10010047.g	Lus10010047	12.5899	60.7779	9.00468	2.27128	2.7548	1	Lus10010047	PF00225	P-loop containing nucleoside triphosphate hydrolases superfamily protein	FRA1	AT5G47820.1		31.1	cell.organisation
Lus10010167.g	Lus10010167	0.850802	49.7434	6.11262	5.86954	3.02464	1	Lus10010167	PF02893	GRAM domain-containing protein / ABA-responsive protein-related		AT5G08350.1		17.1.3	hormone metabolism.abscisic acid.induced-regulated-responsive-activated
Lus10010302.g	Lus10010302	7.41843	23.3801	2.11441	1.6561	3.46695	1	Lus10010302	PF00307	P-loop nucleoside triphosphate hydrolases superfamily protein with CH (Calponin Homology) domain		AT2G47500.1		31.1	cell.organisation
Lus10010520.g	Lus10010520	3.14845	18.6193	3.86369	2.56409	2.26875	1	Lus10010520	PF11250	Protein of unknown function (DUF3049)		AT5G19260.1		35.2	not assigned.unknown
Lus10010884.g	Lus10010884	0.752139	16.6795	0.142934	4.47093	6.86658	1	Lus10010884	PF00248	NAD(P)-linked oxidoreductase superfamily protein		AT2G37770.2		3.5	minor CHO metabolism.others
Lus10011137.g	Lus10011137	2.28116	233.198	3.30563	6.67564	6.14049	1	Lus10011137		oxidative stress 3	ATOXS3,OXS3	AT5G56550.1		35.2	not assigned.unknown
Lus10011174.g	Lus10011174	0.276229	119.942	5.82302	8.76226	4.36443	1	Lus10011174	PF04720	Protein of unknown function (DUF506)		AT4G32480.1		35.2	not assigned.unknown
Lus10011191.g	Lus10011191	21.6911	526.973	18.8715	4.60255	4.80345	1	Lus10011191	PF12481,PF12504	Aluminium induced protein with YGL and LRDR motifs		AT4G27450.1		17.2.3	hormone metabolism.auxin.induced-regulated-responsive-activated
Lus10011213.g	Lus10011213	0.614511	34.5836	4.51871	5.8145	2.9361	1	Lus10011213	PF00450	serine carboxypeptidase-like 31	scpl31	AT1G11080.2		29.5.5	protein.degradation.serine protease
Lus10011523.g	Lus10011523	17.8431	58.119	8.0761	1.70364	2.84728	1	Lus10011523	PF02135,PF00651	BTB and TAZ domain protein 4	ATBT4,BT4	AT5G67480.2		29.5.11.4.5.2	protein.degradation.ubiquitin.E3.BTB/POZ Cullin3.BTB/POZ
Lus10011715.g	Lus10011715	1.13223	31.2092	1.20852	4.78473	4.69066	1	Lus10011715	PF01842	ACT domain repeat 1	ACR1	AT5G65890.1		35.1	not assigned.no ontology
Lus10011722.g	Lus10011722	0.561069	29.4726	5.81066	5.71505	2.3426	1	Lus10011722	PF00170	basic leucine-zipper 5	AtbZIP5,bZIP5	AT3G49760.1	bZIP Family	35.2	not assigned.unknown
Lus10011885.g	Lus10011885	5.24497	35.593	0.799623	2.76259	5.47613	1	Lus10011885	PF00544	Pectin lyase-like superfamily protein		AT3G07010.1		10.6.3	cell wall.degradation.pectate lyases and polygalacturonases
Lus10012189.g	Lus10012189	27.1381	174.721	46.2529	2.68667	1.91744	1	Lus10012189	PF02519	SAUR-like auxin-responsive protein family		AT4G34760.1		17.2.3	hormone metabolism.auxin.induced-regulated-responsive-activated
Lus10012262.g	Lus10012262	7.88707	72.8979	19.7903	3.20832	1.88108	1	Lus10012262	PF07707,PF00651,PF00754,PF12248	BTB/POZ domain-containing protein		AT2G30600.1		35.2	not assigned.unknown
Lus10012444.g	Lus10012444	8.6958	44.7546	1.50287	2.36365	4.89624	1	Lus10012444	PF01490	amino acid permease 8	AAP8,ATAAP8	AT1G10010.1		34.3	transport.amino acids
Lus10012517.g	Lus10012517	3.08471	17.1827	1.20208	2.47775	3.83736	1	Lus10012517	PF07714,PF01842	ACT-like protein tyrosine kinase family protein		AT4G35780.1		29.4	protein.postranslational modification
Lus10012577.g	Lus10012577	9.07133	27.6839	7.36921	1.60966	1.90947	1	Lus10012577	PF01074,PF07748,PF09261	Glycosyl hydrolase family 38 protein		AT5G13980.1		26.3.3	misc.gluco-, galacto- and mannosidases.alpha-mannosidase
Lus10012939.g	Lus10012939	7.87521	291.28	21.9218	5.20894	3.73197	1	Lus10012939		oxidative stress 3	ATOXS3,OXS3	AT5G56550.1		35.2	not assigned.unknown
Lus10012986.g	Lus10012986	19.1753	69.261	3.46957	1.8528	4.31922	1	Lus10012986		Serine/threonine-protein kinase WNK (With No Lysine)-related		AT1G60060.1		35.2	not assigned.unknown
Lus10013445.g	Lus10013445	3.71043	208.916	8.85145	5.81519	4.56087	1	Lus10013445	PF02893	GRAM domain-containing protein / ABA-responsive protein-related		AT5G08350.1		17.1.3	hormone metabolism.abscisic acid.induced-regulated-responsive-activated
Lus10013446.g	Lus10013446	1.86438	22.4991	3.42256	3.5931	2.71672	1	Lus10013446	PF00450	serine carboxypeptidase-like 50	scpl50	AT1G15000.1		29.5.5	protein.degradation.serine protease
Lus10013561.g	Lus10013561	0.739201	28.8762	3.41083	5.28777	3.08169	1	Lus10013561	PF00314	Pathogenesis-related thaumatin superfamily protein		AT4G38660.1		20.1	stress.biotic
Lus10013628.g	Lus10013628	0.161814	216.632	0.001	10.3867	17.7249	1	Lus10013628	PF00318	ribosomal protein S2		ATCG00160.1		29.2.1.1.1.1.2	protein.synthesis.ribosomal protein.prokaryotic.chloroplast.30S subunit.S2
Lus10013779.g	Lus10013779	11.3694	303.813	0.001	4.73996	18.2128	1	Lus10013779	PF00253	Ribosomal protein S14p/S29e family protein		AT3G44010.1		29.2.1.2.1.29	protein.synthesis.ribosomal protein.eukaryotic.40S subunit.S29
Lus10013905.g	Lus10013905	1.8182	17.5396	4.81192	3.27003	1.86593	1	Lus10013905	PF02701	Dof-type zinc finger DNA-binding family protein		AT2G34140.1	Dof Family	27.3.8	RNA.regulation of transcription.C2C2(Zn) DOF zinc finger family
Lus10014785.g	Lus10014785	19.5417	92.6608	9.62239	2.2454	3.26749	1	Lus10014785	PF03763	Remorin family protein		AT3G61260.1		27.3.67	RNA.regulation of transcription.putative transcription regulator
Lus10015107.g	Lus10015107	4.95654	17.6695	5.6495	1.83386	1.64507	1	Lus10015107	PF01762	Galactosyltransferase family protein		AT1G05170.2		29.7	protein.glycosylation
Lus10015318.g	Lus10015318	64.1907	450.846	132.425	2.8122	1.76746	1	Lus10015318	PF05564	dormancy-associated protein-like 1	DRM1,DYL1	AT1G28330.1		17.2.3	hormone metabolism.auxin.induced-regulated-responsive-activated
Lus10015418.g	Lus10015418	1.61525	24.3323	7.42758	3.91305	1.71191	1	Lus10015418	PF05564	dormancy-associated protein-like 1	DRM1,DYL1	AT1G28330.1		17.2.3	hormone metabolism.auxin.induced-regulated-responsive-activated
Lus10015641.g	Lus10015641	3.33665	18.0454	4.90459	2.43516	1.87943	1	Lus10015641				AT3G13980.1		35.2	not assigned.unknown
Lus10015658.g	Lus10015658	15.8393	300.406	14.546	4.24533	4.36822	1	Lus10015658						35.2	not assigned.unknown
Lus10015913.g	Lus10015913	9.95005	115.576	13.9908	3.53799	3.04629	1	Lus10015913	PF12498,PF00170	bZIP transcription factor family protein	AtbZIP63,BZO2H3	AT5G28770.2	bZIP Family	27.3.35	RNA.regulation of transcription.bZIP transcription factor family
Lus10016693.g	Lus10016693	1.57243	22.5557	3.93282	3.84243	2.51986	1	Lus10016693				AT2G17550.1		35.2	not assigned.unknown
Lus10017160.g	Lus10017160	4.18196	21.9567	5.26421	2.39241	2.06038	1	Lus10017160	PF00612,PF00063,PF01843	Myosin family protein with Dil domain	ATXIK,XI-17,XIK	AT5G20490.1		31.1	cell.organisation
Lus10017263.g	Lus10017263	1.33826	25.8991	1.18343	4.27447	4.45186	1	Lus10017263	PF00226	Chaperone DnaJ-domain superfamily protein		AT4G36040.1		20.2.1	stress.abiotic.heat
Lus10017300.g	Lus10017300	3.5858	53.1405	13.9844	3.88944	1.92599	1	Lus10017300	PF01344,PF00646	Galactose oxidase/kelch repeat superfamily protein		AT1G15670.1		29.5.11.4.3.2	protein.degradation.ubiquitin.E3.SCF.FBOX
Lus10017516.g	Lus10017516	2.19221	46.3608	0.178554	4.40245	8.0204	1	Lus10017516	PF05691	Raffinose synthase family protein	DIN10	AT5G20250.4		3.1.2.2	minor CHO metabolism.raffinose family.raffinose synthases.putative
Lus10017740.g	Lus10017740	0.519699	44.4878	1.12579	6.41959	5.3044	1	Lus10017740	PF00332,PF07983	O-Glycosyl hydrolases family 17 protein		AT3G24330.1		26.4.1	misc.beta 1,3 glucan hydrolases.glucan endo-1,3-beta-glucosidase
Lus10018453.g	Lus10018453	1.17276	18.7009	3.28902	3.99512	2.50737	1	Lus10018453	PF00459	HAL2-like	AHL,ATAHL,HL	AT5G54390.1		23.2	nucleotide metabolism.degradation
Lus10018467.g	Lus10018467	2.65549	38.1249	3.69062	3.84368	3.3688	1	Lus10018467	PF00450	serine carboxypeptidase-like 31	scpl31	AT1G11080.2		29.5.5	protein.degradation.serine protease
Lus10018484.g	Lus10018484	44.7033	404.05	29.3759	3.17608	3.78183	1	Lus10018484	PF12481,PF12504	Aluminium induced protein with YGL and LRDR motifs		AT4G27450.1		17.2.3	hormone metabolism.auxin.induced-regulated-responsive-activated
Lus10018529.g	Lus10018529	3.35028	77.3423	3.2044	4.5289	4.59313	1	Lus10018529	PF12609	Wound-responsive family protein		AT4G10265.1		35.2	not assigned.unknown
Lus10018559.g	Lus10018559	3.92312	21.5275	4.99023	2.45611	2.109	1	Lus10018559	PF07837	transferases;folic acid binding		AT2G20830.1		35.1	not assigned.no ontology
Lus10018674.g	Lus10018674	15.6144	156.418	44.218	3.32446	1.8227	1	Lus10018674	PF00412	GATA type zinc finger transcription factor family protein	WLIM1	AT1G10200.1		33.99	development.unspecified
Lus10018731.g	Lus10018731	8.15185	25.2819	1.64137	1.63291	3.94513	1	Lus10018731	PF00225	P-loop containing nucleoside triphosphate hydrolases superfamily protein	FRA1	AT5G47820.1		31.1	cell.organisation
Lus10018765.g	Lus10018765	1.23639	34.7031	1.17231	4.81086	4.88764	1	Lus10018765	PF02309	indoleacetic acid-induced protein 16	IAA16	AT3G04730.1		27.3.40	RNA.regulation of transcription.Aux/IAA family
Lus10018766.g	Lus10018766	8.67645	98.7335	5.05334	3.50836	4.28823	1	Lus10018766	PF02309	indole-3-acetic acid inducible 14	IAA14,SLR	AT4G14550.1		27.3.40	RNA.regulation of transcription.Aux/IAA family
Lus10018999.g	Lus10018999	5.06055	17.0994	4.53424	1.75658	1.91501	1	Lus10018999	PF00225	P-loop containing nucleoside triphosphate hydrolases superfamily protein		AT5G27950.1		31.1	cell.organisation
Lus10019087.g	Lus10019087	2.01655	23.5896	3.81675	3.54819	2.62774	1	Lus10019087	PF00085	atypical CYS HIS rich thioredoxin 4	ACHT4	AT1G08570.1		21.1	redox.thioredoxin
Lus10019088.g	Lus10019088	12.4518	186.47	9.54897	3.90452	4.28745	1	Lus10019088	PF01357	expansin A1	AT-EXP1,ATEXP1,ATEXPA1,ATHEXP ALPHA 1.2,EXP1,EXPA1	AT1G69530.1		10.7	cell wall.modification
Lus10019191.g	Lus10019191	4.85024	17.7326	2.34197	1.87028	2.92061	1	Lus10019191	PF01842	ACT domain repeat 4	ACR4	AT1G69040.2		35.1	not assigned.no ontology
Lus10019192.g	Lus10019192	6.07314	30.5073	2.30773	2.32864	3.72461	1	Lus10019192	PF01842	ACT domain repeat 4	ACR4	AT1G69040.2		35.1	not assigned.no ontology
Lus10019197.g	Lus10019197	8.49552	29.0944	8.12344	1.77597	1.84058	1	Lus10019197	PF00454	phosphoinositide 4-kinase gamma 7	ATPI4K GAMMA 7,PI4K GAMMA 7,UBDK GAMMA 7	AT2G03890.1		29.5.11	protein.degradation.ubiquitin
Lus10019299.g	Lus10019299	11.6519	64.1661	6.11597	2.46125	3.39116	1	Lus10019299	PF02135,PF00651	BTB and TAZ domain protein 4	ATBT4,BT4	AT5G67480.2		29.5.11.4.5.2	protein.degradation.ubiquitin.E3.BTB/POZ Cullin3.BTB/POZ
Lus10019604.g	Lus10019604	14.3771	45.0245	13.8927	1.64694	1.69638	1	Lus10019604	PF00326	alpha/beta-Hydrolases superfamily protein		AT4G31020.1		35.2	not assigned.unknown
Lus10019751.g	Lus10019751	15.5972	54.4083	12.8157	1.80254	2.08591	1	Lus10019751		transducin family protein / WD-40 repeat family protein		AT3G63460.1		35.2	not assigned.unknown
Lus10019898.g	Lus10019898	8.96596	75.6556	3.69072	3.07692	4.35747	1	Lus10019898	PF03106	WRKY DNA-binding protein 2	ATWRKY2,WRKY2	AT5G56270.1	WRKY Family	27.3.32	RNA.regulation of transcription.WRKY domain transcription factor family
Lus10019970.g	Lus10019970	0.109465	30.9623	0.297362	8.1439	6.70215	1	Lus10019970	PF00892	nodulin MtN21 /EamA-like transporter family protein		AT4G30420.1		33.99	development.unspecified
Lus10020178.g	Lus10020178	7.53541	56.4748	6.66277	2.90585	3.08341	1	Lus10020178	PF00288,PF10509	arabinose kinase	ARA1,ATISA1,ISA1	AT4G16130.1		10.1.30.2	ell wall.precursor synthesis.sugar kinases.arabinose-1-kinase
Lus10020368.g	Lus10020368	4.43415	36.1535	4.4444	3.02741	3.02408	1	Lus10020368						35.2	not assigned.unknown
Lus10020448.g	Lus10020448	0.001	25.6073	0.001	14.6443	14.6443	1	Lus10020448						35.2	not assigned.unknown
Lus10020498.g	Lus10020498	10.2564	401.722	33.1625	5.2916	3.59857	1	Lus10020498	PF00407	MLP-like protein 28	MLP28	AT1G70830.1		20.2.99	stress.abiotic.unspecified
Lus10020661.g	Lus10020661	0.001	33.6121	8.81006	15.0367	1.93176	1	Lus10020661	PF05564	Dormancy/auxin associated family protein		AT1G56220.3		33.99	development.unspecified
Lus10020751.g	Lus10020751	2.28016	33.3628	3.0855	3.87103	3.43466	1	Lus10020751	PF04652	glucan synthase-like 11	ATGSL11,gsl11	AT3G59100.1		3.6	minor CHO metabolism.callose
Lus10020842.g	Lus10020842	0.844641	18.6959	0.594036	4.46824	4.97603	1	Lus10020842	PF12023	Protein of unknown function (DUF3511)		AT4G09890.1		35.2	not assigned.unknown
Lus10021034.g	Lus10021034	17.672	54.2772	5.9157	1.61888	3.19773	1	Lus10021034	PF03110	squamosa promoter binding protein-like 9	SPL9	AT2G42200.1	SBP Family	33.3	development.squamosa promoter binding like (SPL)
Lus10021380.g	Lus10021380	4.67723	17.0368	1.63956	1.86493	3.37727	1	Lus10021380		HAD superfamily, subfamily IIIB acid phosphatase		AT2G38600.1		35.2	not assigned.unknown
Lus10021545.g	Lus10021545	3.86067	19.2705	4.16547	2.31947	2.20984	1	Lus10021545	PF05192	MUTS-homologue 5	ATMSH5,MSH5	AT3G20475.1		28.2	DNA.repair
Lus10021939.g	Lus10021939	2.019	35.9161	2.1892	4.15292	4.03616	1	Lus10021939		Eukaryotic aspartyl protease family protein		AT5G19120.1		35.1	not assigned.no ontology
Lus10022266.g	Lus10022266	0.360501	63.6891	8.47568	7.4649	2.90965	1	Lus10022266				AT5G40450.1		35.2	not assigned.unknown
Lus10022330.g	Lus10022330	3.83648	16.4684	1.62285	2.10184	3.34309	1	Lus10022330	PF00023	Ankyrin repeat family protein		AT3G01750.1		31.1	cell.organisation
Lus10022653.g	Lus10022653	4.87203	28.7811	1.36443	2.56253	4.39875	1	Lus10022653	PF07714,PF01842	ACT-like protein tyrosine kinase family protein		AT4G38470.1		29.4	protein.postranslational modification
Lus10022817.g	Lus10022817	0.915461	31.2546	2.30277	5.09343	3.76263	1	Lus10022817	PF00544	Pectin lyase-like superfamily protein		AT3G24670.1		10.6.3	cell wall.degradation.pectate lyases and polygalacturonases
Lus10022839.g	Lus10022839	7.39726	23.4091	5.24333	1.662	2.15851	1	Lus10022839	PF12348	CLIP-associated protein	ATCLASP,CLASP	AT2G20190.1		35.1	not assigned.no ontology
Lus10023309.g	Lus10023309	0.470277	21.2758	0.752621	5.49956	4.82115	1	Lus10023309	PF00332	Glycosyl hydrolase superfamily protein		AT4G18340.1		26.4.1	misc.beta 1,3 glucan hydrolases.glucan endo-1,3-beta-glucosidase
Lus10023551.g	Lus10023551	1.88536	59.5435	16.4461	4.98103	1.8562	1	Lus10023551	PF05553			AT5G66440.1		35.2	not assigned.unknown
Lus10023679.g	Lus10023679	30.937	172.153	30.0817	2.47628	2.51673	1	Lus10023679	PF00544	Pectin lyase-like superfamily protein		AT4G13710.2		10.6.3	cell wall.degradation.pectate lyases and polygalacturonases
Lus10024067.g	Lus10024067	5.88921	113.387	18.323	4.26704	2.62953	1	Lus10024067	PF00226	Chaperone DnaJ-domain superfamily protein	J8	AT1G80920.1		20.2.1	stress.abiotic.heat
Lus10024283.g	Lus10024283	1.7083	16.0175	0.417097	3.22902	5.26313	1	Lus10024283		Golgi-body localisation protein domain ;RNA pol II promoter Fmp27 protein domain	SAB	AT1G58250.2		33.99	development.unspecified
Lus10024421.g	Lus10024421	2.13188	23.8118	2.75316	3.48148	3.11252	1	Lus10024421				AT3G53630.1		35.2	not assigned.unknown
Lus10024535.g	Lus10024535	2.76242	90.4078	15.5758	5.03244	2.53714	1	Lus10024535	PF00332,PF07983	O-Glycosyl hydrolases family 17 protein		AT4G31140.1		26.4.1	misc.beta 1,3 glucan hydrolases.glucan endo-1,3-beta-glucosidase
Lus10024555.g	Lus10024555	10.8162	36.7694	5.38896	1.76531	2.77042	1	Lus10024555	PF04116	sterol-4alpha-methyl oxidase 1-1	ATSMO1,ATSMO1-1,SMO1-1	AT4G12110.1		11.8.2	lipid metabolism.'exotics' (steroids, squalene etc).methylsterol monooxygenase
Lus10024605.g	Lus10024605	4.97766	94.1684	18.5309	4.2417	2.34531	1	Lus10024605	PF08244,PF00251,PF11837	Glycosyl hydrolases family 32 protein	ATBETAFRUCT4,VAC-INV	AT1G12240.1		2.2.1.3.3	major CHO metabolism.degradation.sucrose.invertases.vacuolar
Lus10024690.g	Lus10024690	14.5701	109.52	11.3082	2.91011	3.27575	1	Lus10024690	PF00657	GDSL-like Lipase/Acylhydrolase superfamily protein		AT1G29670.1		26.28	misc.GDSL-motif lipase
Lus10024805.g	Lus10024805	8.17123	24.8001	1.31991	1.60172	4.23183	1	Lus10024805	PF00225	P-loop containing nucleoside triphosphate hydrolases superfamily protein	FRA1	AT5G47820.1		31.1	cell.organisation
Lus10025060.g	Lus10025060	0.234	418.345	81.2214	10.804	2.36476	1	Lus10025060	PF00226	Chaperone DnaJ-domain superfamily protein		AT4G36040.1		20.2.1	stress.abiotic.heat
Lus10025169.g	Lus10025169	4.45758	28.8422	0.687128	2.69385	5.39146	1	Lus10025169		U5 small nuclear ribonucleoprotein helicase, putative	emb1507	AT1G20960.1		28.1	DNA.synthesis/chromatin structure
Lus10025232.g	Lus10025232	1.44882	102.686	15.9042	6.14721	2.69075	1	Lus10025232	PF00046	homeobox 1	ATHB-1,ATHB1,HAT5,HB-1,HD-ZIP-1	AT3G01470.1	HB-other Family	35.2	not assigned.unknown
Lus10025479.g	Lus10025479	9.76853	41.6086	11.2024	2.09067	1.89308	1	Lus10025479	PF00004	P-loop containing nucleoside triphosphate hydrolases superfamily protein		AT5G57480.1		29.5.9	protein.degradation.AAA type
Lus10025751.g	Lus10025751	4.78823	93.845	7.77038	4.29272	3.59422	1	Lus10025751		Leucine-rich repeat family protein		AT1G15740.1		35.2	not assigned.unknown
Lus10025783.g	Lus10025783	16.5289	86.8161	25.8873	2.39297	1.74572	1	Lus10025783				AT1G15260.1		35.2	not assigned.unknown
Lus10026726.g	Lus10026726	8.96069	30.162	5.11824	1.75105	2.55901	1	Lus10026726	PF08506,PF03810	ARM repeat superfamily protein	SAD2,URM9	AT2G31660.1		29.3.1	protein.targeting.nucleus
Lus10026983.g	Lus10026983	6.35944	33.4438	5.57227	2.39477	2.5854	1	Lus10026983	PF00288,PF10509	arabinose kinase	ARA1,ATISA1,ISA1	AT4G16130.1		10.1.30.2	ell wall.precursor synthesis.sugar kinases.arabinose-1-kinase
Lus10027226.g	Lus10027226	8.10236	48.2435	14.6939	2.57392	1.71512	1	Lus10027226	PF07891	Protein of unknown function (DUF1666)		AT1G73850.1		29.2.1.2.2.34	protein.synthesis.ribosomal protein.eukaryotic.60S subunit.L34
Lus10027276.g	Lus10027276	5.07787	21.8383	5.78735	2.10457	1.91589	1	Lus10027276	PF06964	alpha-L-arabinofuranosidase 1	ARAF,ARAF1,ASD1,ATASD1	AT3G10740.1		35.1	not assigned.no ontology
Lus10027293.g	Lus10027293	47.4079	167.875	19.8242	1.82419	3.08206	1	Lus10027293				AT2G40820.1		27.1.19	RNA.processing.ribonucleases
Lus10027755.g	Lus10027755	24.1515	200.6	38.0204	3.05414	2.39948	1	Lus10027755	PF00153	plant uncoupling mitochondrial protein 1	ATPUMP1,ATUCP1,PUMP1,UCP,UCP1	AT3G54110.1		34.9	transport.metabolite transporters at the mitochondrial membrane
Lus10028303.g	Lus10028303	3.58183	30.0482	5.4917	3.06851	2.45195	1	Lus10028303	PF00083	Major facilitator superfamily protein		AT1G75220.1		34.2	transport.sugars
Lus10029191.g	Lus10029191	14.3002	83.0593	22.2807	2.53811	1.89835	1	Lus10029191	PF00860	Xanthine/uracil permease family protein		AT5G62890.1		34.99	transport.misc
Lus10029407.g	Lus10029407	2.50427	17.1904	3.65038	2.77914	2.23548	1	Lus10029407				AT3G52480.1		35.2	not assigned.unknown
Lus10030070.g	Lus10030070	32.333	527.574	10.7938	4.02829	5.6111	1	Lus10030070	PF00903	Lactoylglutathione lyase / glyoxalase I family protein		AT1G80160.1		24.2	Biodegradation of Xenobiotics.lactoylglutathione lyase
Lus10030184.g	Lus10030184	0.794941	31.8621	5.59225	5.32485	2.51034	1	Lus10030184	PF00249	Homeodomain-like superfamily protein	LHY,LHY1	AT1G01060.1	MYB_related Family	27.3.26	RNA.regulation of transcription.MYB-related transcription factor family
Lus10030379.g	Lus10030379	8.49548	39.0991	9.7159	2.20237	2.00871	1	Lus10030379	PF03763	Remorin family protein		AT3G61260.1		27.3.67	RNA.regulation of transcription.putative transcription regulator
Lus10030635.g	Lus10030635	6.14687	39.737	9.89672	2.69256	2.00546	1	Lus10030635	PF02358,PF00982	trehalose phosphate synthase	ATTPS10,TPS10	AT1G60140.1		3.2.3	minor CHO metabolism.trehalose.potential TPS/TPP
Lus10030641.g	Lus10030641	7.90371	51.8812	0.001	2.71461	15.6629	1	Lus10030641				AT1G23965.1		35.2	not assigned.unknown
Lus10030844.g	Lus10030844	15.1145	90.489	1.55522	2.58181	5.86255	1	Lus10030844				AT1G23965.1		35.2	not assigned.unknown
Lus10030853.g	Lus10030853	6.66004	64.4977	11.9622	3.27564	2.43076	1	Lus10030853	PF02358,PF00982	trehalose phosphate synthase	ATTPS10,TPS10	AT1G60140.1		3.2.1	minor CHO metabolism.trehalose.TPS
Lus10031066.g	Lus10031066	18.2655	58.507	13.4192	1.67949	2.12431	1	Lus10031066	PF00626,PF02209	villin 2	ATVLN2,VLN2	AT2G41740.1		31.1	cell.organisation
Lus10031185.g	Lus10031185	28.0376	123.197	23.5675	2.13553	2.3861	1	Lus10031185	PF00009	Ribosomal protein S5/Elongation factor G/III/V family protein	LOS1	AT1G56070.1		29.2.4	protein.synthesis.elongation
Lus10031322.g	Lus10031322	1.80966	28.1312	2.75277	3.95838	3.35322	1	Lus10031322	PF00249	Homeodomain-like superfamily protein	EPR1,RVE7	AT1G18330.2	MYB_related Family	27.3.26	RNA.regulation of transcription.MYB-related transcription factor family
Lus10031567.g	Lus10031567	3.23749	21.062	5.11282	2.70169	2.04245	1	Lus10031567	PF01762	Galactosyltransferase family protein		AT1G05170.1		29.7	protein.glycosylation
Lus10031660.g	Lus10031660	18.3126	240.182	39.499	3.71322	2.60424	1	Lus10031660	PF08240,PF00107	GroES-like zinc-binding alcohol dehydrogenase family protein		AT5G51970.1		3.3	minor CHO metabolism.sugar alcohols
Lus10032032.g	Lus10032032	10.2898	75.7585	17.9045	2.88019	2.08109	1	Lus10032032	PF11820	Protein of unknown function (DUF 3339)		AT5G08391.1		35.2	not assigned.unknown
Lus10032316.g	Lus10032316	62.7478	828.61	3.81988	3.72306	7.76102	1	Lus10032316	PF00657	GDSL-like Lipase/Acylhydrolase superfamily protein		AT1G29660.1		26.28	misc.GDSL-motif lipase
Lus10032589.g	Lus10032589	6.93816	24.337	6.61262	1.81053	1.87986	1	Lus10032589	PF06012,PF00632,PF06025,PF00627	ubiquitin-protein ligase 1	UPL1	AT1G55860.2		29.5.11.4.1	protein.degradation.ubiquitin.E3.HECT
Lus10032825.g	Lus10032825	2.01553	16575.5	1.40402	13.0056	13.5272	1	Lus10032825	PF02788	ribulose-bisphosphate carboxylases		ATCG00490.1		1.3.1	PS.calvin cycle.rubisco large subunit
Lus10032827.g	Lus10032827	0.001	204.915	0.001	17.6447	17.6447	1	Lus10032827	PF00006,PF00306	ATP synthase subunit beta		ATCG00480.1		9.9	mitochondrial electron transport / ATP synthesis.F1-ATPase
Lus10033529.g	Lus10033529	5.42454	27.4237	8.0807	2.33785	1.76287	1	Lus10033529	PF12023	Protein of unknown function (DUF3511)		AT4G09890.1		35.2	not assigned.unknown
Lus10033630.g	Lus10033630	15.0518	53.719	5.92109	1.8355	3.1815	1	Lus10033630	PF07716	Basic-leucine zipper (bZIP) transcription factor family protein	ATBZIP34,BZIP34	AT2G42380.2	bZIP Family	27.3.35	RNA.regulation of transcription.bZIP transcription factor family
Lus10033957.g	Lus10033957	17.08	103.827	22.6831	2.6038	2.19449	1	Lus10033957	PF00759	glycosyl hydrolase 9C2	AtGH9C2,GH9C2	AT1G64390.1		10.6.1	cell wall.degradation.cellulases and beta -1,4-glucanases
Lus10033980.g	Lus10033980	2.74493	17.0942	1.76863	2.63867	3.2728	1	Lus10033980	PF00176,PF00271	P-loop containing nucleoside triphosphate hydrolases superfamily protein	CHR3,SYD	AT2G28290.1		27.3.44	RNA.regulation of transcription.Chromatin Remodeling Factors
Lus10034044.g	Lus10034044	17.0711	52.9948	11.5797	1.6343	2.19425	1	Lus10034044				AT3G06070.1		35.2	not assigned.unknown
Lus10034211.g	Lus10034211	41.3355	244.692	21.1278	2.56551	3.53375	1	Lus10034211	PF05701	Plant protein of unknown function (DUF827)		AT2G40480.1		35.2	not assigned.unknown
Lus10034484.g	Lus10034484	16.1006	483.501	16.8502	4.90833	4.84268	1	Lus10034484	PF00226	Chaperone DnaJ-domain superfamily protein		AT4G36040.1		20.2.1	stress.abiotic.heat
Lus10034567.g	Lus10034567	2.72336	19.5752	5.40552	2.84557	1.85652	1	Lus10034567	PF11594			AT3G01680.1		35.2	not assigned.unknown
Lus10034677.g	Lus10034677	8.06275	38.0721	2.7864	2.23939	3.77226	1	Lus10034677				AT1G74160.1		35.2	not assigned.unknown
Lus10034985.g	Lus10034985	9.72462	300.599	30.5943	4.95005	3.2965	1	Lus10034985		oxidative stress 3	ATOXS3,OXS3	AT5G56550.1		35.2	not assigned.unknown
Lus10035103.g	Lus10035103	16.3075	52.4731	14.1323	1.68604	1.89258	1	Lus10035103				AT2G01913.1		35.2	not assigned.unknown
Lus10035450.g	Lus10035450	17.2222	63.5138	18.2586	1.8828	1.7985	1	Lus10035450	PF00626,PF02209	villin 2	ATVLN2,VLN2	AT2G41740.1		31.1	cell.organisation
Lus10035884.g	Lus10035884	11.1081	79.8586	9.67469	2.84583	3.04516	1	Lus10035884	PF00400	Coatomer, alpha subunit		AT2G21390.1		31.4	cell.vesicle transport
Lus10035912.g	Lus10035912	3.74745	24.4023	4.75384	2.70304	2.35985	1	Lus10035912		Leucine-rich repeat family protein		AT1G15740.1		35.2	not assigned.unknown
Lus10035941.g	Lus10035941	4.6297	20.2483	3.66982	2.12881	2.46402	1	Lus10035941	PF00225	kinesin like protein for actin based chloroplast movement 1	KAC1,KCA1	AT5G10470.2		31.1	cell.organisation
Lus10036242.g	Lus10036242	9.57613	36.8329	11.8631	1.94348	1.63451	1	Lus10036242	PF00069,PF00560,PF08263	Leucine-rich receptor-like protein kinase family protein	BAM3	AT4G20270.1		30.2.11	signalling.receptor kinases.leucine rich repeat XI
Lus10036827.g	Lus10036827	5.4793	21.4787	1.10948	1.97085	4.27495	1	Lus10036827	PF01842	ACT domain repeat 4	ACR4	AT1G69040.2		35.1	not assigned.no ontology
Lus10036935.g	Lus10036935	3.67056	21.0414	5.50487	2.51916	1.93445	1	Lus10036935	PF07714,PF00560	Leucine-rich repeat protein kinase family protein		AT1G67720.1		30.2.99	signalling.receptor kinases.misc
Lus10037051.g	Lus10037051	4.08189	23.7525	5.34284	2.54077	2.1524	1	Lus10037051	PF07714,PF00560	Leucine-rich repeat protein kinase family protein		AT1G67720.1		30.2.99	signalling.receptor kinases.misc
Lus10037471.g	Lus10037471	4.75121	122.739	27.4097	4.69115	2.16283	1	Lus10037471	PF04652	glucan synthase-like 3	ATGSL03,ATGSL3,GSL03	AT2G31960.1		3.6	minor CHO metabolism.callose
Lus10037473.g	Lus10037473	6.79101	32.4281	3.07911	2.25555	3.39666	1	Lus10037473	PF00232	beta glucosidase 17	BGLU17	AT2G44480.1		26.3	misc.gluco-, galacto- and mannosidases
Lus10038265.g	Lus10038265	1.11201	110.588	13.4368	6.63588	3.04093	1	Lus10038265		oxidative stress 3	ATOXS3,OXS3	AT5G56550.1		35.2	not assigned.unknown
Lus10038388.g	Lus10038388	10.777	61.7985	9.06073	2.51962	2.76987	1	Lus10038388	PF03352	DNA glycosylase superfamily protein		AT5G57970.1		28.2	DNA.repair
Lus10038403.g	Lus10038403	25.0298	107.138	9.57664	2.09775	3.4838	1	Lus10038403	PF00117,PF06418	CTP synthase family protein		AT1G30820.1		23.1.1.10	nucleotide metabolism.synthesis.pyrimidine.CTP synthetase
Lus10038498.g	Lus10038498	2.33328	17.9426	1.54296	2.94296	3.53962	1	Lus10038498	PF03171	Arabidopsis thaliana gibberellin 2-oxidase 1	ATGA2OX1,GA2OX1	AT1G78440.1		17.5.1	hormone metabolism.ethylene.synthesis-degradation
Lus10038501.g	Lus10038501	0.0850835	19.126	0.001	7.81244	14.2233	1	Lus10038501	PF00332	Glycosyl hydrolase superfamily protein		AT4G18340.1		26.4.1	misc.beta 1,3 glucan hydrolases.glucan endo-1,3-beta-glucosidase
Lus10038934.g	Lus10038934	21.3308	136.487	43.8751	2.67775	1.63728	1	Lus10038934				AT1G68490.1		35.2	not assigned.unknown
Lus10039151.g	Lus10039151	14.2944	64.1437	13.757	2.16586	2.22114	1	Lus10039151	PF00076	RNA-binding (RRM/RBD/RNP motifs) family protein		AT1G33470.2		27.4	RNA.RNA binding
Lus10039414.g	Lus10039414	5.69432	52.67	9.00553	3.20939	2.5481	1	Lus10039414	PF02309	indole-3-acetic acid inducible 14	IAA14,SLR	AT4G14550.1		27.3.40	RNA.regulation of transcription.Aux/IAA family
Lus10039520.g	Lus10039520	3.8356	17.4023	4.65432	2.18176	1.90264	1	Lus10039520	PF02837,PF02836,PF00703	glycoside hydrolase family 2 protein		AT3G54440.2		26.3	misc.gluco-, galacto- and mannosidases
Lus10039580.g	Lus10039580	2.99849	19.1032	5.39042	2.67151	1.82534	1	Lus10039580	PF01486,PF00319	AGAMOUS-like 15	AGL15	AT5G13790.1	MIKC Family	27.3.24	RNA.regulation of transcription.MADS box transcription factor family
Lus10039681.g	Lus10039681	0.001	20.5296	0.213902	14.3254	6.58461	1	Lus10039681	PF00141	Peroxidase superfamily protein		AT4G11290.1		26.12	misc.peroxidases
Lus10039869.g	Lus10039869	0.987173	27.2432	7.98223	4.78645	1.77104	1	Lus10039869		C2H2 and C2HC zinc fingers superfamily protein	MGP	AT1G03840.1	C2H2 Family	27.3.11	RNA.regulation of transcription.C2H2 zinc finger family
Lus10040435.g	Lus10040435	1.17852	96.5781	22.1443	6.35665	2.12476	1	Lus10040435				AT5G66440.1		35.2	not assigned.unknown
Lus10040531.g	Lus10040531	5.48345	16.6217	1.71706	1.59991	3.27505	1	Lus10040531		dentin sialophosphoprotein-related		AT5G07980.1		35.2	not assigned.unknown
Lus10040557.g	Lus10040557	2.23114	113.072	12.2136	5.66331	3.21068	1	Lus10040557	PF01301	beta-galactosidase 12	BGAL12	AT4G26140.1		26.3.2	misc.gluco-, galacto- and mannosidases.beta-galactosidase
Lus10040801.g	Lus10040801	50.6585	227.718	34.7173	2.16837	2.71352	1	Lus10040801	PF01357,PF03330	expansin A4	ATEXP4,ATEXPA4,ATHEXP ALPHA 1.6,EXPA4	AT2G39700.1		10.7	cell wall.modification
Lus10040892.g	Lus10040892	4.73511	28.9822	2.6434	2.6137	3.4547	1	Lus10040892		glucan synthase-like 8	ATGSL08,ATGSL8,CHOR,GSL08,GSL8	AT2G36850.1		3.6	minor CHO metabolism.callose
Lus10040999.g	Lus10040999	1.35734	141.365	9.53425	6.7025	3.89017	1	Lus10040999	PF02893	GRAM domain-containing protein / ABA-responsive protein-related		AT5G08350.1		17.1.3	hormone metabolism.abscisic acid.induced-regulated-responsive-activated
Lus10041382.g	Lus10041382	3.854	48.2141	1.52463	3.64503	4.98292	1	Lus10041382	PF05922,PF00082,PF02225	subtilase family protein	ATSBT1.1,SBTI1.1	AT1G01900.1		29.5.1	protein.degradation.subtilases
Lus10041571.g	Lus10041571	2.38465	31.2326	2.72086	3.7112	3.52092	1	Lus10041571	PF00561,PF04083	Myzus persicae-induced lipase 1	MPL1	AT5G14180.1		11.9.2.1	lipid metabolism.lipid degradation.lipases.triacylglycerol lipase
Lus10041671.g	Lus10041671	9.77404	582.224	125.549	5.89648	2.21332	1	Lus10041671	PF00226	Chaperone DnaJ-domain superfamily protein	J8	AT1G80920.1		20.2.1	stress.abiotic.heat
Lus10042092.g	Lus10042092	33.2957	113.551	24.2713	1.76993	2.22602	1	Lus10042092	PF03080	Protein of Unknown Function (DUF239)		AT5G50150.1		35.2	not assigned.unknown
Lus10042196.g	Lus10042196	3.63204	22.428	4.34865	2.62645	2.36666	1	Lus10042196				AT1G28540.1		35.2	not assigned.unknown
Lus10042398.g	Lus10042398	12.0585	51.7689	11.6881	2.10204	2.14705	1	Lus10042398	PF01852	Polyketide cyclase/dehydrase and lipid transport superfamily protein		AT5G49800.1		35.2	not assigned.unknown
Lus10042478.g	Lus10042478	6.1034	35.1016	10.1547	2.52385	1.78939	1	Lus10042478	PF02364	glucan synthase-like 4	ATGSL04,atgsl4,gsl04	AT3G14570.1		3.6	minor CHO metabolism.callose
Lus10042623.g	Lus10042623	7.43784	30.8893	9.56952	2.05415	1.69059	1	Lus10042623	PF02785,PF00364,PF02786,PF00289	methylcrotonyl-CoA carboxylase alpha chain, mitochondrial / 3-methylcrotonyl-CoA carboxylase 1 (MCCA)	MCCA	AT1G03090.2		13.2.4.4	amino acid metabolism.degradation.branched chain group.leucine
Lus10042877.g	Lus10042877	2.76356	17.9635	1.9443	2.70047	3.20775	1	Lus10042877		transcription regulators		AT1G02080.2		27.3.67	RNA.regulation of transcription.putative transcription regulator

## Sheet: iFIB, down-regulated
Table S2. The stage-specifically down-regulated genes (1151 genes) in the intrusively growing fibers of flax (iFIB) compared with the meristematic stem region (APEX) and with the previously published results for isolated fibers (FIB) forming a tertiary cell wall (Gorshkov et al., 2017); cut-off used of FPKM>16, log2FC<-1.6
"GeneID" - the gene locus name according to annotation (phytozome.jgi.doe.gov); "transcriptName" - tramscript name;
"Apex, iFIB, FIB, fpkm" - normalized expression values of genes in sample were estimated as the fragments per kilobase of exon per million mapped fragments;
"iFIB vs. APEX, log2FC", "iFIB vs. FIB, log2FC" - the value of the (base 2) log of the fold change (FC) sample1/sample2;
"arabi-defline" and "arabi-symbol" - description and symbol of gene according to annotation Arabidopsis
"Best-hit-arabi-name" - are defined as the top result returned from BLASTP alignment of this species proteome to the target (A. thaliana). This was run with blast+ 2.2.26 and further filtered with an 1E-3 cutoff e-value (phytozome.jgi.doe.gov; downloaded file: Lusitatissimum_200_v1.0.readme.txt).
"PlantTFDB" - the family of transcription factors are given in accordance with the database PlantTFDB (http://planttfdb.cbi.pku.edu.cn/);
"BinCode" and "BinName" - functional categorisation of the gene by MapMan v3.6.0RC1 (mapman.gabipd.org).
							12435
GeneID	transcriptName	Apex, fpkm	iFIB, fpkm	FIB, fpkm	iFIB vs. APEX, log2FC	iFIB vs. FIB, log2FC	FPKM>16	transcriptName	Pfam	arabi-defline	arabi-symbol	Best-hit-arabi-name	PlantTFBD	BinCode	BinName
Lus10000010.g	Lus10000010	27.5804	8.6379	34.3895	-1.67489	-1.99321	1	Lus10000010	PF00226	Chaperone DnaJ-domain superfamily protein		AT5G16650.1		35.2	not assigned.unknown
Lus10000074.g	Lus10000074	22.1716	0.001	0.576819	-14.4364	-9.17197	1	Lus10000074	PF01053	methionine gamma-lyase	ATMGL,MGL	AT1G64660.1		13.2.3.4.1	amino acid metabolism.degradation.aspartate family.methionine.methionine gamma-lyase
Lus10000097.g	Lus10000097	43.3681	7.17165	38.0073	-2.59626	-2.4059	1	Lus10000097	PF01027	BAX inhibitor 1	ATBI-1,ATBI1,BI-1,BI1	AT5G47120.1		20.1	stress.biotic
Lus10000232.g	Lus10000232	44.2349	7.78475	26.2808	-2.50646	-1.75529	1	Lus10000232		Haloacid dehalogenase-like hydrolase (HAD) superfamily protein		AT5G45170.1		35.1	not assigned.no ontology
Lus10000276.g	Lus10000276	22.0096	4.73321	16.6738	-2.21724	-1.81669	1	Lus10000276	PF00478	Aldolase-type TIM barrel family protein		AT1G16350.1		23.1.2.30	nucleotide metabolism.synthesis.purine.IMP dehydrogenase
Lus10000340.g	Lus10000340	36.4697	3.65842	26.4232	-3.3174	-2.85251	1	Lus10000340	PF04969	HSP20-like chaperones superfamily protein		AT4G02450.1		35.1.40	not assigned.no ontology.glycine rich proteins
Lus10000428.g	Lus10000428	25.0219	7.20355	35.1913	-1.79641	-2.28844	1	Lus10000428	PF01535	Pentatricopeptide repeat (PPR-like) superfamily protein		AT4G19890.1		35.1.5	not assigned.no ontology.pentatricopeptide (PPR) repeat-containing protein
Lus10000446.g	Lus10000446	53.429	12.2977	39.3175	-2.11923	-1.67678	1	Lus10000446	PF00076	ALWAYS EARLY 4	ALY4	AT5G37720.1		27.4	RNA.RNA binding
Lus10000462.g	Lus10000462	54.3828	7.08011	105.425	-2.94131	-3.8963	1	Lus10000462		one-helix protein 2	OHP2	AT1G34000.1		1.1.2.1	PS.lightreaction.photosystem I.LHC-I
Lus10000502.g	Lus10000502	17.3411	5.04369	24.9908	-1.78164	-2.30884	1	Lus10000502	PF05498	ralf-like 33	RALFL33	AT4G15800.1		30.8	signalling.misc
Lus10000525.g	Lus10000525	27.6016	1.07821	9.6346	-4.67804	-3.15958	1	Lus10000525	PF00657	SGNH hydrolase-type esterase superfamily protein		AT5G45920.1		26.28	misc.GDSL-motif lipase
Lus10000585.g	Lus10000585	19.6577	5.11436	18.2055	-1.94247	-1.83175	1	Lus10000585	PF00096	zinc finger (C2H2 type) family protein		AT4G06634.1	C2H2 Family	27.3.99	RNA.regulation of transcription.unclassified
Lus10000697.g	Lus10000697	22.5141	5.10496	17.1706	-2.14086	-1.74997	1	Lus10000697	PF05237,PF00899,PF00581	co-factor for nitrate, reductase and xanthine dehydrogenase 5	CNX5,SIR1	AT5G55130.1		18.1	Co-factor and vitamine metabolism.molybdenum cofactor
Lus10000745.g	Lus10000745	169.905	20.934	64.316	-3.02081	-1.61933	1	Lus10000745	PF00831	Ribosomal L29 family protein		AT5G65220.1		29.2.1.1.1.2.29	protein.synthesis.ribosomal protein.prokaryotic.chloroplast.50S subunit.L29
Lus10000768.g	Lus10000768	93.7243	16.147	69.7856	-2.53716	-2.11167	1	Lus10000768						35.2	not assigned.unknown
Lus10000828.g	Lus10000828	31.5463	6.18896	52.1807	-2.3497	-3.07575	1	Lus10000828	PF11910	NAD(P)H:plastoquinone dehydrogenase complex subunit O	NDH-O	AT1G74880.1		1.1.6	PS.lightreaction.NADH DH
Lus10000867.g	Lus10000867	50.587	11.2743	65.6472	-2.16574	-2.5417	1	Lus10000867	PF00581	calcium sensing receptor	CaS	AT5G23060.1		35.2	not assigned.unknown
Lus10000904.g	Lus10000904	29.2177	4.44126	14.2907	-2.7178	-1.68604	1	Lus10000904	PF00076	RNA-binding (RRM/RBD/RNP motifs) family protein		AT5G46840.1		27.4	RNA.RNA binding
Lus10000989.g	Lus10000989	28.2813	1.82406	12.5019	-3.95462	-2.77692	1	Lus10000989	PF01933	maternal effect embryo arrest 18	MEE18	AT2G34090.2		35.2	not assigned.unknown
Lus10001002.g	Lus10001002	37.8067	11.1541	42.0092	-1.76107	-1.91313	1	Lus10001002	PF01474	3-deoxy-d-arabino-heptulosonate 7-phosphate synthase	DHS2	AT4G33510.1		13.1.6.1.1	amino acid metabolism.synthesis.aromatic aa.chorismate.3-deoxy-D-arabino-heptulosonate 7-phosphate synthase
Lus10001048.g	Lus10001048	28.9674	5.47527	19.0089	-2.40343	-1.79567	1	Lus10001048	PF00023	Ankyrin repeat family protein		AT4G19150.1		31.1	cell.organisation
Lus10001072.g	Lus10001072	20.6625	6.60422	21.2001	-1.64555	-1.68261	1	Lus10001072		Ribosomal protein L10 family protein		AT1G25260.1		29.2.1.2.2.80	protein.synthesis.ribosomal protein.eukaryotic.60S subunit.P0
Lus10001166.g	Lus10001166	32.5583	10.0218	37.2078	-1.69988	-1.89246	1	Lus10001166	PF04241			AT2G04900.1		35.2	not assigned.unknown
Lus10001172.g	Lus10001172	22.662	0.0515	7.3356	-8.78149	-7.1542	1	Lus10001172	PF00646	F-box family protein	SLY2	AT5G48170.1		29.5.11.4.3.2	protein.degradation.ubiquitin.E3.SCF.FBOX
Lus10001180.g	Lus10001180	19.6365	3.34798	12.795	-2.55217	-1.93422	1	Lus10001180	PF03351,PF03188	Cytochrome b561/ferric reductase transmembrane with DOMON related domain		AT3G07570.1		17.2.3	hormone metabolism.auxin.induced-regulated-responsive-activated
Lus10001196.g	Lus10001196	37.2953	9.24604	36.1395	-2.01209	-1.96667	1	Lus10001196				AT5G47870.1		35.2	not assigned.unknown
Lus10001215.g	Lus10001215	17.9904	5.17666	19.9899	-1.79714	-1.94918	1	Lus10001215		Rhodanese/Cell cycle control phosphatase superfamily protein		AT3G25480.1		26.23	misc.rhodanese
Lus10001265.g	Lus10001265	35.3478	0.435994	5.91981	-6.34117	-3.76317	1	Lus10001265	PF03106	WRKY DNA-binding protein 33	ATWRKY33,WRKY33	AT2G38470.1	WRKY Family	27.3.32	RNA.regulation of transcription.WRKY domain transcription factor family
Lus10001349.g	Lus10001349	30.4501	3.55444	22.7394	-3.09875	-2.6775	1	Lus10001349	PF03446	6-phosphogluconate dehydrogenase family protein		AT1G71180.1		7.1.3	OPP.oxidative PP.6-phosphogluconate dehydrogenase
Lus10001364.g	Lus10001364	24.6169	4.90718	21.8589	-2.32668	-2.15525	1	Lus10001364	PF11595	Protein of unknown function (DUF3245)		AT3G61370.1		35.2	not assigned.unknown
Lus10001387.g	Lus10001387	34.4789	6.61539	21.2276	-2.38181	-1.68204	1	Lus10001387	PF08544,PF00288	homoserine kinase	DMR1,HSK	AT2G17265.1		13.1.3.6.1.4	amino acid metabolism.synthesis.aspartate family.misc.homoserine.homoserine kinase
Lus10001393.g	Lus10001393	31.3247	8.6745	45.3662	-1.85245	-2.38677	1	Lus10001393				AT2G36895.1		35.2	not assigned.unknown
Lus10001396.g	Lus10001396	29.0336	3.94441	46.9184	-2.87984	-3.57227	1	Lus10001396	PF00722,PF06955	xyloglucan endotransglucosylase/hydrolase 32	XTH32	AT2G36870.1		10.7	cell wall.modification
Lus10001401.g	Lus10001401	30.3376	7.11878	29.6023	-2.09141	-2.05601	1	Lus10001401	PF10419	Transcription factor TFIIIC, tau55-related protein		AT3G15420.1		35.2	not assigned.unknown
Lus10001403.g	Lus10001403	23.0769	2.0244	30.0712	-3.51088	-3.89281	1	Lus10001403		cell division cycle 48	ATCDC48,CDC48,CDC48A	AT3G09840.1		31.2	cell.division
Lus10001414.g	Lus10001414	36.5478	7.52644	25.6011	-2.27975	-1.76617	1	Lus10001414	PF00023	Ankyrin repeat family protein		AT4G19150.1		31.1	cell.organisation
Lus10001418.g	Lus10001418	25.4984	0.975715	20.9495	-4.7078	-4.42431	1	Lus10001418	PF01657	plasmodesmata-located protein 1	PDLP1,PDLP1A	AT5G43980.1		30.2.99	signalling.receptor kinases.misc
Lus10001454.g	Lus10001454	690.109	157.854	771.047	-2.12823	-2.28823	1	Lus10001454	PF05799	Cytochrome c oxidase subunit Vc family protein		AT5G61310.1		9.7	mitochondrial electron transport / ATP synthesis.cytochrome c oxidase
Lus10001456.g	Lus10001456	37.1316	0.088956	6.74793	-8.70534	-6.24521	1	Lus10001456				AT5G38700.1		35.2	not assigned.unknown
Lus10001479.g	Lus10001479	28.7514	0.826187	15.1604	-5.12102	-4.1977	1	Lus10001479	PF06888	Pyridoxal phosphate phosphatase-related protein		AT1G17710.1		26.13	misc.acid and other phosphatases
Lus10001594.g	Lus10001594	26.3966	1.45811	30.7737	-4.17818	-4.39953	1	Lus10001594	PF00168	Calcium-dependent lipid-binding (CaLB domain) family protein		AT3G17980.1		35.1.19	not assigned.no ontology.C2 domain-containing protein
Lus10001663.g	Lus10001663	18.614	4.73626	37.2695	-1.97457	-2.97617	1	Lus10001663				AT1G64700.1		35.2	not assigned.unknown
Lus10001670.g	Lus10001670	22.1497	1.22266	15.6152	-4.1792	-3.67486	1	Lus10001670	PF00067	cytochrome P450, family 78, subfamily A, polypeptide 6	CYP78A6	AT2G46660.1		26.10	misc.cytochrome P450
Lus10001676.g	Lus10001676	34.1487	1.13645	12.1078	-4.90923	-3.41333	1	Lus10001676				AT4G24110.1		35.2	not assigned.unknown
Lus10001759.g	Lus10001759	83.2931	19.9556	62.3658	-2.0614	-1.64396	1	Lus10001759				AT1G79390.1		35.2	not assigned.unknown
Lus10001763.g	Lus10001763	16.9023	3.37683	10.628	-2.32348	-1.65413	1	Lus10001763	PF00478,PF10672	S-adenosyl-L-methionine-dependent methyltransferases superfamily protein		AT1G54310.2		35.2	not assigned.unknown
Lus10001828.g	Lus10001828	21.2931	0.001	15.1216	-14.3781	-13.8843	1	Lus10001828						35.2	not assigned.unknown
Lus10001931.g	Lus10001931	53.6266	5.79659	46.6277	-3.20967	-3.00791	1	Lus10001931				AT5G35090.1		35.2	not assigned.unknown
Lus10001936.g	Lus10001936	78.5814	2.32168	35.5106	-5.08094	-3.93501	1	Lus10001936				AT4G32020.1		35.2	not assigned.unknown
Lus10001940.g	Lus10001940	105.261	5.80262	45.8071	-4.18112	-2.9808	1	Lus10001940				AT4G32020.1		35.2	not assigned.unknown
Lus10001943.g	Lus10001943	63.4622	8.52603	72.5869	-2.89595	-3.08976	1	Lus10001943				AT5G11070.1		35.2	not assigned.unknown
Lus10001982.g	Lus10001982	91.9252	15.8264	48.6813	-2.53813	-1.62103	1	Lus10001982	PF00466	Ribosomal protein L10 family protein		AT5G13510.1		29.2.1.1.1.2.10	protein.synthesis.ribosomal protein.prokaryotic.chloroplast.50S subunit.L10
Lus10002000.g	Lus10002000	50.0221	13.4117	95.7205	-1.89907	-2.83534	1	Lus10002000	PF03953,PF00091	tubulin beta chain 2	TUB2	AT5G62690.1		31.1	cell.organisation
Lus10002020.g	Lus10002020	52.6929	15.4714	53.7385	-1.768	-1.79635	1	Lus10002020		DnaJ/Hsp40 cysteine-rich domain superfamily protein		AT3G47650.1		33.99	development.unspecified
Lus10002059.g	Lus10002059	36.9794	0.565975	6.30067	-6.02984	-3.4767	1	Lus10002059	PF02704	Gibberellin-regulated family protein		AT1G74670.1		17.6.3	hormone metabolism.gibberelin.induced-regulated-responsive-activated
Lus10002228.g	Lus10002228	686.232	88.0174	1179.75	-2.96284	-3.74455	1	Lus10002228	PF00240	ubiquitin-like protein 5	UBL5	AT5G42300.1		29.5.11.1	protein.degradation.ubiquitin.ubiquitin
Lus10002266.g	Lus10002266	43.257	0.001	117.185	-15.4006	-16.8384	1	Lus10002266	PF07172					35.2	not assigned.unknown
Lus10002309.g	Lus10002309	48.3189	0.725246	8.65872	-6.05797	-3.57761	1	Lus10002309	PF03106	WRKY DNA-binding protein 40	ATWRKY40,WRKY40	AT1G80840.1	WRKY Family	27.3.32	RNA.regulation of transcription.WRKY domain transcription factor family
Lus10002374.g	Lus10002374	19.553	1.6618	14.068	-3.55657	-3.0816	1	Lus10002374	PF07714	Protein kinase superfamily protein	HT1	AT1G62400.1		29.4	protein.postranslational modification
Lus10002422.g	Lus10002422	52.0185	9.68895	33.7626	-2.42461	-1.80101	1	Lus10002422	PF00574	nuclear encoded CLP protease 5	CLPP5,NCLPP1,NCLPP5	AT1G02560.1		29.5.5	protein.degradation.serine protease
Lus10002428.g	Lus10002428	104.423	5.45116	328.691	-4.25973	-5.91402	1	Lus10002428	PF02672	CP12 domain-containing protein 1	CP12,CP12-1	AT2G47400.1		1.3	PS.calvin cycle
Lus10002433.g	Lus10002433	35.7111	0.001	10.1766	-15.1241	-13.313	1	Lus10002433				AT5G38700.1		35.2	not assigned.unknown
Lus10002477.g	Lus10002477	24.6359	7.99476	49.1909	-1.62364	-2.62126	1	Lus10002477	PF04525	Protein of unknown function (DUF567)		AT5G01750.2		35.2	not assigned.unknown
Lus10002520.g	Lus10002520	39.2363	7.53895	27.5192	-2.37975	-1.868	1	Lus10002520	PF06999	Sucrase/ferredoxin-like family protein		AT5G40510.1		2.2.1.99	major CHO metabolism.degradation.sucrose.misc
Lus10002547.g	Lus10002547	68.366	8.2594	46.9801	-3.04917	-2.50794	1	Lus10002547	PF00305,PF01477	lipoxygenase 2	ATLOX2,LOX2	AT3G45140.1		17.7.1.2	hormone metabolism.jasmonate.synthesis-degradation.lipoxygenase
Lus10002587.g	Lus10002587	20.7595	0.125446	1.01087	-7.37056	-3.01046	1	Lus10002587	PF00134,PF02984	Cyclin D6;1	CYCD6;1	AT4G03270.1		31.3	cell.cycle
Lus10002594.g	Lus10002594	66.3813	8.65597	76.9712	-2.93901	-3.15255	1	Lus10002594				AT4G21445.1		35.2	not assigned.unknown
Lus10002773.g	Lus10002773	33.6785	1.42696	23.2208	-4.56081	-4.0244	1	Lus10002773	PF00657	GDSL-like Lipase/Acylhydrolase superfamily protein		AT5G45670.1		26.28	misc.GDSL-motif lipase
Lus10002795.g	Lus10002795	76.0314	2.47868	26.3634	-4.93895	-3.41089	1	Lus10002795	PF00190	germin-like protein 1	ATGER1,GER1,GLP1	AT1G72610.1		20.2.99	stress.abiotic.unspecified
Lus10002828.g	Lus10002828	46.264	6.76424	195.19	-2.77389	-4.85081	1	Lus10002828	PF00560	Leucine-rich repeat (LRR) family protein		AT3G19320.1		30.2.11	signalling.receptor kinases.leucine rich repeat XI
Lus10002829.g	Lus10002829	66.6113	5.5814	27.7133	-3.57707	-2.31188	1	Lus10002829	PF04669	Protein of unknown function (DUF579)		AT5G67210.1		35.2	not assigned.unknown
Lus10002834.g	Lus10002834	19.8652	5.25535	35.5741	-1.91838	-2.75897	1	Lus10002834	PF00571	Cystathionine beta-synthase (CBS) family protein	CDCP1,LEJ1	AT4G34120.1		35.1	not assigned.no ontology
Lus10002843.g	Lus10002843	240.698	24.5234	99.4171	-3.29499	-2.01933	1	Lus10002843	PF08534	Thioredoxin superfamily protein		AT3G52960.1		21.5	redox.peroxiredoxin
Lus10002847.g	Lus10002847	41.3342	4.90953	31.7729	-3.07368	-2.69414	1	Lus10002847	PF00462	CAX-interacting protein 2	ATGRX2,CXIP2	AT2G38270.1		34.21	transport.calcium
Lus10002900.g	Lus10002900	21.4078	0.647895	7.28616	-5.04623	-3.49133	1	Lus10002900	PF00170	Basic-leucine zipper (bZIP) transcription factor family protein	HY5,TED 5	AT5G11260.1	bZIP Family	27.3.35	RNA.regulation of transcription.bZIP transcription factor family
Lus10002906.g	Lus10002906	26.8735	6.04615	41.6075	-2.15209	-2.78275	1	Lus10002906		DnaJ/Hsp40 cysteine-rich domain superfamily protein		AT3G47650.1		33.99	development.unspecified
Lus10002908.g	Lus10002908	19.3305	6.11092	26.3475	-1.66142	-2.10821	1	Lus10002908	PF03105	SPX domain gene 2	ATSPX2,SPX2	AT2G26660.1		20.2	stress.abiotic
Lus10002927.g	Lus10002927	48.6996	0.439244	104.09	-6.79274	-7.88859	1	Lus10002927	PF00234	Bifunctional inhibitor/lipid-transfer protein/seed storage 2S albumin superfamily protein		AT1G62510.1		35.2	not assigned.unknown
Lus10003021.g	Lus10003021	20.4773	0.247037	1.02859	-6.37315	-2.05787	1	Lus10003021	PF00657	GDSL-like Lipase/Acylhydrolase superfamily protein		AT3G26430.1		26.28	misc.GDSL-motif lipase
Lus10003023.g	Lus10003023	145.061	47.7099	238.025	-1.6043	-2.31875	1	Lus10003023	PF05047	NADH-ubiquinone oxidoreductase B8 subunit, putative		AT5G47890.1		9.1.2	mitochondrial electron transport / ATP synthesis.NADH-DH.localisation not clear
Lus10003041.g	Lus10003041	23.0868	4.46306	18.5602	-2.37096	-2.05611	1	Lus10003041	PF00153	NAD+ transporter 2	ATNDT2,NDT2	AT1G25380.1		34.9	transport.metabolite transporters at the mitochondrial membrane
Lus10003055.g	Lus10003055	30.4111	0.377506	35.6531	-6.33195	-6.56138	1	Lus10003055	PF00252	Ribosomal protein L16p/L10e family protein	RPL10B	AT1G26910.1		29.2.1.2.2.10	protein.synthesis.ribosomal protein.eukaryotic.60S subunit.L10
Lus10003120.g	Lus10003120	163.442	6.10705	69.173	-4.74216	-3.50166	1	Lus10003120	PF11820	Protein of unknown function (DUF 3339)		AT3G48660.1		35.2	not assigned.unknown
Lus10003157.g	Lus10003157	20.9231	6.06438	96.999	-1.78666	-3.99954	1	Lus10003157	PF00301	rubredoxin family protein	ENH1	AT5G17170.1		29.8	protein.assembly and cofactor ligation
Lus10003251.g	Lus10003251	17.4446	2.16147	9.84832	-3.01269	-2.18786	1	Lus10003251	PF01156	uridine-ribohydrolase 1	URH1	AT2G36310.1		23.2	nucleotide metabolism.degradation
Lus10003293.g	Lus10003293	161.236	23.9687	205.596	-2.74995	-3.10059	1	Lus10003293	PF09713	Plant protein 1589 of unknown function		AT3G55240.1		35.2	not assigned.unknown
Lus10003311.g	Lus10003311	43.5312	0.265891	6.84224	-7.35507	-4.68556	1	Lus10003311	PF02431	Chalcone-flavanone isomerase family protein	A11,CFI,TT5	AT3G55120.1		16.8.2	secondary metabolism.flavonoids.chalcones
Lus10003331.g	Lus10003331	32.2645	7.53796	24.205	-2.0977	-1.68306	1	Lus10003331	PF10280	Expressed protein		AT3G01435.1		35.2	not assigned.unknown
Lus10003373.g	Lus10003373	203.14	24.6268	174.885	-3.04418	-2.82811	1	Lus10003373	PF08534	Thioredoxin superfamily protein		AT3G52960.1		21.5	redox.peroxiredoxin
Lus10003466.g	Lus10003466	34.8507	3.81923	24.0047	-3.18983	-2.65196	1	Lus10003466	PF05739	soluble N-ethylmaleimide-sensitive factor adaptor protein 33	ATSNAP33,ATSNAP33B,SNAP33,SNP33	AT5G61210.1		31.4	cell.vesicle transport
Lus10003627.g	Lus10003627	73.7011	2.25061	19.2691	-5.03329	-3.0979	1	Lus10003627	PF01929	Ribosomal protein L14		AT4G27090.1		29.2.1.2.2.14	protein.synthesis.ribosomal protein.eukaryotic.60S subunit.L14
Lus10003651.g	Lus10003651	16.2819	5.24561	25.0971	-1.63409	-2.25834	1	Lus10003651	PF00226,PF01556	DNAJ heat shock family protein	ATERDJ3B,ERDJ3B	AT3G62600.1		20.2.1	stress.abiotic.heat
Lus10003710.g	Lus10003710	34.2543	6.76047	63.6143	-2.34109	-3.23415	1	Lus10003710	PF00168	Calcium-dependent lipid-binding (CaLB domain) family protein		AT1G48590.2		35.1.19	not assigned.no ontology.C2 domain-containing protein
Lus10003717.g	Lus10003717	19.352	0.001	0.323582	-14.2402	-8.33799	1	Lus10003717	PF00657	GDSL-like Lipase/Acylhydrolase superfamily protein		AT1G75900.1		26.28	misc.GDSL-motif lipase
Lus10003780.g	Lus10003780	25.3039	3.17073	14.3815	-2.99647	-2.18133	1	Lus10003780	PF01370	NAD(P)-binding Rossmann-fold superfamily protein		AT2G23910.1		16.8.3.1	secondary metabolism.flavonoids.dihydroflavonols.dihydroflavonol 4-reductase
Lus10003801.g	Lus10003801	43.3905	0.042676	22.4943	-9.98974	-9.04192	1	Lus10003801		Bifunctional inhibitor/lipid-transfer protein/seed storage 2S albumin superfamily protein		AT3G22142.1		26.21	misc.protease inhibitor/seed storage/lipid transfer protein (LTP) family protein
Lus10003811.g	Lus10003811	200.648	22.7849	74.6433	-3.13852	-1.71193	1	Lus10003811				AT3G22210.1		35.2	not assigned.unknown
Lus10003883.g	Lus10003883	29.8123	1.34514	60.4735	-4.47008	-5.49047	1	Lus10003883						35.2	not assigned.unknown
Lus10003959.g	Lus10003959	36.8416	10.5219	33.0832	-1.80793	-1.6527	1	Lus10003959	PF04696	protein-protein interaction regulator family protein		AT1G15200.2		35.1	not assigned.no ontology
Lus10003972.g	Lus10003972	20.6991	3.62027	17.1208	-2.5154	-2.24158	1	Lus10003972	PF07714	Protein kinase superfamily protein	NAK	AT5G02290.1		29.4.1.57	protein.postranslational modification.kinase.receptor like cytoplasmatic kinase VII
Lus10003977.g	Lus10003977	71.3431	22.8855	90.0872	-1.64034	-1.97689	1	Lus10003977		ARF-GAP domain 7	AGD7,ASP1	AT2G37550.1		27.3.99	RNA.regulation of transcription.unclassified
Lus10004099.g	Lus10004099	31.6474	6.92647	28.2644	-2.1919	-2.02879	1	Lus10004099	PF00226	Chaperone DnaJ-domain superfamily protein		AT5G22080.1		20.2.1	stress.abiotic.heat
Lus10004114.g	Lus10004114	38.4828	6.49825	20.7955	-2.56609	-1.67815	1	Lus10004114	PF01535	Tetratricopeptide repeat (TPR)-like superfamily protein		AT3G13880.1		35.1.5	not assigned.no ontology.pentatricopeptide (PPR) repeat-containing protein
Lus10004139.g	Lus10004139	238.819	49.8512	288.943	-2.26022	-2.53509	1	Lus10004139	PF00080	copper/zinc superoxide dismutase 1	CSD1	AT1G08830.1		21.6	redox.dismutases and catalases
Lus10004175.g	Lus10004175	756.332	129.705	1012.87	-2.54379	-2.96514	1	Lus10004175	PF00487,PF11960	fatty acid desaturase 2	FAD2	AT3G12120.1		11.2.3	lipid metabolism.FA desaturation.omega 3 desaturase
Lus10004195.g	Lus10004195	16.2048	4.23171	14.5823	-1.93711	-1.78491	1	Lus10004195	PF00293	nudix hydrolase homolog 27	ATNUDX27,NUDX27	AT5G06340.1		30.4.3	signalling.phosphinositides.bis(5''-nucleosyl)-tetraphosphatase
Lus10004221.g	Lus10004221	51.4021	11.548	41.1024	-2.15418	-1.83158	1	Lus10004221	PF01423,PF04133	Small nuclear ribonucleoprotein family protein	emb1644	AT5G27720.1		27.1	RNA.processing
Lus10004269.g	Lus10004269	36.3035	11.6688	61.8455	-1.63745	-2.40601	1	Lus10004269	PF06549	Protein of unknown function (DUF1118)		AT1G74730.1		35.2	not assigned.unknown
Lus10004345.g	Lus10004345	23.0548	1.93874	17.7102	-3.57188	-3.19139	1	Lus10004345	PF01569	Phosphatidic acid phosphatase (PAP2) family protein		AT4G22550.1		26.13	misc.acid and other phosphatases
Lus10004377.g	Lus10004377	17.6314	5.73585	40.3859	-1.62007	-2.81577	1	Lus10004377	PF02183,PF00046,PF04618	homeobox protein 2	ATHB-2,ATHB2,HAT4,HB-2	AT4G16780.1	HD-ZIP Family	27.3.22	RNA.regulation of transcription.HB,Homeobox transcription factor family
Lus10004576.g	Lus10004576	38.7937	10.7104	43.3763	-1.85681	-2.01789	1	Lus10004576	PF00111	2Fe-2S ferredoxin-like superfamily protein		AT1G32550.1		26.30	misc. other Ferredoxins and Rieske domain
Lus10004742.g	Lus10004742	51.0252	12.7999	48.8296	-1.99508	-1.93162	1	Lus10004742	PF00694	isopropylmalate isomerase 2	ATLEUD1,IPMI2	AT2G43100.1		16.5.1.1.1.4	secondary metabolism.sulfur-containing.glucosinolates.synthesis.aliphatic.methylthioalkylmalate isomerase small subunit (MAM-IS)
Lus10004778.g	Lus10004778	109.289	0.001	51.8545	-16.7378	-15.6622	1	Lus10004778						35.2	not assigned.unknown
Lus10004812.g	Lus10004812	47.1661	10.7709	66.328	-2.13061	-2.62248	1	Lus10004812	PF01680	Aldolase-type TIM barrel family protein	ATPDX1,ATPDX1.3,PDX1,PDX1.3,RSR4	AT5G01410.1		18	Co-factor and vitamine metabolism
Lus10004815.g	Lus10004815	74.3043	11.8449	172.4	-2.64918	-3.86342	1	Lus10004815	PF00657	SGNH hydrolase-type esterase superfamily protein		AT3G11210.1		26.28	misc.GDSL-motif lipase
Lus10004819.g	Lus10004819	33.1807	8.86628	70.6988	-1.90394	-2.99528	1	Lus10004819	PF01699	cation exchanger 1	ATCAX1,CAX1,RCI4	AT2G38170.1		34.21	transport.calcium
Lus10004847.g	Lus10004847	230.977	0.622223	8.329	-8.5361	-3.74264	1	Lus10004847	PF01190	Pollen Ole e 1 allergen and extensin family protein		AT2G27385.1		35.2	not assigned.unknown
Lus10004880.g	Lus10004880	24.2882	3.55891	20.9269	-2.77075	-2.55585	1	Lus10004880	PF00561	alpha/beta-Hydrolases superfamily protein		AT5G22460.1		35.1	not assigned.no ontology
Lus10004886.g	Lus10004886	63.1765	8.4353	87.7076	-2.90488	-3.37819	1	Lus10004886	PF01161	centroradialis	ATC	AT2G27550.1		33.99	development.unspecified
Lus10004889.g	Lus10004889	83.0803	14.5021	73.0074	-2.51825	-2.33179	1	Lus10004889		A20/AN1-like zinc finger family protein		AT1G51200.1		27.3.11	RNA.regulation of transcription.C2H2 zinc finger family
Lus10004964.g	Lus10004964	17.439	2.82642	10.6164	-2.62527	-1.90924	1	Lus10004964	PF00069	protein kinase 1B	APK1B,PK1B	AT2G28930.3		29.4.1.57	protein.postranslational modification.kinase.receptor like cytoplasmatic kinase VII
Lus10004985.g	Lus10004985	46.5177	3.10338	29.9474	-3.90587	-3.27052	1	Lus10004985	PF00106	NAD-dependent epimerase/dehydratase family protein		AT2G29340.1		26.8	misc.nitrilases, *nitrile lyases, berberine bridge enzymes, reticuline oxidases, troponine reductases
Lus10005008.g	Lus10005008	26.3647	5.0542	29.3052	-2.38305	-2.5356	1	Lus10005008	PF06203	CCT motif family protein		AT5G53420.1		35.2	not assigned.unknown
Lus10005112.g	Lus10005112	91.8444	27.7604	146.379	-1.72616	-2.39861	1	Lus10005112				AT1G73885.1		35.2	not assigned.unknown
Lus10005120.g	Lus10005120	67.384	6.79397	49.7775	-3.31008	-2.87317	1	Lus10005120	PF11721	fringe-related protein		AT4G00300.2		30.2.16	signalling.receptor kinases.Catharanthus roseus-like RLK1
Lus10005154.g	Lus10005154	20.0456	0.887765	5.72036	-4.49696	-2.68786	1	Lus10005154	PF04535	Uncharacterised protein family (UPF0497)		AT3G55390.1		35.1	not assigned.no ontology
Lus10005290.g	Lus10005290	17.0723	1.53483	5.03478	-3.47551	-1.71385	1	Lus10005290				AT1G09520.1		35.2	not assigned.unknown
Lus10005312.g	Lus10005312	32.9815	0.001	54.5043	-15.0094	-15.7341	1	Lus10005312		Protein of unknown function (DUF607)		AT5G66650.1		35.2	not assigned.unknown
Lus10005344.g	Lus10005344	58.0591	5.61708	42.8245	-3.36963	-2.93054	1	Lus10005344				AT4G32020.1		35.2	not assigned.unknown
Lus10005395.g	Lus10005395	26.2118	0.0274111	27.2167	-9.90124	-9.95551	1	Lus10005395	PF07468					35.2	not assigned.unknown
Lus10005554.g	Lus10005554	27.1416	8.55892	32.4362	-1.66501	-1.9221	1	Lus10005554	PF01940	Protein of unknown function DUF92, transmembrane		AT1G78620.1		35.1	not assigned.no ontology
Lus10005610.g	Lus10005610	184.201	54.3088	199.732	-1.76202	-1.87881	1	Lus10005610	PF03931,PF01466	E3 ubiquitin ligase SCF complex subunit SKP1/ASK1 family protein	ASK2,SKP1B	AT5G42190.1		29.5.11.4.3.1	protein.degradation.ubiquitin.E3.SCF.SKP
Lus10005621.g	Lus10005621	19.2146	3.09957	9.5416	-2.63206	-1.62216	1	Lus10005621	PF05347	LYR family of Fe/S cluster biogenesis protein	EMB1793	AT1G76060.1		35.1	not assigned.no ontology
Lus10005662.g	Lus10005662	44.3925	0.793919	10.398	-5.80518	-3.71117	1	Lus10005662	PF02458	HXXXD-type acyl-transferase family protein		AT5G17540.1		20.1	stress.biotic
Lus10005663.g	Lus10005663	25.8697	0.517353	7.61091	-5.64397	-3.87885	1	Lus10005663	PF02458	HXXXD-type acyl-transferase family protein		AT5G17540.1		16.2	secondary metabolism.phenylpropanoids
Lus10005685.g	Lus10005685	52.6791	7.13093	31.9156	-2.88507	-2.1621	1	Lus10005685	PF01554	MATE efflux family protein		AT1G33100.1		34.99	transport.misc
Lus10005808.g	Lus10005808	18.284	5.92188	50.4574	-1.62646	-3.09094	1	Lus10005808	PF01263	Galactose mutarotase-like superfamily protein		AT3G17940.1		35.2	not assigned.unknown
Lus10005836.g	Lus10005836	16.6842	1.86054	6.60156	-3.16469	-1.82709	1	Lus10005836		CLAVATA3/ESR-RELATED 25	CLE25	AT3G28455.1		35.2	not assigned.unknown
Lus10005853.g	Lus10005853	56.5366	9.6714	35.3688	-2.54739	-1.87068	1	Lus10005853		Rhodanese/Cell cycle control phosphatase superfamily protein		AT3G25480.1		26.23	misc.rhodanese
Lus10005878.g	Lus10005878	20.4396	0.629449	7.47677	-5.02113	-3.57025	1	Lus10005878	PF00067	cytochrome P450, family 93, subfamily D, polypeptide 1	CYP93D1	AT5G06900.1		26.10	misc.cytochrome P450
Lus10005899.g	Lus10005899	186.668	26.5265	108.901	-2.81497	-2.03751	1	Lus10005899				AT5G59613.1		9.9	mitochondrial electron transport / ATP synthesis.F1-ATPase
Lus10005902.g	Lus10005902	27.9428	0.001	18.4551	-14.7702	-14.1717	1	Lus10005902						35.2	not assigned.unknown
Lus10005932.g	Lus10005932	66.0144	5.38696	36.3806	-3.61524	-2.75563	1	Lus10005932		arabinogalactan protein 26	AGP26,ATAGP26	AT2G47930.1		35.2	not assigned.unknown
Lus10005949.g	Lus10005949	19.2125	0.871025	264.07	-4.46319	-8.24399	1	Lus10005949		CAPRICE-like MYB3	CPL3,ETC3	AT4G01060.1	MYB_related Family	35.2	not assigned.unknown
Lus10006000.g	Lus10006000	21.897	0.684797	7.63882	-4.99891	-3.4796	1	Lus10006000	PF00320	cytokinin-responsive gata factor 1	CGA1,GATA22	AT4G26150.1	GATA Family	27.3.9	RNA.regulation of transcription.C2C2(Zn) GATA transcription factor family
Lus10006091.g	Lus10006091	21.2144	0.39888	4.80035	-5.73295	-3.58911	1	Lus10006091						35.2	not assigned.unknown
Lus10006102.g	Lus10006102	28.5475	5.94222	48.1914	-2.26429	-3.0197	1	Lus10006102	PF04570	Protein of unknown function (DUF581)		AT3G22550.1		33.99	development.unspecified
Lus10006116.g	Lus10006116	54.6098	10.8558	46.8485	-2.33069	-2.10954	1	Lus10006116	PF00111	2Fe-2S ferredoxin-like superfamily protein		AT4G14890.1		1.1.5.2	PS.lightreaction.other electron carrier (ox/red).ferredoxin
Lus10006137.g	Lus10006137	27.5824	6.90054	61.9242	-1.99897	-3.16572	1	Lus10006137	PF05479			AT1G49975.1		35.2	not assigned.unknown
Lus10006188.g	Lus10006188	66.4243	9.4482	359.569	-2.8136	-5.25008	1	Lus10006188	PF00430	ATPase, F0 complex, subunit B/B\', bacterial/chloroplast		AT4G32260.1		1.1.4.9	PS.lightreaction.ATP synthase.subunit B_ (ATPX)
Lus10006248.g	Lus10006248	66.4192	10.6547	32.7457	-2.6401	-1.61981	1	Lus10006248	PF00106	beta-ketoacyl reductase 1	ATKCR1,KCR1,YBR159	AT1G67730.1		26.22	misc.short chain dehydrogenase/reductase (SDR)
Lus10006297.g	Lus10006297	17.6332	0.001	1.52687	-14.106	-10.5764	1	Lus10006297						35.2	not assigned.unknown
Lus10006349.g	Lus10006349	44.4031	3.8342	16.386	-3.53366	-2.09546	1	Lus10006349						35.2	not assigned.unknown
Lus10006406.g	Lus10006406	27.6168	3.00737	29.2579	-3.19897	-3.28225	1	Lus10006406	PF03129	threonyl-tRNA synthetase, putative / threonine--tRNA ligase, putative	EMB2761	AT2G04842.1		29.1.3	protein.aa activation.threonine-tRNA ligase
Lus10006413.g	Lus10006413	128.807	1.12371	40.3668	-6.8408	-5.16683	1	Lus10006413	PF00234	glycosylphosphatidylinositol-anchored lipid protein transfer 1	LTPG1	AT1G27950.1		11.6	lipid metabolism.lipid transfer proteins etc
Lus10006415.g	Lus10006415	17.9024	3.9235	39.2391	-2.18994	-3.32208	1	Lus10006415	PF04669	Protein of unknown function (DUF579)		AT1G67330.1		35.2	not assigned.unknown
Lus10006493.g	Lus10006493	35.8695	1.1042	12.305	-5.02169	-3.47818	1	Lus10006493	PF00097	TOXICOS EN LEVADURA 2	ATL2,TL2	AT3G16720.1		29.5.11.4.2	protein.degradation.ubiquitin.E3.RING
Lus10006499.g	Lus10006499	301.397	39.5979	167.008	-2.92817	-2.07642	1	Lus10006499	PF04570	Protein of unknown function (DUF581)		AT5G49120.1		35.2	not assigned.unknown
Lus10006637.g	Lus10006637	19.8859	0.0107172	2.94855	-10.8576	-8.10393	1	Lus10006637	PF08392,PF08541	3-ketoacyl-CoA synthase 2	KCS2	AT1G04220.1		11.1.10	lipid metabolism.FA synthesis and FA elongation.beta ketoacyl CoA synthase
Lus10006671.g	Lus10006671	53.642	14.6942	57.1994	-1.86812	-1.96075	1	Lus10006671	PF01754,PF01428	A20/AN1-like zinc finger family protein		AT1G12440.1		27.3.99	RNA.regulation of transcription.unclassified
Lus10006686.g	Lus10006686	24.8182	3.26735	21.5322	-2.92521	-2.7203	1	Lus10006686	PF00080,PF00403	copper chaperone for SOD1	ATCCS,CCS	AT1G12520.1		21.6	redox.dismutases and catalases
Lus10006775.g	Lus10006775	21.7818	5.41915	62.1169	-2.00698	-3.51885	1	Lus10006775	PF04520	Protein of unknown function, DUF584		AT1G61930.1		35.2	not assigned.unknown
Lus10006856.g	Lus10006856	45.3674	0.600548	81.9379	-6.23923	-7.09211	1	Lus10006856	PF00657	GDSL-like Lipase/Acylhydrolase superfamily protein		AT3G16370.1		26.28	misc.GDSL-motif lipase
Lus10006915.g	Lus10006915	21.0155	6.64635	20.193	-1.66082	-1.60322	1	Lus10006915				AT4G02725.1		35.2	not assigned.unknown
Lus10007031.g	Lus10007031	31.6323	4.5789	38.1877	-2.78832	-3.06003	1	Lus10007031	PF00080,PF00403	copper chaperone for SOD1	ATCCS,CCS	AT1G12520.1		21.6	redox.dismutases and catalases
Lus10007105.g	Lus10007105	109.452	28.2656	132.315	-1.95318	-2.22686	1	Lus10007105	PF01641	methionine sulfoxide reductase B 2	MSRB2	AT4G21860.1		29.4	protein.postranslational modification
Lus10007141.g	Lus10007141	32.9251	0.269742	2.71719	-6.93146	-3.33246	1	Lus10007141						35.2	not assigned.unknown
Lus10007239.g	Lus10007239	70.4611	12.6502	101.681	-2.47767	-3.00682	1	Lus10007239				AT2G22795.1		35.2	not assigned.unknown
Lus10007304.g	Lus10007304	109.173	1.88519	6.91466	-5.85576	-1.87495	1	Lus10007304				AT1G29270.1		35.2	not assigned.unknown
Lus10007348.g	Lus10007348	43.4435	0.48687	8.18469	-6.47946	-4.07132	1	Lus10007348	PF00722,PF00249	xyloglucan endotransglucosylase/hydrolase 16	XTH16	AT3G23730.1	MYB_related Family	10.7	cell wall.modification
Lus10007349.g	Lus10007349	46.4516	0.277819	4.00627	-7.38544	-3.85004	1	Lus10007349	PF00722,PF06955	xyloglucan endotransglucosylase/hydrolase 16	XTH16	AT3G23730.1		10.7	cell wall.modification
Lus10007413.g	Lus10007413	22.2539	2.99758	14.2229	-2.89219	-2.24634	1	Lus10007413						35.2	not assigned.unknown
Lus10007482.g	Lus10007482	23.4347	0.001	14.9468	-14.5164	-13.8675	1	Lus10007482	PF00551	Formyl transferase		AT4G17360.1		1.2	PS.photorespiration
Lus10007492.g	Lus10007492	16.0919	2.67624	13.5411	-2.58806	-2.33907	1	Lus10007492		thylakoid lumenal 17.9 kDa protein, chloroplast		AT4G24930.1		35.1	not assigned.no ontology
Lus10007516.g	Lus10007516	25.8623	7.01436	72.4467	-1.88247	-3.36854	1	Lus10007516	PF07714,PF08263	Leucine-rich repeat protein kinase family protein		AT5G45840.1		29.4.1.57	protein.postranslational modification.kinase.receptor like cytoplasmatic kinase VII
Lus10007523.g	Lus10007523	137.701	8.38798	59.7613	-4.03707	-2.83282	1	Lus10007523	PF00210	ferritin 4	ATFER4,FER4	AT2G40300.1		15.2	metal handling.binding, chelation and storage
Lus10007533.g	Lus10007533	40.4049	4.79429	38.3348	-3.07514	-2.99926	1	Lus10007533	PF03208	prenylated RAB acceptor 1.B4	PRA1.B4	AT2G38360.1		30.5	signalling.G-proteins
Lus10007581.g	Lus10007581	72.6127	5.79612	76.3057	-3.64706	-3.71863	1	Lus10007581						35.2	not assigned.unknown
Lus10007590.g	Lus10007590	45.4571	13.2237	67.8215	-1.78138	-2.35862	1	Lus10007590						35.2	not assigned.unknown
Lus10007653.g	Lus10007653	17.3365	0.703556	34.3277	-4.623	-5.60856	1	Lus10007653	PF03151,PF00892	glucose-6-phosphate/phosphate translocator 2	ATGPT2,GPT2	AT1G61800.1		34.8	transport.metabolite transporters at the envelope membrane
Lus10007658.g	Lus10007658	30.1155	0.0461826	1.8341	-9.34894	-5.31158	1	Lus10007658	PF00067	cytochrome P450, family 77, subfamily B, polypeptide 1	CYP77B1	AT1G11600.1		26.10	misc.cytochrome P450
Lus10007660.g	Lus10007660	24.8225	0.0108271	0.0330239	-11.1628	-1.60886	1	Lus10007660	PF00067	cytochrome P450, family 77, subfamily B, polypeptide 1	CYP77B1	AT1G11600.1		26.10	misc.cytochrome P450
Lus10007674.g	Lus10007674	53.6437	1.20123	436.729	-5.48082	-8.50608	1	Lus10007674	PF03181	BURP domain-containing protein	ATRD22,RD22	AT5G25610.1		10.6.3	cell wall.degradation.pectate lyases and polygalacturonases
Lus10007720.g	Lus10007720	29.21	8.64307	33.1507	-1.75685	-1.93942	1	Lus10007720	PF11255			AT1G44920.1		35.2	not assigned.unknown
Lus10007802.g	Lus10007802	26.1068	0.089931	21.2282	-8.18139	-7.88295	1	Lus10007802						35.2	not assigned.unknown
Lus10007804.g	Lus10007804	45.425	7.57444	44.9817	-2.58428	-2.57013	1	Lus10007804	PF00694	Aconitase/3-isopropylmalate dehydratase protein		AT2G43090.1		16.5.1.1.1.4	secondary metabolism.sulfur-containing.glucosinolates.synthesis.aliphatic.methylthioalkylmalate isomerase small subunit (MAM-IS)
Lus10007869.g	Lus10007869	17.2024	4.87048	14.8537	-1.82047	-1.60869	1	Lus10007869	PF00076	RNA-binding (RRM/RBD/RNP motifs) family protein	ATSRP34,SR1,SRP34	AT1G02840.1		27.1.1	RNA.processing.splicing
Lus10007873.g	Lus10007873	17.2354	5.51764	26.9743	-1.64325	-2.28946	1	Lus10007873	PF04043	Plant invertase/pectin methylesterase inhibitor superfamily protein		AT3G62820.1		26.18	misc.invertase/pectin methylesterase inhibitor family protein
Lus10007875.g	Lus10007875	17.8511	1.13689	11.4259	-3.97285	-3.32914	1	Lus10007875	PF01370	NAD(P)-binding Rossmann-fold superfamily protein	ATUXS2,AUD1,UXS2	AT3G62830.1		10.1.5	cell wall.precursor synthesis.UXS
Lus10007911.g	Lus10007911	39.7283	7.64786	50.5409	-2.37704	-2.72432	1	Lus10007911	PF00403	Heavy metal transport/detoxification superfamily protein		AT1G01490.1		28.2	DNA.repair
Lus10007936.g	Lus10007936	24.8147	8.01609	44.9449	-1.63022	-2.48719	1	Lus10007936	PF00097	RING-H2 finger protein 2B	RHA2B	AT2G01150.1		29.5.11.4.2	protein.degradation.ubiquitin.E3.RING
Lus10007954.g	Lus10007954	21.1776	2.7797	33.7665	-2.92954	-3.60259	1	Lus10007954		FAD/NAD(P)-binding oxidoreductase		AT1G15140.1		1.1.5.4	PS.lightreaction.other electron carrier (ox/red).ferredoxin oxireductase
Lus10008089.g	Lus10008089	21.1295	5.18217	40.1162	-2.02763	-2.95256	1	Lus10008089	PF01266	FAD/NAD(P)-binding oxidoreductase family protein		AT5G11330.1		26.7	misc.oxidases - copper, flavone etc
Lus10008094.g	Lus10008094	24.3377	2.69166	14.8248	-3.17662	-2.46144	1	Lus10008094	PF02466	Mitochondrial import inner membrane translocase subunit Tim17/Tim22/Tim23 family protein		AT3G25120.1		29.3.2	protein.targeting.mitochondria
Lus10008129.g	Lus10008129	63.8056	1.40775	22.0486	-5.50223	-3.96923	1	Lus10008129	PF09425,PF06200	TIFY domain/Divergent CCT motif family protein	JAZ2,TIFY10B	AT1G74950.1		35.2	not assigned.unknown
Lus10008169.g	Lus10008169	60.8091	0.001	18.4078	-15.892	-14.168	1	Lus10008169	PF03242	Late embryogenesis abundant 3 (LEA3) family protein		AT1G02820.1		35.2	not assigned.unknown
Lus10008274.g	Lus10008274	16.5352	0.855579	4.10803	-4.27249	-2.26347	1	Lus10008274				AT1G64700.1		35.2	not assigned.unknown
Lus10008340.g	Lus10008340	19.7304	5.129	15.6239	-1.94367	-1.60701	1	Lus10008340	PF03094	Seven transmembrane MLO family protein	ATMLO1,MLO1	AT4G02600.1		20.1.3.1	stress.biotic.signalling.MLO-like
Lus10008396.g	Lus10008396	25.5986	1.21004	12.0186	-4.40294	-3.31215	1	Lus10008396		indeterminate(ID)-domain 11	AtIDD11,IDD11	AT3G13810.1	C2H2 Family	27.3.11	RNA.regulation of transcription.C2H2 zinc finger family
Lus10008567.g	Lus10008567	36.6416	10.7723	43.3406	-1.76615	-2.00839	1	Lus10008567	PF06426,PF00132	serine acetyltransferase 1;1	ATSERAT1;1,SAT-52,SAT5,SERAT1;1	AT5G56760.1		13.1.5.3.2	amino acid metabolism.synthesis.serine-glycine-cysteine group.cysteine.SAT
Lus10008568.g	Lus10008568	28.4916	6.00446	29.7416	-2.24643	-2.30838	1	Lus10008568				AT2G41200.1		35.2	not assigned.unknown
Lus10008585.g	Lus10008585	35.1318	7.86581	56.9022	-2.15911	-2.85482	1	Lus10008585		Methyltransferase-related protein		AT5G58375.1		35.2	not assigned.unknown
Lus10008625.g	Lus10008625	23.8962	2.34896	11.499	-3.34669	-2.29141	1	Lus10008625	PF04043	Plant invertase/pectin methylesterase inhibitor superfamily protein		AT3G47670.1		26.18	misc.invertase/pectin methylesterase inhibitor family protein
Lus10008648.g	Lus10008648	24.0238	5.60682	21.8676	-2.09921	-1.96354	1	Lus10008648	PF00076,PF00642	Zinc finger C-x8-C-x5-C-x3-H type family protein	ATU2AF35B,U2AF35B	AT5G42820.1		27.1.1	RNA.processing.splicing
Lus10008781.g	Lus10008781	24.5361	6.16054	37.2847	-1.99378	-2.59746	1	Lus10008781	PF00089	DegP protease 1	Deg1,DEGP1	AT3G27925.1		29.5.5	protein.degradation.serine protease
Lus10008785.g	Lus10008785	23.2188	5.40333	19.3286	-2.10337	-1.83882	1	Lus10008785				AT5G15802.1		35.2	not assigned.unknown
Lus10008848.g	Lus10008848	303.329	45.8737	141.741	-2.72514	-1.62752	1	Lus10008848				AT5G53650.1		35.2	not assigned.unknown
Lus10008893.g	Lus10008893	51.7588	9.42326	29.3386	-2.45751	-1.6385	1	Lus10008893	PF01370	UDP-D-glucuronate 4-epimerase 1	GAE1	AT4G30440.1		10.1.6	cell wall.precursor synthesis.GAE
Lus10009027.g	Lus10009027	163.321	31.7336	143.033	-2.36363	-2.17226	1	Lus10009027	PF10249	Complex I subunit NDUFS6		AT3G18410.1		9.1.2	mitochondrial electron transport / ATP synthesis.NADH-DH.localisation not clear
Lus10009059.g	Lus10009059	69.6372	4.90487	48.7585	-3.82757	-3.31337	1	Lus10009059	PF00036	Calcium-binding EF-hand family protein		AT1G18210.1		30.3	signalling.calcium
Lus10009127.g	Lus10009127	23.0336	2.79028	14.6157	-3.04526	-2.38904	1	Lus10009127	PF00036	calmodulin like 23	CML23	AT1G66400.1		30.3	signalling.calcium
Lus10009135.g	Lus10009135	29.9641	7.03252	26.693	-2.09112	-1.92435	1	Lus10009135	PF02798	dehydroascorbate reductase 1	DHAR3	AT5G16710.1		21.2.1	redox.ascorbate and glutathione.ascorbate
Lus10009180.g	Lus10009180	44.4508	11.3452	40.5702	-1.97013	-1.83834	1	Lus10009180	PF06026	Ribose 5-phosphate isomerase, type A protein		AT3G04790.1		7.2.4	OPP.non-reductive PP.ribose 5-phosphate isomerase
Lus10009181.g	Lus10009181	223.724	44.2644	208.353	-2.3375	-2.23481	1	Lus10009181	PF06026	Ribose 5-phosphate isomerase, type A protein		AT3G04790.1		7.2.4	OPP.non-reductive PP.ribose 5-phosphate isomerase
Lus10009195.g	Lus10009195	19.7188	4.68493	35.0162	-2.07347	-2.90192	1	Lus10009195	PF11282			AT3G15110.1		35.2	not assigned.unknown
Lus10009205.g	Lus10009205	54.6547	16.8504	368.978	-1.69757	-4.45268	1	Lus10009205		methyl esterase 4	ABE4,ATMES4,MES4	AT2G23580.1		26.8	misc.nitrilases, *nitrile lyases, berberine bridge enzymes, reticuline oxidases, troponine reductases
Lus10009270.g	Lus10009270	434.055	8.84683	159.401	-5.61657	-4.17136	1	Lus10009270	PF00153	uncoupling protein 5	ATPUMP5,DIC1,UCP5	AT2G22500.1		9.8	mitochondrial electron transport / ATP synthesis.uncoupling protein
Lus10009271.g	Lus10009271	348.756	18.3693	186.418	-4.24685	-3.34317	1	Lus10009271	PF00153	dicarboxylate carrier 2	DIC2	AT4G24570.1		34.9	transport.metabolite transporters at the mitochondrial membrane
Lus10009327.g	Lus10009327	39.1936	1.00114	44.6284	-5.29091	-5.47825	1	Lus10009327	PF02880	phosphoglucomutase, putative / glucose phosphomutase, putative		AT1G70820.1		4.2.2	glycolysis.plastid branch.phosphoglucomutase (PGM)
Lus10009352.g	Lus10009352	33.4685	3.54763	54.0211	-3.23788	-3.9286	1	Lus10009352	PF06405	accelerated cell death 2 (ACD2)	ACD2,ATRCCR	AT4G37000.1		20.1	stress.biotic
Lus10009360.g	Lus10009360	24.0613	5.48305	16.8469	-2.13366	-1.61943	1	Lus10009360	PF00076	RNA-binding (RRM/RBD/RNP motifs) family protein		AT4G36960.1		27.4	RNA.RNA binding
Lus10009514.g	Lus10009514	44.8743	7.72885	33.2637	-2.53756	-2.10562	1	Lus10009514						35.2	not assigned.unknown
Lus10009527.g	Lus10009527	112.536	25.1011	81.0768	-2.16457	-1.69154	1	Lus10009527	PF01722	BolA-like family protein		AT5G17560.1		27.3	RNA.regulation of transcription
Lus10009540.g	Lus10009540	40.9768	7.97185	53.3809	-2.36182	-2.74334	1	Lus10009540		root cap 1 (RCP1)	MEX1,RCP1	AT5G17520.1		2.2.2.6	major CHO metabolism.degradation.starch.transporter
Lus10009594.g	Lus10009594	37.1009	1.91224	6.48046	-4.27812	-1.76083	1	Lus10009594	PF04564	plant U-box 9	ATPUB9,PUB9	AT3G07360.1		29.5.11.4.2	protein.degradation.ubiquitin.E3.RING
Lus10009609.g	Lus10009609	42.4311	8.2835	60.9886	-2.35681	-2.88023	1	Lus10009609	PF00581	calcium sensing receptor	CaS	AT5G23060.1		35.2	not assigned.unknown
Lus10009644.g	Lus10009644	40.7602	2.37301	7.77933	-4.10237	-1.71293	1	Lus10009644	PF00232	B-S glucosidase 44	BGLU44	AT3G18080.1		26.3	misc.gluco-, galacto- and mannosidases
Lus10009665.g	Lus10009665	53.8424	5.95884	47.0428	-3.17564	-2.98087	1	Lus10009665	PF10249	Complex I subunit NDUFS6		AT3G18410.1		9.1.2	mitochondrial electron transport / ATP synthesis.NADH-DH.localisation not clear
Lus10009684.g	Lus10009684	34.5991	8.06922	130.593	-2.10023	-4.0165	1	Lus10009684	PF00168	Calcium-dependent lipid-binding (CaLB domain) family protein		AT3G17980.1		35.1.19	not assigned.no ontology.C2 domain-containing protein
Lus10009706.g	Lus10009706	17.5686	4.62672	16.6138	-1.92494	-1.84432	1	Lus10009706		Tetratricopeptide repeat (TPR)-like superfamily protein	BIGYIN,FIS1A	AT3G57090.1		35.2	not assigned.unknown
Lus10009789.g	Lus10009789	23.0951	3.50909	11.0448	-2.71842	-1.6542	1	Lus10009789	PF00122,PF00702	P-type ATPase of Arabidopsis 2	ATHMA8,HMA8,PAA2	AT5G21930.1		34.12	transport.metal
Lus10009828.g	Lus10009828	21.3219	5.18396	19.5924	-2.04021	-1.91817	1	Lus10009828	PF00254	FKBP-like peptidyl-prolyl cis-trans isomerase family protein		AT5G13410.1		29.6	protein.folding
Lus10009831.g	Lus10009831	73.3682	1.92801	10.5628	-5.24997	-2.45381	1	Lus10009831	PF03168,PF05162	Late embryogenesis abundant (LEA) hydroxyproline-rich glycoprotein family		AT3G54200.1		35.2	not assigned.unknown
Lus10009842.g	Lus10009842	62.725	9.30402	64.7764	-2.75311	-2.79954	1	Lus10009842	PF03208	prenylated RAB acceptor 1.B4	PRA1.B4	AT2G38360.1		30.5	signalling.G-proteins
Lus10009861.g	Lus10009861	19.7744	2.37275	13.569	-3.059	-2.51568	1	Lus10009861	PF06966	Protein of unknown function (DUF1295)		AT2G46890.1		35.2	not assigned.unknown
Lus10009863.g	Lus10009863	23.7895	7.18118	54.6609	-1.72803	-2.92822	1	Lus10009863	PF00149	purple acid phosphatase 29	ATPAP29,PAP29	AT5G63140.1		26.13	misc.acid and other phosphatases
Lus10009889.g	Lus10009889	41.419	4.3238	15.4252	-3.25992	-1.83492	1	Lus10009889	PF00628,PF12165	alfin-like 1	AL1	AT5G05610.1		27.3.2	RNA.regulation of transcription.Alfin-like
Lus10010006.g	Lus10010006	41.0962	13.2593	149.139	-1.63201	-3.49159	1	Lus10010006	PF02672	CP12 domain-containing protein 1	CP12,CP12-1	AT2G47400.1		35.2	not assigned.unknown
Lus10010008.g	Lus10010008	262.867	56.4565	198.84	-2.21912	-1.8164	1	Lus10010008	PF05799	Cytochrome c oxidase subunit Vc family protein		AT5G61310.1		9.7	mitochondrial electron transport / ATP synthesis.cytochrome c oxidase
Lus10010027.g	Lus10010027	20.556	0.899651	11.1636	-4.51405	-3.63329	1	Lus10010027	PF00320	GATA transcription factor 16	GATA16	AT5G49300.1	GATA Family	27.3.9	RNA.regulation of transcription.C2C2(Zn) GATA transcription factor family
Lus10010075.g	Lus10010075	20.4864	4.564	20.1458	-2.16629	-2.14211	1	Lus10010075	PF03803	scramblase-related		AT2G04940.1		35.1	not assigned.no ontology
Lus10010095.g	Lus10010095	45.3399	12.1361	55.6622	-1.90148	-2.1974	1	Lus10010095	PF03372	Calcium-binding endonuclease/exonuclease/phosphatase family		AT1G02270.1		30.3	signalling.calcium
Lus10010101.g	Lus10010101	23.9243	1.13432	4.26324	-4.39858	-1.91012	1	Lus10010101	PF00010	basic helix-loop-helix (bHLH) DNA-binding superfamily protein		AT2G46810.1	bHLH Family	27.3.6	RNA.regulation of transcription.bHLH,Basic Helix-Loop-Helix family
Lus10010112.g	Lus10010112	19.3667	1.82495	40.1752	-3.40765	-4.46038	1	Lus10010112				AT3G61870.1		35.2	not assigned.unknown
Lus10010168.g	Lus10010168	21.086	6.14962	27.5358	-1.77772	-2.16274	1	Lus10010168	PF01458	non-intrinsic ABC protein 6	ATNAP6,NAP6	AT1G32500.1		34.16	transport.ABC transporters and multidrug resistance systems
Lus10010188.g	Lus10010188	110.685	34.2582	141.037	-1.69194	-2.04155	1	Lus10010188	PF02966	mRNA splicing factor, thioredoxin-like U5 snRNP	YLS8	AT5G08290.1		35.2	not assigned.unknown
Lus10010238.g	Lus10010238	35.6286	6.13045	27.8591	-2.53897	-2.18408	1	Lus10010238	PF00249	myb domain protein 73	ATMYB73,MYB73	AT4G37260.1	MYB Family	27.3.25	RNA.regulation of transcription.MYB domain transcription factor family
Lus10010260.g	Lus10010260	141.29	16.0486	90.0891	-3.13814	-2.48891	1	Lus10010260	PF00249	myb domain protein r1	ATMYB44,ATMYBR1,MYB44,MYBR1	AT5G67300.1	MYB Family	27.3.25	RNA.regulation of transcription.MYB domain transcription factor family
Lus10010346.g	Lus10010346	16.1804	2.74725	23.4189	-2.55819	-3.09161	1	Lus10010346	PF05678	VQ motif-containing protein		AT1G78310.1		35.2	not assigned.unknown
Lus10010352.g	Lus10010352	18.8897	0.279275	43.625	-6.07977	-7.28733	1	Lus10010352	PF04674	EXORDIUM like 2	EXL2	AT5G64260.1		30.1	signalling.in sugar and nutrient physiology
Lus10010460.g	Lus10010460	58.2464	15.3547	92.0664	-1.92349	-2.58399	1	Lus10010460				AT2G32190.1		35.2	not assigned.unknown
Lus10010463.g	Lus10010463	39.3333	8.52809	54.3372	-2.20546	-2.67165	1	Lus10010463	PF04614	peroxin 19-1	AtPEX19-1,PEX19-1	AT3G03490.1		31.1	cell.organisation
Lus10010479.g	Lus10010479	37.838	0.32991	35.6596	-6.84162	-6.75607	1	Lus10010479		Bifunctional inhibitor/lipid-transfer protein/seed storage 2S albumin superfamily protein		AT3G22142.1		26.21	misc.protease inhibitor/seed storage/lipid transfer protein (LTP) family protein
Lus10010484.g	Lus10010484	94.7107	10.7325	57.9846	-3.14153	-2.43368	1	Lus10010484	PF02298	uclacyanin 1	UCC1	AT2G32300.1		26.19	misc.plastocyanin-like
Lus10010552.g	Lus10010552	20.7876	5.59624	43.3234	-1.89319	-2.95262	1	Lus10010552	PF00903	Lactoylglutathione lyase / glyoxalase I family protein		AT2G32090.1		24.2	Biodegradation of Xenobiotics.lactoylglutathione lyase
Lus10010555.g	Lus10010555	37.4868	6.55037	36.7955	-2.51673	-2.48988	1	Lus10010555	PF00584	secE/sec61-gamma protein transport protein		AT4G14870.1		35.2	not assigned.unknown
Lus10010557.g	Lus10010557	34.0556	5.49255	22.7877	-2.63234	-2.05271	1	Lus10010557	PF00111	2Fe-2S ferredoxin-like superfamily protein		AT4G14890.1		1.1.5.2	PS.lightreaction.other electron carrier (ox/red).ferredoxin
Lus10010568.g	Lus10010568	43.6184	13.257	89.666	-1.71818	-2.75781	1	Lus10010568	PF04570	Protein of unknown function (DUF581)		AT3G22550.1		33.99	development.unspecified
Lus10010607.g	Lus10010607	17.8184	4.48792	21.5694	-1.98925	-2.26487	1	Lus10010607		F-box family protein		AT3G12350.1		35.2	not assigned.unknown
Lus10010640.g	Lus10010640	24.5384	5.04794	19.3253	-2.28127	-1.93672	1	Lus10010640	PF06090	Inositol-pentakisphosphate 2-kinase family protein		AT1G22100.1		3.4.2	minor CHO metabolism.myo-inositol.InsP-Kinases
Lus10010650.g	Lus10010650	41.52	9.49725	37.364	-2.12822	-1.97607	1	Lus10010650	PF07797	Protein of unknown function (DUF1639)		AT1G55340.1		35.2	not assigned.unknown
Lus10010651.g	Lus10010651	23.7336	6.24992	20.82	-1.92502	-1.73606	1	Lus10010651	PF00080	copper/zinc superoxide dismutase 3	CSD3	AT5G18100.1		21.6	redox.dismutases and catalases
Lus10010678.g	Lus10010678	23.6058	4.28221	36.8077	-2.46271	-3.10358	1	Lus10010678	PF01844	HNH endonuclease		AT2G23840.1		28.1	DNA.synthesis/chromatin structure
Lus10010769.g	Lus10010769	371.747	11.7351	44.3468	-4.98542	-1.918	1	Lus10010769	PF00190	germin 3	ATGER3,GER3,GLP3,GLP3A,GLP3B	AT5G20630.1		20.2.99	stress.abiotic.unspecified
Lus10010904.g	Lus10010904	210.403	3.04531	507.764	-6.11042	-7.38143	1	Lus10010904	PF04398	Protein of unknown function, DUF538		AT1G09310.1		35.2	not assigned.unknown
Lus10010934.g	Lus10010934	17.5703	0.0732286	0.89552	-7.90652	-3.61225	1	Lus10010934	PF01553	glycerol-3-phosphate acyltransferase 1	ATGPAT1,GPAT1	AT1G06520.1		11.3	lipid metabolism.Phospholipid synthesis
Lus10010946.g	Lus10010946	40.4309	0.344681	1.68873	-6.87405	-2.29261	1	Lus10010946	PF00560	receptor like protein 29	AtRLP29,RLP29	AT2G42800.1		30.2.11	signalling.receptor kinases.leucine rich repeat XI
Lus10010967.g	Lus10010967	16.3888	1.73815	14.4691	-3.23709	-3.05735	1	Lus10010967	PF05603			AT1G66080.1		35.2	not assigned.unknown
Lus10010982.g	Lus10010982	77.6242	17.5926	64.7933	-2.14154	-1.88088	1	Lus10010982	PF00076	ALWAYS EARLY 4	ALY4	AT5G37720.2		27.4	RNA.RNA binding
Lus10011016.g	Lus10011016	48.5071	9.26722	29.6056	-2.38799	-1.67566	1	Lus10011016	PF00504	Chlorophyll A-B binding family protein	LIL3:1	AT4G17600.1		27.3.23	RNA.regulation of transcription.HSF,Heat-shock transcription factor family
Lus10011106.g	Lus10011106	17.6509	2.44104	13.2082	-2.85417	-2.43587	1	Lus10011106						35.2	not assigned.unknown
Lus10011162.g	Lus10011162	26.2667	2.20297	12.2538	-3.57571	-2.47571	1	Lus10011162		Late embryogenesis abundant (LEA) hydroxyproline-rich glycoprotein family	NDR1	AT3G20600.1		20.1	stress.biotic
Lus10011247.g	Lus10011247	35.4581	6.35344	20.15	-2.48051	-1.66517	1	Lus10011247	PF09805			AT1G11240.1		35.2	not assigned.unknown
Lus10011281.g	Lus10011281	31.9423	1.9624	6.56691	-4.02478	-1.7426	1	Lus10011281	PF10950			AT1G49310.1		35.2	not assigned.unknown
Lus10011295.g	Lus10011295	47.7029	0.91433	7.9291	-5.70522	-3.11637	1	Lus10011295	PF05055	Protein of unknown function (DUF677)		AT4G34320.1		35.2	not assigned.unknown
Lus10011353.g	Lus10011353	105.835	0.001	7.6377	-16.6915	-12.8989	1	Lus10011353	PF11820	Protein of unknown function (DUF 3339)		AT3G48660.1		35.2	not assigned.unknown
Lus10011358.g	Lus10011358	90.8087	0.571053	32.9197	-7.31306	-5.84918	1	Lus10011358	PF00234	glycosylphosphatidylinositol-anchored lipid protein transfer 1	LTPG1	AT1G27950.1		11.6	lipid metabolism.lipid transfer proteins etc
Lus10011360.g	Lus10011360	16.2648	2.44319	10.3151	-2.73492	-2.07792	1	Lus10011360	PF04669	Protein of unknown function (DUF579)		AT1G67330.1		35.2	not assigned.unknown
Lus10011509.g	Lus10011509	17.408	0.662949	7.5109	-4.71471	-3.50202	1	Lus10011509	PF00069,PF00560,PF08263	Leucine-rich repeat protein kinase family protein		AT4G37250.1		30.2.17	signalling.receptor kinases.DUF 26
Lus10011515.g	Lus10011515	29.5312	5.44972	25.727	-2.43799	-2.23903	1	Lus10011515		loricrin-related		AT5G64550.1		35.1	not assigned.no ontology
Lus10011520.g	Lus10011520	1026.48	38.044	444.796	-4.75389	-3.5474	1	Lus10011520		arabinogalactan protein 18	AGP18,ATAGP18	AT4G37450.1		35.2	not assigned.unknown
Lus10011547.g	Lus10011547	97.815	25.3952	80.2532	-1.9455	-1.66001	1	Lus10011547	PF04800	NADH-ubiquinone oxidoreductase-related	FRO1	AT5G67590.1		9.1.2	mitochondrial electron transport / ATP synthesis.NADH-DH.localisation not clear
Lus10011673.g	Lus10011673	25.4777	5.24095	19.1214	-2.28133	-1.86729	1	Lus10011673	PF01926	P-loop containing nucleoside triphosphate hydrolases superfamily protein		AT5G11480.1		35.2	not assigned.unknown
Lus10011771.g	Lus10011771	24.9647	2.96748	12.2859	-3.07258	-2.04969	1	Lus10011771	PF09459	heme binding		AT3G62370.1		35.2	not assigned.unknown
Lus10011789.g	Lus10011789	181.941	18.8348	83.3554	-3.272	-2.14587	1	Lus10011789		plastid developmental protein DAG, putative		AT1G32580.1		33.99	development.unspecified
Lus10011803.g	Lus10011803	31.0709	8.77618	68.0381	-1.8239	-2.95468	1	Lus10011803	PF04755	Plastid-lipid associated protein PAP / fibrillin family protein	FIB4	AT3G23400.1		31.1	cell.organisation
Lus10011820.g	Lus10011820	20.9302	0.592116	14.4986	-5.14356	-4.61389	1	Lus10011820	PF00249	myb domain protein 15	ATMYB15,ATY19,MYB15	AT3G23250.1	MYB Family	27.3.25	RNA.regulation of transcription.MYB domain transcription factor family
Lus10011858.g	Lus10011858	33.1672	10.1512	67.8825	-1.70811	-2.74139	1	Lus10011858	PF00173	cytochrome B5 isoform B	ATCB5-B,B5 #4,CB5-B	AT2G32720.1		21.2	redox.ascorbate and glutathione
Lus10011869.g	Lus10011869	24.6424	2.15488	51.2505	-3.51546	-4.57189	1	Lus10011869				AT4G13200.1		35.2	not assigned.unknown
Lus10011877.g	Lus10011877	70.7851	11.5343	37.6113	-2.61751	-1.70523	1	Lus10011877	PF01423	Small nuclear ribonucleoprotein family protein	SAD1	AT5G48870.1		27.1	RNA.processing
Lus10011887.g	Lus10011887	40.1088	7.35979	29.7531	-2.44618	-2.0153	1	Lus10011887				AT4G13220.1		35.2	not assigned.unknown
Lus10011915.g	Lus10011915	70.5301	9.23436	33.1971	-2.93316	-1.84597	1	Lus10011915	PF00462	Glutaredoxin family protein		AT4G28730.1		21.4	redox.glutaredoxins
Lus10011946.g	Lus10011946	88.0701	2.08258	18.8177	-5.40221	-3.17565	1	Lus10011946				AT4G29780.1		35.2	not assigned.unknown
Lus10011997.g	Lus10011997	61.3432	0.001	0.188364	-15.9046	-7.55738	1	Lus10011997	PF00657	GDSL-like Lipase/Acylhydrolase superfamily protein		AT5G45670.1		26.28	misc.GDSL-motif lipase
Lus10012094.g	Lus10012094	40.5882	5.63911	36.3285	-2.84752	-2.68756	1	Lus10012094		Expressed protein		AT2G22905.1		35.2	not assigned.unknown
Lus10012126.g	Lus10012126	33.0336	5.66741	84.0147	-2.54317	-3.88988	1	Lus10012126		NAD(P)-binding Rossmann-fold superfamily protein		AT1G32220.1		35.2	not assigned.unknown
Lus10012153.g	Lus10012153	16.6321	3.48143	11.6024	-2.25622	-1.73667	1	Lus10012153	PF00324	Amino acid permease family protein		AT1G31830.1		34.3	transport.amino acids
Lus10012167.g	Lus10012167	1949.52	599.514	1859.2	-1.70125	-1.63282	1	Lus10012167	PF00160	rotamase CYP 3	ROC3	AT2G16600.1		31.3.1	cell.cycle.peptidylprolyl isomerase
Lus10012175.g	Lus10012175	115.438	28.0474	95.1604	-2.04118	-1.7625	1	Lus10012175				AT4G00585.1		35.2	not assigned.unknown
Lus10012215.g	Lus10012215	21.5903	0.135263	3.71662	-7.31848	-4.78016	1	Lus10012215	PF03106	WRKY DNA-binding protein 33	ATWRKY33,WRKY33	AT2G38470.1	WRKY Family	27.3.32	RNA.regulation of transcription.WRKY domain transcription factor family
Lus10012224.g	Lus10012224	36.7072	3.47184	56.0588	-3.40229	-4.01317	1	Lus10012224	PF03208	prenylated RAB acceptor 1.B4	PRA1.B4	AT2G38360.1		30.5	signalling.G-proteins
Lus10012279.g	Lus10012279	46.7637	6.22987	33.6473	-2.90812	-2.43322	1	Lus10012279				AT1G76200.1		35.2	not assigned.unknown
Lus10012292.g	Lus10012292	96.3131	8.37594	38.1396	-3.52341	-2.18697	1	Lus10012292	PF05678	VQ motif-containing protein		AT3G56880.1		35.1	not assigned.no ontology
Lus10012341.g	Lus10012341	64.7817	0.269919	28.316	-7.90691	-6.71294	1	Lus10012341	PF05553			AT3G13130.1		35.2	not assigned.unknown
Lus10012350.g	Lus10012350	63.869	8.46395	26.5307	-2.91571	-1.64826	1	Lus10012350	PF03188,PF04526	Auxin-responsive family protein		AT5G35735.1		17.2.3	hormone metabolism.auxin.induced-regulated-responsive-activated
Lus10012419.g	Lus10012419	21.1938	4.15299	21.5684	-2.35142	-2.3767	1	Lus10012419				AT5G25570.1		35.2	not assigned.unknown
Lus10012459.g	Lus10012459	36.6792	8.97682	197.222	-2.03069	-4.45747	1	Lus10012459	PF02866,PF00056	peroxisomal NAD-malate dehydrogenase 1	PMDH1	AT2G22780.1		6.3	gluconeogenesis / glyoxylate cycle.Malate DH
Lus10012496.g	Lus10012496	19.9122	0.88995	4.48651	-4.48379	-2.3338	1	Lus10012496		Uncharacterised conserved protein UCP031279		AT1G58420.1		35.2	not assigned.unknown
Lus10012528.g	Lus10012528	197.403	18.8455	120.916	-3.38885	-2.68171	1	Lus10012528	PF01165	Ribosomal protein S21 family protein	GHS1	AT3G27160.1		29.2.1.1.3.1.21	protein.synthesis.ribosomal protein.prokaryotic.unknown organellar.30S subunit.S21
Lus10012534.g	Lus10012534	27.6981	4.93374	16.5976	-2.48903	-1.75022	1	Lus10012534	PF10163			AT3G27100.1		35.2	not assigned.unknown
Lus10012538.g	Lus10012538	179.865	57.5777	184.657	-1.64333	-1.68127	1	Lus10012538	PF01016	ribosomal protein large subunit 27	RPL27	AT5G40950.1		29.2.1.1.1.2.27	protein.synthesis.ribosomal protein.prokaryotic.chloroplast.50S subunit.L27
Lus10012559.g	Lus10012559	20.6421	1.70038	13.8131	-3.60166	-3.02211	1	Lus10012559	PF04832	SOUL heme-binding family protein		AT1G17100.1		35.1	not assigned.no ontology
Lus10012580.g	Lus10012580	78.4465	19.7497	70.8265	-1.98987	-1.84245	1	Lus10012580	PF02921,PF00355	Ubiquinol-cytochrome C reductase iron-sulfur subunit		AT5G13430.1		9.5	mitochondrial electron transport / ATP synthesis.cytochrome c reductase
Lus10012586.g	Lus10012586	16.6838	0.153057	5.13657	-6.76824	-5.06866	1	Lus10012586	PF02797,PF00195	Chalcone and stilbene synthase family protein	ATCHS,CHS,TT4	AT5G13930.1		16.8.2	secondary metabolism.flavonoids.chalcones
Lus10012588.g	Lus10012588	23.6905	2.42561	15.9892	-3.28789	-2.72068	1	Lus10012588	PF04819	Family of unknown function (DUF716)		AT5G13890.1		35.2	not assigned.unknown
Lus10012592.g	Lus10012592	35.4419	10.8605	76.051	-1.70636	-2.80787	1	Lus10012592	PF00462	CAX interacting protein 1	ATGRXCP,CXIP1	AT3G54900.1		34.21	transport.calcium
Lus10012603.g	Lus10012603	29.3304	0.772065	4.65192	-5.24753	-2.59103	1	Lus10012603	PF00010	basic helix-loop-helix (bHLH) DNA-binding superfamily protein		AT2G46810.1	bHLH Family	27.3.6	RNA.regulation of transcription.bHLH,Basic Helix-Loop-Helix family
Lus10012611.g	Lus10012611	19.9386	1.02937	8.06516	-4.27572	-2.96994	1	Lus10012611	PF08392,PF08541	3-ketoacyl-CoA synthase 1	KCS1	AT1G01120.1		11.1.10	lipid metabolism.FA synthesis and FA elongation.beta ketoacyl CoA synthase
Lus10012618.g	Lus10012618	66.4955	21.7753	159.843	-1.61056	-2.87589	1	Lus10012618	PF00213	ATPase, F1 complex, OSCP/delta subunit protein		AT4G00895.1		35.2	not assigned.unknown
Lus10012740.g	Lus10012740	31.6829	1.31093	183.038	-4.59505	-7.12541	1	Lus10012740						35.2	not assigned.unknown
Lus10012753.g	Lus10012753	119.815	14.4273	125.637	-3.05394	-3.12239	1	Lus10012753		homeobox protein 16	ATHB-16,ATHB16,HB16	AT4G40060.1		35.2	not assigned.unknown
Lus10012773.g	Lus10012773	78.0919	19.9306	98.2522	-1.97018	-2.3015	1	Lus10012773				AT3G21570.1		35.2	not assigned.unknown
Lus10012836.g	Lus10012836	56.7761	15.6901	67.8649	-1.85542	-2.11281	1	Lus10012836	PF12146,PF00326	alpha/beta-Hydrolases superfamily protein		AT3G47590.1		35.1	not assigned.no ontology
Lus10012870.g	Lus10012870	43.1015	0.745089	40.2869	-5.85418	-5.75676	1	Lus10012870	PF03106	WRKY DNA-binding protein 70	ATWRKY70,WRKY70	AT3G56400.1	WRKY Family	27.3.32	RNA.regulation of transcription.WRKY domain transcription factor family
Lus10012892.g	Lus10012892	96.8114	17.4711	79.657	-2.47021	-2.18883	1	Lus10012892	PF01208	Uroporphyrinogen decarboxylase	HEME2	AT2G40490.1		19.7	tetrapyrrole synthesis.uroporphyrinogen decarboxylase
Lus10012907.g	Lus10012907	71.6865	17.2152	57.6669	-2.05802	-1.74406	1	Lus10012907				AT1G28150.1		35.2	not assigned.unknown
Lus10013011.g	Lus10013011	66.8763	3.81688	31.7251	-4.13103	-3.05516	1	Lus10013011	PF07816	Protein of unknown function (DUF1645)		AT1G70420.1		35.2	not assigned.unknown
Lus10013078.g	Lus10013078	465.501	28.1698	211.7	-4.04656	-2.9098	1	Lus10013078	PF00542	ribosomal protein L12-A	RPL12,RPL12-A	AT3G27830.1		29.2.1.1.1.2.12	protein.synthesis.ribosomal protein.prokaryotic.chloroplast.50S subunit.L12
Lus10013089.g	Lus10013089	403.748	95.7524	297.781	-2.07608	-1.63687	1	Lus10013089	PF00462	Glutaredoxin family protein		AT5G40370.1		21.4	redox.glutaredoxins
Lus10013151.g	Lus10013151	23.09	1.68941	13.9046	-3.77267	-3.04097	1	Lus10013151	PF00305,PF01477	lipoxygenase 3	LOX3	AT1G17420.1		17.7.1.2	hormone metabolism.jasmonate.synthesis-degradation.lipoxygenase
Lus10013166.g	Lus10013166	80.0304	5.31489	20.8023	-3.91244	-1.96863	1	Lus10013166	PF09425,PF06200	TIFY domain/Divergent CCT motif family protein	JAZ2,TIFY10B	AT1G74950.1		35.2	not assigned.unknown
Lus10013173.g	Lus10013173	19.3252	2.631	21.5084	-2.8768	-3.03122	1	Lus10013173	PF01070	Aldolase-type TIM barrel family protein		AT3G14130.1		1.2.2	PS.photorespiration.glycolate oxydase
Lus10013203.g	Lus10013203	23.4952	5.67394	21.3529	-2.04994	-1.91201	1	Lus10013203		HSP20-like chaperones superfamily protein		AT1G20870.1		35.2	not assigned.unknown
Lus10013252.g	Lus10013252	20.2116	2.48026	30.9434	-3.02662	-3.64107	1	Lus10013252	PF00954,PF00069,PF01453	lectin protein kinase family protein		AT1G34300.1		30.2.17	signalling.receptor kinases.DUF 26
Lus10013278.g	Lus10013278	21.6657	1.04644	8.25795	-4.37186	-2.9803	1	Lus10013278	PF06695			AT2G02590.1		35.2	not assigned.unknown
Lus10013281.g	Lus10013281	20.0399	0.001	11.4095	-14.2906	-13.4779	1	Lus10013281	PF04601	Protein of unknown function (DUF569)		AT1G59710.1		35.2	not assigned.unknown
Lus10013320.g	Lus10013320	27.5246	8.83366	41.735	-1.63964	-2.24017	1	Lus10013320	PF06916	Protein of unknown function (DUF1279)		AT2G27290.1		35.2	not assigned.unknown
Lus10013337.g	Lus10013337	29.8736	0.213247	1.00559	-7.13021	-2.23745	1	Lus10013337	PF00201	UDP-Glycosyltransferase superfamily protein		AT5G54010.1		26.2	misc.UDP glucosyl and glucoronyl transferases
Lus10013345.g	Lus10013345	17.2452	5.44662	37.2419	-1.66276	-2.77349	1	Lus10013345	PF04832,PF10184	SOUL heme-binding family protein		AT5G20140.1		21.3	redox.heme
Lus10013354.g	Lus10013354	24.0727	4.24264	20.081	-2.50436	-2.2428	1	Lus10013354	PF00226	Chaperone DnaJ-domain superfamily protein		AT5G22080.1		20.2.1	stress.abiotic.heat
Lus10013376.g	Lus10013376	18.492	0.861391	20.9509	-4.42409	-4.6042	1	Lus10013376	PF07859	alpha/beta-Hydrolases superfamily protein		AT5G06570.1		35.1	not assigned.no ontology
Lus10013434.g	Lus10013434	107.082	29.7241	152.796	-1.84901	-2.3619	1	Lus10013434	PF00574	nuclear-encoded CLP protease P7	CLPP2,NCLPP7	AT5G23140.1		29.5.5	protein.degradation.serine protease
Lus10013490.g	Lus10013490	66.0074	0.174297	50.0647	-8.56493	-8.1661	1	Lus10013490				AT3G03280.1		35.2	not assigned.unknown
Lus10013519.g	Lus10013519	21.325	5.90152	24.9254	-1.85339	-2.07846	1	Lus10013519	PF00462	Thioredoxin superfamily protein		AT4G33040.1		21.4	redox.glutaredoxins
Lus10013526.g	Lus10013526	23.3469	1.82799	5.58909	-3.6749	-1.61236	1	Lus10013526		calmodulin-binding family protein		AT5G57010.1		30.3	signalling.calcium
Lus10013537.g	Lus10013537	466.585	144.799	582.586	-1.68809	-2.00842	1	Lus10013537	PF00141	ascorbate peroxidase 1	APX1,ATAPX01,ATAPX1,CS1,MEE6	AT1G07890.1		21.2.1	redox.ascorbate and glutathione.ascorbate
Lus10013575.g	Lus10013575	55.9638	10.9016	83.4983	-2.35995	-2.93721	1	Lus10013575	PF03931,PF01466	S phase kinase-associated protein 1	ASK1,ATSKP1,SKP1,SKP1A,UIP1	AT1G75950.1		29.5.11.4.3.1	protein.degradation.ubiquitin.E3.SCF.SKP
Lus10013592.g	Lus10013592	17.7228	4.05837	25.9953	-2.12663	-2.67928	1	Lus10013592	PF02045	nuclear factor Y, subunit A10	NF-YA10	AT5G06510.1	NF-YA Family	27.3.14	RNA.regulation of transcription.CCAAT box binding factor family, HAP2
Lus10013600.g	Lus10013600	19.7788	6.51541	20.798	-1.60203	-1.67452	1	Lus10013600	PF02152	Dihydroneopterin aldolase	FOLB1	AT3G11750.1		25.9	C1-metabolism.dihydroneopterin aldolase
Lus10013604.g	Lus10013604	73.6153	7.8068	54.0814	-3.2372	-2.79233	1	Lus10013604	PF02469	FASCICLIN-like arabinogalactan protein 17 precursor	FLA17	AT5G06390.1		35.1	not assigned.no ontology
Lus10013616.g	Lus10013616	288.22	48.9217	186.119	-2.55862	-1.92768	1	Lus10013616	PF07797	Protein of unknown function (DUF1639)		AT1G55340.1		35.2	not assigned.unknown
Lus10013621.g	Lus10013621	23.1301	4.09059	22.3853	-2.49939	-2.45217	1	Lus10013621		chloroplast outer envelope protein 37	ATOEP37,OEP37	AT2G43950.1		35.2	not assigned.unknown
Lus10013622.g	Lus10013622	25.0968	0.001	15.7431	-14.6152	-13.9424	1	Lus10013622						35.2	not assigned.unknown
Lus10013642.g	Lus10013642	22.0979	3.40776	30.7291	-2.69701	-3.17271	1	Lus10013642	PF04545,PF04542,PF00140,PF04539	RNApolymerase sigma subunit 2	ABC1,ATSIG1,ATSIG2,SIG1,SIG2,SIGA,SIGB	AT1G08540.1		27.2	RNA.transcription
Lus10013653.g	Lus10013653	22.105	1.11213	13.3308	-4.31298	-3.58337	1	Lus10013653		UDP-glucosyl transferase 85A2	AtUGT85A2,UGT85A2	AT1G22360.1		35.2	not assigned.unknown
Lus10013691.g	Lus10013691	16.2555	4.94963	20.2126	-1.71554	-2.02986	1	Lus10013691	PF01940	Protein of unknown function DUF92, transmembrane		AT1G78620.1		35.1	not assigned.no ontology
Lus10013848.g	Lus10013848	16.1218	2.33986	10.1285	-2.78452	-2.11393	1	Lus10013848	PF07687,PF01546	Peptidase M20/M25/M40 family protein		AT4G38220.2		26.8	misc.nitrilases, *nitrile lyases, berberine bridge enzymes, reticuline oxidases, troponine reductases
Lus10013935.g	Lus10013935	193.419	0.923098	25.1511	-7.71103	-4.76799	1	Lus10013935	PF01764	alpha/beta-Hydrolases superfamily protein		AT4G18550.1		11.9.2.1	lipid metabolism.lipid degradation.lipases.triacylglycerol lipase
Lus10013936.g	Lus10013936	233.22	0.496988	16.3546	-8.87427	-5.04034	1	Lus10013936	PF01764	alpha/beta-Hydrolases superfamily protein		AT4G18550.1		11.9.2.1	lipid metabolism.lipid degradation.lipases.triacylglycerol lipase
Lus10013956.g	Lus10013956	218.494	0.143255	1.38189	-10.5748	-3.26998	1	Lus10013956	PF00657	GDSL-like Lipase/Acylhydrolase superfamily protein		AT5G45950.1		26.28	misc.GDSL-motif lipase
Lus10013957.g	Lus10013957	26.424	1.05655	15.6737	-4.64441	-3.89091	1	Lus10013957	PF00657	GDSL-like Lipase/Acylhydrolase superfamily protein		AT5G45960.1		26.28	misc.GDSL-motif lipase
Lus10013983.g	Lus10013983	20.3441	6.56223	40.6304	-1.63235	-2.6303	1	Lus10013983				AT2G33855.1		35.2	not assigned.unknown
Lus10013999.g	Lus10013999	19.216	1.58512	25.9338	-3.59965	-4.03217	1	Lus10013999	PF03110	squamosa promoter binding protein-like 3	SPL3	AT2G33810.1	SBP Family	33.3	development.squamosa promoter binding like (SPL)
Lus10014009.g	Lus10014009	50.3379	12.1033	64.4445	-2.05624	-2.41265	1	Lus10014009	PF01535	Tetratricopeptide repeat (TPR)-like superfamily protein		AT3G13880.1		35.2	not assigned.unknown
Lus10014074.g	Lus10014074	22.1301	4.28885	22.0495	-2.36735	-2.36208	1	Lus10014074	PF01596	S-adenosyl-L-methionine-dependent methyltransferases superfamily protein	CCoAOMT1	AT4G34050.1		16.2.1.6	secondary metabolism.phenylpropanoids.lignin biosynthesis.CCoAOMT
Lus10014115.g	Lus10014115	50.9093	13.5665	106.032	-1.90788	-2.96637	1	Lus10014115	PF03931,PF01466,PF00389,PF02826	hydroxypyruvate reductase	ATHPR1,HPR	AT1G68010.1		29.5.11.4.3.1	protein.degradation.ubiquitin.E3.SCF.SKP
Lus10014175.g	Lus10014175	26.9887	0.001	46.5646	-14.7201	-15.5069	1	Lus10014175	PF00067	cytochrome P450, family 716, subfamily A, polypeptide 1	CYP716A1	AT5G36110.1		35.2	not assigned.unknown
Lus10014177.g	Lus10014177	26.2335	0.001	1.24498	-14.6791	-10.2819	1	Lus10014177	PF03106	WRKY DNA-binding protein 70	ATWRKY70,WRKY70	AT3G56400.1	WRKY Family	27.3.32	RNA.regulation of transcription.WRKY domain transcription factor family
Lus10014180.g	Lus10014180	16.4051	4.62359	14.3037	-1.82706	-1.6293	1	Lus10014180				AT2G38570.1		35.2	not assigned.unknown
Lus10014269.g	Lus10014269	32.8079	0.645271	141.442	-5.66799	-7.77609	1	Lus10014269	PF00903	Lactoylglutathione lyase / glyoxalase I family protein		AT1G15380.1		24.2	Biodegradation of Xenobiotics.lactoylglutathione lyase
Lus10014369.g	Lus10014369	16.4393	0.466301	8.23451	-5.13974	-4.14235	1	Lus10014369	PF00447	heat shock transcription factor A3	AT-HSFA3,HSFA3	AT5G03720.1	HSF Family	27.3.23	RNA.regulation of transcription.HSF,Heat-shock transcription factor family
Lus10014381.g	Lus10014381	21.2506	0.119432	0.740454	-7.47517	-2.63222	1	Lus10014381		growth-regulating factor 3	AtGRF3,GRF3	AT2G36400.1		27.3.50	RNA.regulation of transcription.General Transcription
Lus10014397.g	Lus10014397	22.0878	1.01531	29.997	-4.44325	-4.88482	1	Lus10014397	PF02133	permease, cytosine/purines, uracil, thiamine, allantoin family protein		AT5G03555.1		34.10	transport.nucleotides
Lus10014455.g	Lus10014455	33.1755	4.03318	20.8978	-3.04013	-2.37336	1	Lus10014455	PF04935	Surfeit locus protein 6		AT5G05210.1		35.1	not assigned.no ontology
Lus10014523.g	Lus10014523	24.8482	4.27492	17.1113	-2.53917	-2.00098	1	Lus10014523		RNA ligase/cyclic nucleotide phosphodiesterase family protein		AT5G40190.1		30.3	signalling.calcium
Lus10014530.g	Lus10014530	103.072	26.5686	125.593	-1.95586	-2.24096	1	Lus10014530	PF01058	NADH-ubiquinone oxidoreductase 20 kDa subunit, mitochondrial		AT5G11770.1		9.1.2	mitochondrial electron transport / ATP synthesis.NADH-DH.localisation not clear
Lus10014607.g	Lus10014607	34.8033	1.61596	26.2164	-4.42876	-4.02001	1	Lus10014607	PF03798	DNA-binding storekeeper protein-related		AT5G14280.1		35.2	not assigned.unknown
Lus10014674.g	Lus10014674	24.0614	6.57718	21.3582	-1.87118	-1.69925	1	Lus10014674	PF00400	Transducin/WD40 repeat-like superfamily protein		AT4G02730.1		35.1	not assigned.no ontology
Lus10014718.g	Lus10014718	21.9796	5.11734	24.0237	-2.1027	-2.23099	1	Lus10014718	PF04720	Protein of unknown function (DUF506)		AT3G22970.1		35.2	not assigned.unknown
Lus10014758.g	Lus10014758	33.7605	4.05644	66.4698	-3.05705	-4.03441	1	Lus10014758		brassinosteroid-responsive RING-H2	BRH1	AT3G61460.1		35.2	not assigned.unknown
Lus10014790.g	Lus10014790	26.6227	4.64437	80.0206	-2.5191	-4.10682	1	Lus10014790	PF04755	Plastid-lipid associated protein PAP / fibrillin family protein		AT4G22240.1		31.1	cell.organisation
Lus10014798.g	Lus10014798	85.3997	14.6684	123.181	-2.54152	-3.07	1	Lus10014798	PF00085	thioredoxin M-type 4	ATHM4,ATM4,TRX-M4	AT3G15360.1		21.1	redox.thioredoxin
Lus10014840.g	Lus10014840	200.002	4.16275	19.0636	-5.58633	-2.19521	1	Lus10014840	PF00230	plasma membrane intrinsic protein 1B	ATHH2,PIP1;2,PIP1B,TMP-A	AT2G45960.1		34.19.1	transport.Major Intrinsic Proteins.PIP
Lus10014846.g	Lus10014846	21.036	6.08577	23.8978	-1.78935	-1.97337	1	Lus10014846	PF00160	cyclophilin 5	ATCYP5,CYP19-4,CYP5	AT2G29960.1		31.3.1	cell.cycle.peptidylprolyl isomerase
Lus10014958.g	Lus10014958	19.5815	2.82551	9.90917	-2.79291	-1.81025	1	Lus10014958	PF00076			AT5G52545.1		27.4	RNA.RNA binding
Lus10014975.g	Lus10014975	53.4399	10.0777	70.3791	-2.40675	-2.80398	1	Lus10014975	PF00106	NAD(P)-binding Rossmann-fold superfamily protein		AT4G23430.2		26.22	misc.short chain dehydrogenase/reductase (SDR)
Lus10014988.g	Lus10014988	61.3542	16.0548	50.938	-1.93416	-1.66574	1	Lus10014988	PF00173	membrane-associated progesterone binding protein 3	ATMAPR3,ATMP2,MAPR3,MSBP2	AT3G48890.1		21.2	redox.ascorbate and glutathione
Lus10014994.g	Lus10014994	16.9249	3.68119	13.3581	-2.2009	-1.85947	1	Lus10014994	PF00447	heat shock transcription factor B2A	AT-HSFB2A,HSFB2A	AT5G62020.1	HSF Family	27.3.23	RNA.regulation of transcription.HSF,Heat-shock transcription factor family
Lus10015106.g	Lus10015106	368.801	43.4212	170.933	-3.08637	-1.97696	1	Lus10015106	PF00252	Ribosomal protein L16p/L10e family protein	RPL10B	AT1G26910.1		29.2.1.2.2.10	protein.synthesis.ribosomal protein.eukaryotic.60S subunit.L10
Lus10015165.g	Lus10015165	32.7032	5.30538	21.189	-2.6239	-1.99779	1	Lus10015165		Mog1/PsbP/DUF1795-like photosystem II reaction center PsbP family protein		AT5G27390.1		35.2	not assigned.unknown
Lus10015264.g	Lus10015264	18.2014	3.79179	21.0805	-2.2631	-2.47496	1	Lus10015264	PF03141	S-adenosyl-L-methionine-dependent methyltransferases superfamily protein		AT1G29790.1		35.2	not assigned.unknown
Lus10015278.g	Lus10015278	1720.16	87.3596	13289.9	-4.29943	-7.24915	1	Lus10015278	PF00234	lipid transfer protein 4	LTP4	AT5G59310.1		11.6	lipid metabolism.lipid transfer proteins etc
Lus10015279.g	Lus10015279	171.333	1.18158	1884.41	-7.17995	-10.6392	1	Lus10015279	PF00234	lipid transfer protein 3	LTP3	AT5G59320.1		11.6	lipid metabolism.lipid transfer proteins etc
Lus10015282.g	Lus10015282	26.2977	2.10482	10.7784	-3.64316	-2.35637	1	Lus10015282	PF10545	sequence-specific DNA binding transcription factors		AT3G58630.1	Trihelix Family	27.3.30	RNA.regulation of transcription.Trihelix, Triple-Helix transcription factor family
Lus10015354.g	Lus10015354	64.5395	0.0198915	49.0018	-11.6638	-11.2665	1	Lus10015354	PF00004	AAA-ATPase 1	AATP1	AT5G40010.1		29.5.9	protein.degradation.AAA type
Lus10015376.g	Lus10015376	34.3967	0.149477	5.02828	-7.84621	-5.07207	1	Lus10015376	PF00249	myb domain protein 16	ATMIXTA,ATMYB16,MYB16	AT5G15310.2	MYB Family	27.3.25	RNA.regulation of transcription.MYB domain transcription factor family
Lus10015380.g	Lus10015380	24.0995	3.83837	35.8666	-2.65044	-3.22408	1	Lus10015380	PF12095	chlororespiratory reduction 7	CRR7	AT5G39210.1		35.2	not assigned.unknown
Lus10015381.g	Lus10015381	48.9345	12.5056	42.9897	-1.96828	-1.78142	1	Lus10015381		hydroxyproline-rich glycoprotein family protein		AT3G02120.1		35.2	not assigned.unknown
Lus10015483.g	Lus10015483	63.8737	16.2578	100.775	-1.97409	-2.63194	1	Lus10015483	PF00012	heat shock protein 70 (Hsp 70) family protein	BIP1	AT5G28540.1		20.2.1	stress.abiotic.heat
Lus10015494.g	Lus10015494	257.833	10.155	124.043	-4.66618	-3.61058	1	Lus10015494	PF00335	tetraspanin8	TET8	AT2G23810.1		33.99	development.unspecified
Lus10015496.g	Lus10015496	87.271	4.80715	44.1685	-4.18225	-3.19976	1	Lus10015496	PF01370	UDP-D-glucuronate 4-epimerase 1	GAE1	AT4G30440.1		10.1.6	cell wall.precursor synthesis.GAE
Lus10015524.g	Lus10015524	18.1959	5.17899	16.6637	-1.81287	-1.68597	1	Lus10015524	PF00004	AAA-type ATPase family protein		AT2G20140.1		29.5.11.20	protein.degradation.ubiquitin.proteasom
Lus10015539.g	Lus10015539	17.1579	3.36491	10.3176	-2.35023	-1.61647	1	Lus10015539	PF10253			AT2G19270.1		35.2	not assigned.unknown
Lus10015548.g	Lus10015548	26.9567	0.606168	14.8585	-5.47478	-4.61543	1	Lus10015548				AT4G04480.1		29.5.11.4.3.2	protein.degradation.ubiquitin.E3.SCF.FBOX
Lus10015553.g	Lus10015553	16.2932	3.09502	10.0831	-2.39625	-1.70392	1	Lus10015553	PF02485	Core-2/I-branching beta-1,6-N-acetylglucosaminyltransferase family protein		AT1G11940.1		35.2	not assigned.unknown
Lus10015560.g	Lus10015560	16.7663	3.19444	59.7142	-2.39193	-4.22444	1	Lus10015560	PF01507,PF00085	APS reductase 3	APR3,ATAPR3,PRH-26,PRH26	AT4G21990.1		14.2	S-assimilation.APR
Lus10015738.g	Lus10015738	50.4352	4.99315	32.7312	-3.33641	-2.71265	1	Lus10015738	PF05739	soluble N-ethylmaleimide-sensitive factor adaptor protein 33	ATSNAP33,ATSNAP33B,SNAP33,SNP33	AT5G61210.1		31.4	cell.vesicle transport
Lus10015779.g	Lus10015779	64.0068	0.001	0.172812	-15.9659	-7.43306	1	Lus10015779	PF00234	glycosylphosphatidylinositol-anchored lipid protein transfer 1	LTPG1	AT1G27950.1		11.6	lipid metabolism.lipid transfer proteins etc
Lus10015780.g	Lus10015780	20.8991	3.46325	33.506	-2.59324	-3.27422	1	Lus10015780	PF04669	Protein of unknown function (DUF579)		AT1G67330.1		35.2	not assigned.unknown
Lus10015783.g	Lus10015783	72.5998	6.28502	198.515	-3.52998	-4.98119	1	Lus10015783		chaperone protein dnaJ-related		AT5G43260.1		29.6	protein.folding
Lus10015883.g	Lus10015883	78.4361	0.55956	4.39618	-7.13108	-2.97389	1	Lus10015883	PF00234	Bifunctional inhibitor/lipid-transfer protein/seed storage 2S albumin superfamily protein		AT4G00165.1		26.21	misc.protease inhibitor/seed storage/lipid transfer protein (LTP) family protein
Lus10015897.g	Lus10015897	75.1581	13.9651	52.0954	-2.4281	-1.89933	1	Lus10015897	PF00153	dicarboxylate carrier 2	DIC2	AT4G24570.1		34.9	transport.metabolite transporters at the mitochondrial membrane
Lus10015918.g	Lus10015918	18.6546	5.45034	28.8765	-1.77511	-2.40548	1	Lus10015918		peptide-N-glycanase 1	AtPNG1,PNG1	AT5G49570.1		35.2	not assigned.unknown
Lus10015919.g	Lus10015919	72.0131	11.204	35.7568	-2.68425	-1.6742	1	Lus10015919	PF06026	Ribose 5-phosphate isomerase, type A protein		AT3G04790.1		7.2.4	OPP.non-reductive PP.ribose 5-phosphate isomerase
Lus10015982.g	Lus10015982	44.6389	2.02032	24.1263	-4.46564	-3.57795	1	Lus10015982	PF05678	VQ motif-containing protein		AT3G56880.1		35.1	not assigned.no ontology
Lus10016001.g	Lus10016001	489.579	119.916	599.434	-2.02952	-2.32158	1	Lus10016001				AT1G76200.1		35.2	not assigned.unknown
Lus10016049.g	Lus10016049	45.9687	12.502	111.076	-1.87849	-3.15132	1	Lus10016049	PF01894			AT1G21065.1		35.2	not assigned.unknown
Lus10016061.g	Lus10016061	40.5048	0.454489	32.1289	-6.4777	-6.14348	1	Lus10016061		Heavy metal transport/detoxification superfamily protein		AT5G48290.1		35.2	not assigned.unknown
Lus10016069.g	Lus10016069	76.626	23.7567	76.7935	-1.6895	-1.69265	1	Lus10016069	PF00483	ADP glucose pyrophosphorylase 1	ADG1,APS1	AT5G48300.1		2.1.2.1	major CHO metabolism.synthesis.starch.AGPase
Lus10016155.g	Lus10016155	268.639	11.9441	203.006	-4.4913	-4.08715	1	Lus10016155	PF00080	copper/zinc superoxide dismutase 2	CSD2,CZSOD2	AT2G28190.1		21.6	redox.dismutases and catalases
Lus10016194.g	Lus10016194	47.8447	7.49878	45.373	-2.67363	-2.59711	1	Lus10016194	PF02469	FASCICLIN-like arabinogalactan protein 18 precursor	FLA18	AT3G11700.1		35.1	not assigned.no ontology
Lus10016205.g	Lus10016205	30.3079	0.485895	3.6347	-5.96291	-2.90312	1	Lus10016205	PF05678	calmodulin (CAM)-binding protein of 25 kDa	ATCAMBP25,CAMBP25	AT2G41010.1		35.2	not assigned.unknown
Lus10016215.g	Lus10016215	53.1494	11.2021	63.1328	-2.24629	-2.49463	1	Lus10016215	PF00076	SC35-like splicing factor 33	ATSCL33,SCL33,SR33	AT1G55310.3		27.1.1	RNA.processing.splicing
Lus10016273.g	Lus10016273	18.9292	1.81961	11.1325	-3.37891	-2.61308	1	Lus10016273	PF03760	Late Embryogenesis Abundant 4-5	LEA4-5	AT5G06760.1		33.2	development.late embryogenesis abundant
Lus10016295.g	Lus10016295	163.612	31.6065	95.9382	-2.37199	-1.60189	1	Lus10016295	PF00380	ribosomal protein S9	RPS9,TWN3	AT1G74970.1		29.2.1.1.1.1.9	protein.synthesis.ribosomal protein.prokaryotic.chloroplast.30S subunit.S9
Lus10016297.g	Lus10016297	25.5882	5.98811	25.7841	-2.09531	-2.10631	1	Lus10016297	PF08387	F-box/RNI-like superfamily protein		AT1G13570.1		29.5.11.4.3.2	protein.degradation.ubiquitin.E3.SCF.FBOX
Lus10016464.g	Lus10016464	58.9745	3.58826	184.371	-4.03873	-5.68318	1	Lus10016464	PF04145	copper transporter 1	COPT1	AT5G59030.1		34.12	transport.metal
Lus10016466.g	Lus10016466	49.7568	1.36077	12.4952	-5.1924	-3.19888	1	Lus10016466	PF01158	Ribosomal protein L36e family protein		AT3G53740.2		29.2.1.2.2.36	protein.synthesis.ribosomal protein.eukaryotic.60S subunit.L36
Lus10016528.g	Lus10016528	31.7775	1.00899	17.0049	-4.97702	-4.07497	1	Lus10016528	PF08392,PF08541	3-ketoacyl-CoA synthase 10	FDH,KCS10	AT2G26250.1		11.1.10	lipid metabolism.FA synthesis and FA elongation.beta ketoacyl CoA synthase
Lus10016570.g	Lus10016570	25.5253	7.19482	51.9114	-1.8269	-2.85102	1	Lus10016570	PF02096	63 kDa inner membrane family protein	ALB3	AT2G28800.1		31.2.5	cell.division.plastid
Lus10016735.g	Lus10016735	86.294	16.3879	100.497	-2.39663	-2.61645	1	Lus10016735	PF00301	Rubredoxin-like superfamily protein		AT5G51010.1		21.1	redox.thioredoxin
Lus10016750.g	Lus10016750	27.9907	2.78512	19.6442	-3.32913	-2.81829	1	Lus10016750	PF00808	nuclear factor Y, subunit C1	ATHAP5A,HAP5A,NF-YC1	AT3G48590.1	NF-YC Family	27.3.16	RNA.regulation of transcription.CCAAT box binding factor family, HAP5
Lus10016751.g	Lus10016751	21.7959	4.2451	13.5277	-2.36019	-1.67205	1	Lus10016751	PF02775,PF02776,PF00205	chlorsulfuron/imidazolinone resistant 1	AHAS,ALS,CSR1,IMR1,TZP5	AT3G48560.1		13.1.4.1	amino acid metabolism.synthesis.branched chain group.common
Lus10016781.g	Lus10016781	54.3254	8.01703	42.9336	-2.76049	-2.42097	1	Lus10016781		homolog of Synechocystis YCF37	YCF37	AT2G23670.1		35.2	not assigned.unknown
Lus10016796.g	Lus10016796	98.6886	13.3265	95.8525	-2.88859	-2.84652	1	Lus10016796	PF00097	RING/U-box superfamily protein		AT2G23780.1		29.5.11.4.2	protein.degradation.ubiquitin.E3.RING
Lus10016801.g	Lus10016801	40.2048	6.30138	38.1642	-2.67363	-2.59848	1	Lus10016801	PF00847	related to AP2 4	RAP2.4	AT1G78080.1	ERF Family	27.3.3	RNA.regulation of transcription.AP2/EREBP, APETALA2/Ethylene-responsive element binding protein family
Lus10016803.g	Lus10016803	24.7611	3.17643	23.0282	-2.9626	-2.85792	1	Lus10016803	PF00348	geranylgeranyl pyrophosphate synthase 1	GGPS1	AT4G36810.1		16.1.1.10	secondary metabolism.isoprenoids.non-mevalonate pathway.geranylgeranyl pyrophosphate synthase
Lus10016820.g	Lus10016820	64.654	11.4873	81.3898	-2.4927	-2.82481	1	Lus10016820		Haloacid dehalogenase-like hydrolase (HAD) superfamily protein		AT3G48420.1		35.1	not assigned.no ontology
Lus10016827.g	Lus10016827	20.7541	1.78335	58.4555	-3.54073	-5.03468	1	Lus10016827	PF00847	ethylene-responsive element binding protein	ATEBP,EBP,ERF72,RAP2.3	AT3G16770.1	ERF Family	27.3.3	RNA.regulation of transcription.AP2/EREBP, APETALA2/Ethylene-responsive element binding protein family
Lus10016909.g	Lus10016909	27.4096	5.27215	31.3879	-2.37822	-2.57375	1	Lus10016909	PF12617					35.2	not assigned.unknown
Lus10016969.g	Lus10016969	265.162	50.2453	153.649	-2.39981	-1.61258	1	Lus10016969	PF00578,PF10417	2-cysteine peroxiredoxin B	2-Cys Prx B,2CPB	AT5G06290.1		21.5.1	redox.peroxiredoxin.BAS1
Lus10016986.g	Lus10016986	141.651	32.99	103.257	-2.10224	-1.64614	1	Lus10016986				AT3G11591.1		35.2	not assigned.unknown
Lus10017010.g	Lus10017010	52.9315	4.19931	28.8998	-3.6559	-2.78284	1	Lus10017010	PF00160	Cyclophilin-like peptidyl-prolyl cis-trans isomerase family protein		AT2G36130.1		31.3.1	cell.cycle.peptidylprolyl isomerase
Lus10017050.g	Lus10017050	176.263	15.6777	53.2877	-3.49094	-1.76509	1	Lus10017050	PF04674	Phosphate-responsive 1 family protein	EXO	AT4G08950.1		30.1	signalling.in sugar and nutrient physiology
Lus10017084.g	Lus10017084	30.3833	4.24939	14.6709	-2.83795	-1.78763	1	Lus10017084	PF01250	Translation elongation factor EF1B/ribosomal protein S6 family protein	RFC3	AT3G17170.1		29.2.1.1.3.1.6	protein.synthesis.ribosomal protein.prokaryotic.unknown organellar.30S subunit.S6
Lus10017100.g	Lus10017100	35.717	6.12577	31.4344	-2.54365	-2.35938	1	Lus10017100	PF00575	ribosomal protein S1	ARRPS1,RPS1	AT5G30510.1		29.2.1.1.3.1.1	protein.synthesis.ribosomal protein.prokaryotic.unknown organellar.30S subunit.S1
Lus10017229.g	Lus10017229	36.8435	2.43448	8.16306	-3.91972	-1.7455	1	Lus10017229		C2H2 and C2HC zinc fingers superfamily protein	GIS	AT3G58070.1	C2H2 Family	27.3.11	RNA.regulation of transcription.C2H2 zinc finger family
Lus10017252.g	Lus10017252	16.9003	2.73447	38.6282	-2.62772	-3.82032	1	Lus10017252	PF00578	DC1 domain-containing protein		AT1G60420.1		35.2	not assigned.unknown
Lus10017281.g	Lus10017281	92.751	23.155	150.885	-2.00204	-2.70405	1	Lus10017281	PF03931,PF01466	E3 ubiquitin ligase SCF complex subunit SKP1/ASK1 family protein	ASK2,SKP1B	AT5G42190.1		29.5.11.4.3.1	protein.degradation.ubiquitin.E3.SCF.SKP
Lus10017282.g	Lus10017282	90.6943	11.1198	109.464	-3.02788	-3.29925	1	Lus10017282	PF03931,PF01466	E3 ubiquitin ligase SCF complex subunit SKP1/ASK1 family protein	ASK2,SKP1B	AT5G42190.1		29.5.11.4.3.1	protein.degradation.ubiquitin.E3.SCF.SKP
Lus10017283.g	Lus10017283	44.4821	0.919701	4.57457	-5.59592	-2.3144	1	Lus10017283	PF00170	Basic-leucine zipper (bZIP) transcription factor family protein	atbzip14,FD,FD-1	AT4G35900.1	bZIP Family	35.2	not assigned.unknown
Lus10017305.g	Lus10017305	20.4386	0.001	55.0649	-14.319	-15.7488	1	Lus10017305						35.2	not assigned.unknown
Lus10017333.g	Lus10017333	45.825	0.71602	4.65521	-5.99999	-2.70078	1	Lus10017333	PF01053	methionine gamma-lyase	ATMGL,MGL	AT1G64660.1		13.2.3.4.1	amino acid metabolism.degradation.aspartate family.methionine.methionine gamma-lyase
Lus10017433.g	Lus10017433	162.774	8.39584	33.9878	-4.27705	-2.01727	1	Lus10017433	PF00210	ferritin 4	ATFER4,FER4	AT2G40300.1		15.2	metal handling.binding, chelation and storage
Lus10017522.g	Lus10017522	30.3793	8.25831	49.4002	-1.87917	-2.5806	1	Lus10017522	PF02542	isoprenoid F	ISPF,MECPS	AT1G63970.1		16.1.1.5	secondary metabolism.isoprenoids.non-mevalonate pathway.MCS
Lus10017523.g	Lus10017523	18.8115	4.51306	21.007	-2.05944	-2.21869	1	Lus10017523	PF10172			AT5G41560.1		35.2	not assigned.unknown
Lus10017554.g	Lus10017554	91.8276	5.1616	23.1494	-4.15304	-2.16508	1	Lus10017554	PF03514	SCARECROW-like 13	SCL13	AT4G17230.1	GRAS Family	27.3.21	RNA.regulation of transcription.GRAS transcription factor family
Lus10017563.g	Lus10017563	17.3676	4.6753	24.0565	-1.89327	-2.3633	1	Lus10017563		ARM repeat superfamily protein		AT4G16490.1		35.1.3	not assigned.no ontology.armadillo/beta-catenin repeat family protein
Lus10017581.g	Lus10017581	29.2628	5.40859	19.5395	-2.43574	-1.85307	1	Lus10017581	PF00415	Regulator of chromosome condensation (RCC1) family protein		AT3G02510.1		31.2	cell.division
Lus10017600.g	Lus10017600	39.8444	0.001	0.0724497	-15.2821	-6.17891	1	Lus10017600	PF12146	alpha/beta-Hydrolases superfamily protein		AT5G16120.1		35.1	not assigned.no ontology
Lus10017616.g	Lus10017616	85.5289	3.75209	1938.33	-4.51065	-9.0129	1	Lus10017616	PF00234	Bifunctional inhibitor/lipid-transfer protein/seed storage 2S albumin superfamily protein		AT3G18280.1		35.2	not assigned.unknown
Lus10017654.g	Lus10017654	56.3186	17.1107	60.7768	-1.71871	-1.82862	1	Lus10017654	PF00179	ubiquitin-conjugating enzyme 36	UBC13B,UBC36	AT1G16890.2		29.5.11.3	protein.degradation.ubiquitin.E2
Lus10017686.g	Lus10017686	18.2155	3.83136	13.1123	-2.24924	-1.77499	1	Lus10017686	PF09177,PF05739	syntaxin of plants 61	ATSYP61,OSM1,SYP61	AT1G28490.1		31.4	cell.vesicle transport
Lus10017696.g	Lus10017696	20.0205	1.82489	32.415	-3.4556	-4.15078	1	Lus10017696	PF02469	FASCICLIN-like arabinogalactan 6	FLA6	AT2G20520.1		10.5.1.1	cell wall.cell wall proteins.AGPs.AGP
Lus10017733.g	Lus10017733	168.609	37.8606	232.705	-2.15491	-2.61973	1	Lus10017733	PF04398	Protein of unknown function, DUF538		AT5G19590.1		35.2	not assigned.unknown
Lus10017776.g	Lus10017776	16.2823	4.91508	22.4585	-1.72802	-2.19197	1	Lus10017776	PF01135	protein-l-isoaspartate methyltransferase 2	PIMT2	AT5G50240.1		29.4	protein.postranslational modification
Lus10017779.g	Lus10017779	50.2131	5.90106	80.3673	-3.08902	-3.76756	1	Lus10017779	PF00504	one-helix protein 2	OHP2	AT1G34000.1		1.1.2.1	PS.lightreaction.photosystem I.LHC-I
Lus10017789.g	Lus10017789	19.6167	0.0605221	2.9873	-8.3404	-5.62524	1	Lus10017789	PF00067	cytochrome P450, family 86, subfamily A, polypeptide 8	CYP86A8,LCR	AT2G45970.1		26.10	misc.cytochrome P450
Lus10017791.g	Lus10017791	67.9019	0.001	18.288	-16.0512	-14.1586	1	Lus10017791						35.2	not assigned.unknown
Lus10017794.g	Lus10017794	66.0645	0.102033	12.7427	-9.3387	-6.96449	1	Lus10017794	PF01553	glycerol-3-phosphate acyltransferase 5	ATGPAT5,GPAT5	AT3G11430.1		11.3	lipid metabolism.Phospholipid synthesis
Lus10017820.g	Lus10017820	27.37	6.95725	24.0731	-1.97601	-1.79083	1	Lus10017820	PF01373	beta-amylase 7	BAM7,BMY4	AT2G45880.1		2.2.2.1.2	major CHO metabolism.degradation.starch.starch cleavage.beta amylase
Lus10017827.g	Lus10017827	23.6547	0.0637431	0.661752	-8.53564	-3.37595	1	Lus10017827	PF05199,PF00732	Glucose-methanol-choline (GMC) oxidoreductase family protein		AT1G12570.1		26.8	misc.nitrilases, *nitrile lyases, berberine bridge enzymes, reticuline oxidases, troponine reductases
Lus10017892.g	Lus10017892	85.3962	23.5429	74.5392	-1.85888	-1.66271	1	Lus10017892	PF08536	WHIRLY 2	ATWHY2,WHY2	AT1G71260.1	Whirly Family	28.99	DNA.unspecified
Lus10017942.g	Lus10017942	54.0673	13.5503	86.6024	-1.99643	-2.67608	1	Lus10017942	PF09341			AT5G53045.1		35.2	not assigned.unknown
Lus10018012.g	Lus10018012	208.076	18.0367	100.864	-3.5281	-2.4834	1	Lus10018012	PF00036	Calcium-binding EF-hand family protein		AT1G18210.1		30.3	signalling.calcium
Lus10018015.g	Lus10018015	32.7725	4.20565	36.0998	-2.96209	-3.10159	1	Lus10018015						35.2	not assigned.unknown
Lus10018052.g	Lus10018052	78.3793	17.0279	52.1411	-2.20257	-1.61452	1	Lus10018052		LYR family of Fe/S cluster biogenesis protein		AT4G34700.1		35.2	not assigned.unknown
Lus10018053.g	Lus10018053	175.972	5.87378	77.8644	-4.90491	-3.7286	1	Lus10018053				AT2G21290.1		35.2	not assigned.unknown
Lus10018110.g	Lus10018110	17.8954	5.37627	24.2634	-1.73491	-2.1741	1	Lus10018110	PF03145	Protein with RING/U-box and TRAF-like domains		AT4G27880.1		33.99	development.unspecified
Lus10018146.g	Lus10018146	21.5	2.04739	23.2552	-3.39248	-3.50569	1	Lus10018146	PF00026	Eukaryotic aspartyl protease family protein		AT1G77480.2		29.5.4	protein.degradation.aspartate protease
Lus10018163.g	Lus10018163	158.484	40.1133	281.21	-1.98219	-2.8095	1	Lus10018163	PF00504	Chlorophyll A-B binding family protein	NPQ4,PSBS	AT1G44575.1		1.1.1.2	PS.lightreaction.photosystem II.PSII polypeptide subunits
Lus10018172.g	Lus10018172	43.8517	7.58475	25.537	-2.53146	-1.75141	1	Lus10018172	PF07683,PF02492	plastid transcriptionally active 17	PTAC17	AT1G80480.1		31.1	cell.organisation
Lus10018221.g	Lus10018221	28.9344	1.69441	108.919	-4.09393	-6.00633	1	Lus10018221		Tetratricopeptide repeat (TPR)-like superfamily protein		AT2G29670.1		35.2	not assigned.unknown
Lus10018268.g	Lus10018268	19.2343	0.0681146	12.7684	-8.1415	-7.5504	1	Lus10018268	PF01061,PF00005	white-brown complex homolog protein 11	ABCG11,ATWBC11,COF1,DSO,WBC11	AT1G17840.1		34.16	transport.ABC transporters and multidrug resistance systems
Lus10018273.g	Lus10018273	251.651	25.7804	756.483	-3.28708	-4.87496	1	Lus10018273	PF02507	photosystem I subunit F	PSAF	AT1G31330.1		1.1.2.2	PS.lightreaction.photosystem I.PSI polypeptide subunits
Lus10018351.g	Lus10018351	20.0473	0.001	0.827736	-14.2911	-9.69303	1	Lus10018351	PF00067	cytochrome P450, family 77, subfamily B, polypeptide 1	CYP77B1	AT1G11600.1		26.10	misc.cytochrome P450
Lus10018359.g	Lus10018359	19.0944	0.001	0.0370574	-14.2209	-5.21169	1	Lus10018359	PF01852	protodermal factor 2	PDF2	AT4G04890.1		27.3.22	RNA.regulation of transcription.HB,Homeobox transcription factor family
Lus10018366.g	Lus10018366	144.614	34.6557	340.961	-2.06104	-3.29844	1	Lus10018366	PF00249	Homeodomain-like superfamily protein	CPC	AT2G46410.1	MYB_related Family	35.2	not assigned.unknown
Lus10018382.g	Lus10018382	16.4707	2.64065	24.7745	-2.64094	-3.22989	1	Lus10018382	PF07714,PF01657	cysteine-rich RLK (RECEPTOR-like protein kinase) 29	CRK29	AT4G21410.1		30.2.17	signalling.receptor kinases.DUF 26
Lus10018442.g	Lus10018442	55.2026	16.2572	56.4363	-1.76365	-1.79554	1	Lus10018442	PF03997	Vacuolar protein sorting-associated protein VPS28 family protein	VPS28-1,VPS28-2	AT4G05000.1		29.3.4.3	protein.targeting.secretory pathway.vacuole
Lus10018454.g	Lus10018454	28.4104	2.6347	9.6927	-3.43071	-1.87926	1	Lus10018454		glycine-rich protein		AT4G21620.2		35.2	not assigned.unknown
Lus10018504.g	Lus10018504	22.5965	0.109599	2.77185	-7.68772	-4.66054	1	Lus10018504				AT3G09280.1		35.2	not assigned.unknown
Lus10018511.g	Lus10018511	154.664	2.20796	25.1016	-6.13028	-3.50699	1	Lus10018511		Calcium-binding EF-hand family protein		AT4G27280.1		30.3	signalling.calcium
Lus10018524.g	Lus10018524	18.7025	2.62675	15.0361	-2.83188	-2.51708	1	Lus10018524				AT4G28100.1		35.2	not assigned.unknown
Lus10018550.g	Lus10018550	18.5898	3.03145	17.0225	-2.61643	-2.48936	1	Lus10018550						35.2	not assigned.unknown
Lus10018561.g	Lus10018561	114.044	0.87955	19.366	-7.01861	-4.46062	1	Lus10018561				AT2G20835.1		35.2	not assigned.unknown
Lus10018630.g	Lus10018630	374.291	37.121	274.917	-3.33385	-2.88869	1	Lus10018630	PF04398	Protein of unknown function, DUF538		AT1G09310.1		35.2	not assigned.unknown
Lus10018647.g	Lus10018647	311.096	12.9652	857.198	-4.58465	-6.04692	1	Lus10018647		hydroxyproline-rich glycoprotein family protein		AT5G09520.1		35.2	not assigned.unknown
Lus10018648.g	Lus10018648	897.371	13.5068	1552.21	-6.05394	-6.84449	1	Lus10018648						35.2	not assigned.unknown
Lus10018696.g	Lus10018696	92.854	1.53723	54.0074	-5.91655	-5.13475	1	Lus10018696		C2H2 and C2HC zinc fingers superfamily protein		AT3G49930.1		27.3.11	RNA.regulation of transcription.C2H2 zinc finger family
Lus10018699.g	Lus10018699	21.3072	0.530845	14.6388	-5.32691	-4.78536	1	Lus10018699		Glycosyl hydrolase family 35 protein		AT5G01075.1		35.2	not assigned.unknown
Lus10018735.g	Lus10018735	22.8631	3.97749	72.9436	-2.52309	-4.19685	1	Lus10018735	PF00112,PF00396,PF08246	Granulin repeat cysteine protease family protein	RD21,RD21A	AT1G47128.1		29.5.3	protein.degradation.cysteine protease
Lus10018747.g	Lus10018747	32.0313	9.05701	45.7946	-1.82237	-2.33807	1	Lus10018747	PF08241	S-adenosyl-L-methionine-dependent methyltransferases superfamily protein	APG1,E37,IEP37,VTE3	AT3G63410.1		16.1.3.3	secondary metabolism.isoprenoids.tocopherol biosynthesis.MPBQ/MSBQ methyltransferase
Lus10018793.g	Lus10018793	30.4277	0.706635	13.3681	-5.42828	-4.24168	1	Lus10018793	PF03350	Uncharacterised protein family (UPF0114)		AT4G19390.1		35.2	not assigned.unknown
Lus10018823.g	Lus10018823	73.618	8.45709	39.2191	-3.12183	-2.21332	1	Lus10018823	PF11721	fringe-related protein		AT4G00300.2		30.2.16	signalling.receptor kinases.Catharanthus roseus-like RLK1
Lus10018831.g	Lus10018831	22.3686	0.001	1.27028	-14.4492	-10.3109	1	Lus10018831	PF00067	cytochrome P450, family 86, subfamily A, polypeptide 2	ATT1,CYP86A2	AT4G00360.1		26.10	misc.cytochrome P450
Lus10018832.g	Lus10018832	38.5969	0.001	22.9265	-15.2362	-14.4847	1	Lus10018832	PF01553	glycerol-3-phosphate acyltransferase 5	ATGPAT5,GPAT5	AT3G11430.1		11.3	lipid metabolism.Phospholipid synthesis
Lus10018873.g	Lus10018873	19.2351	5.94215	34.4341	-1.69468	-2.53478	1	Lus10018873						35.2	not assigned.unknown
Lus10018875.g	Lus10018875	67.8697	19.7815	60.8298	-1.77862	-1.62063	1	Lus10018875	PF00085	thioredoxin Y1	ATY1,TRX-Y1,TY1	AT1G76760.1		21.1	redox.thioredoxin
Lus10019015.g	Lus10019015	23.1005	3.77731	16.5107	-2.61249	-2.12797	1	Lus10019015		cyclic nucleotide gated channel 1	ATCNGC1,CNGC1	AT5G53130.1		35.2	not assigned.unknown
Lus10019110.g	Lus10019110	31.1919	1.51867	11.1902	-4.36029	-2.88135	1	Lus10019110	PF00067	cinnamate-4-hydroxylase	ATC4H,C4H,CYP73A5,REF3	AT2G30490.1		26.10	misc.cytochrome P450
Lus10019126.g	Lus10019126	51.2013	13.6009	46.7244	-1.91248	-1.78048	1	Lus10019126	PF01230	FRAGILE HISTIDINE TRIAD	FHIT	AT5G58240.1		26.1	misc.misc2
Lus10019209.g	Lus10019209	19.7608	3.42273	14.3699	-2.52942	-2.06983	1	Lus10019209	PF03151,PF00892	Nucleotide/sugar transporter family protein		AT5G17630.1		34.8	transport.metabolite transporters at the envelope membrane
Lus10019261.g	Lus10019261	82.9584	20.952	72.19	-1.9853	-1.78471	1	Lus10019261	PF04800	NADH-ubiquinone oxidoreductase-related	FRO1	AT5G67590.1		9.1.2	mitochondrial electron transport / ATP synthesis.NADH-DH.localisation not clear
Lus10019344.g	Lus10019344	50.3585	4.27623	49.2784	-3.55782	-3.52654	1	Lus10019344				AT5G67020.1		35.2	not assigned.unknown
Lus10019349.g	Lus10019349	33.0526	10.5489	42.5265	-1.64767	-2.01127	1	Lus10019349	PF00036,PF06405	accelerated cell death 2 (ACD2)	ACD2,ATRCCR	AT4G37000.1		30.3	signalling.calcium
Lus10019352.g	Lus10019352	25.5258	0.001	0.465828	-14.6397	-8.86365	1	Lus10019352				AT5G66800.1		35.2	not assigned.unknown
Lus10019392.g	Lus10019392	24.7908	5.04032	15.6114	-2.29822	-1.63101	1	Lus10019392	PF10217			AT3G02220.1		35.2	not assigned.unknown
Lus10019407.g	Lus10019407	62.8778	0.001	0.142402	-15.9403	-7.15383	1	Lus10019407	PF04690	plant-specific transcription factor YABBY family protein	YAB5	AT2G26580.1	YABBY Family	27.3.10	RNA.regulation of transcription.C2C2(Zn) YABBY family
Lus10019409.g	Lus10019409	23.5836	4.19895	32.9321	-2.48969	-2.9714	1	Lus10019409		Tetratricopeptide repeat (TPR)-like superfamily protein		AT5G20190.1		35.2	not assigned.unknown
Lus10019416.g	Lus10019416	37.7866	4.67961	54.5036	-3.01342	-3.54189	1	Lus10019416	PF06232	Embryo-specific protein 3, (ATS3)		AT2G41475.1		33.99	development.unspecified
Lus10019447.g	Lus10019447	16.2153	4.45492	14.4272	-1.86388	-1.69532	1	Lus10019447	PF00125	histone H2A protein 9	HTA9	AT1G52740.1		28.1.3	DNA.synthesis/chromatin structure.histone
Lus10019449.g	Lus10019449	19.491	4.87877	24.0122	-1.99822	-2.29918	1	Lus10019449	PF00125	histone H2A protein 9	HTA9	AT1G52740.1		28.1.3	DNA.synthesis/chromatin structure.histone
Lus10019453.g	Lus10019453	17.7775	1.08628	10.3606	-4.03258	-3.25363	1	Lus10019453	PF01061,PF08370,PF00005	pleiotropic drug resistance 4	ATPDR4,PDR4	AT2G26910.1		34.16	transport.ABC transporters and multidrug resistance systems
Lus10019480.g	Lus10019480	19.0834	5.06152	46.6194	-1.91467	-3.20329	1	Lus10019480	PF02798,PF00043	glutathione S-transferase TAU 25	ATGSTU25,GSTU25	AT1G17180.1		26.9	misc.glutathione S transferases
Lus10019526.g	Lus10019526	132.192	3.51644	91.6945	-5.23238	-4.70465	1	Lus10019526	PF00800	arogenate dehydratase 6	ADT6	AT1G08250.1		13.1.6.3.1	amino acid metabolism.synthesis.aromatic aa.phenylalanine.arogenate dehydratase / prephenate dehydratase
Lus10019726.g	Lus10019726	19.8806	1.72385	78.4716	-3.52766	-5.50847	1	Lus10019726	PF00487	fatty acid desaturase 5	ADS3,FAD5,FADB,JB67	AT3G15850.1		11.2.1	lipid metabolism.FA desaturation.desaturase
Lus10019730.g	Lus10019730	154.975	47.9821	199.476	-1.69147	-2.05565	1	Lus10019730				AT3G57450.1		35.2	not assigned.unknown
Lus10019769.g	Lus10019769	25.0123	5.68363	17.5485	-2.13775	-1.62646	1	Lus10019769	PF07145	dehydration-induced protein (ERD15)	CID1,ERD15,LSR1	AT2G41430.1		20.2.3	stress.abiotic.drought/salt
Lus10019807.g	Lus10019807	28.767	0.132321	3.43007	-7.76423	-4.69613	1	Lus10019807	PF04450	Plant basic secretory protein (BSP) family protein		AT2G15220.1		20.1	stress.biotic
Lus10019939.g	Lus10019939	64.597	3.7329	25.1482	-4.1131	-2.75208	1	Lus10019939	PF00240	ubiquitin-like protein 5	UBL5	AT5G42300.1		29.5.11.1	protein.degradation.ubiquitin.ubiquitin
Lus10019965.g	Lus10019965	394.184	19.3262	137.687	-4.35024	-2.83276	1	Lus10019965	PF00335	tetraspanin8	TET8	AT2G23810.1		33.99	development.unspecified
Lus10019967.g	Lus10019967	62.6952	3.38259	22.166	-4.21215	-2.71215	1	Lus10019967	PF01370	UDP-D-glucuronate 4-epimerase 1	GAE1	AT4G30440.1		10.1.6	cell wall.precursor synthesis.GAE
Lus10019999.g	Lus10019999	25.3478	0.001	15.9553	-14.6296	-13.9617	1	Lus10019999	PF04535	Uncharacterised protein family (UPF0497)		AT4G25830.1		35.1	not assigned.no ontology
Lus10020019.g	Lus10020019	18.4871	4.2283	27.286	-2.12837	-2.69001	1	Lus10020019	PF00106	indole-3-butyric acid response 1	IBR1,SDRA	AT4G05530.1		26.22	misc.short chain dehydrogenase/reductase (SDR)
Lus10020043.g	Lus10020043	16.3771	0.394651	4.56806	-5.37496	-3.53293	1	Lus10020043	PF04520	Protein of unknown function, DUF584		AT4G21970.1		35.2	not assigned.unknown
Lus10020047.g	Lus10020047	20.9884	4.88239	178.986	-2.10393	-5.19612	1	Lus10020047	PF04520	Protein of unknown function, DUF584		AT1G61930.1		35.2	not assigned.unknown
Lus10020059.g	Lus10020059	17.4666	0.0151538	0.51957	-10.1707	-5.09957	1	Lus10020059	PF01852,PF00046	Homeobox-leucine zipper family protein / lipid-binding START domain-containing protein	ATML1	AT4G21750.1	HD-ZIP Family	27.3.22	RNA.regulation of transcription.HB,Homeobox transcription factor family
Lus10020075.g	Lus10020075	31.3272	4.10208	15.4665	-2.93299	-1.91472	1	Lus10020075	PF04398	Protein of unknown function, DUF538		AT1G61667.1		35.2	not assigned.unknown
Lus10020199.g	Lus10020199	62.0718	11.8289	139.427	-2.39162	-3.55912	1	Lus10020199	PF00085	thioredoxin F-type 1	ATF1,TRXF1	AT3G02730.1		21.1	redox.thioredoxin
Lus10020219.g	Lus10020219	45.9285	2.08503	23.1924	-4.46125	-3.47551	1	Lus10020219		Uncharacterised conserved protein ycf60		AT2G47840.1		29.3.3	protein.targeting.chloroplast
Lus10020220.g	Lus10020220	33.7911	8.45778	28.8876	-1.99829	-1.7721	1	Lus10020220				AT2G43945.1		35.2	not assigned.unknown
Lus10020224.g	Lus10020224	38.0273	7.75815	33.7449	-2.29325	-2.12089	1	Lus10020224				AT1G65270.1		35.2	not assigned.unknown
Lus10020289.g	Lus10020289	64.2634	7.57657	23.695	-3.08438	-1.64497	1	Lus10020289	PF04410	H/ACA ribonucleoprotein complex, subunit Gar1/Naf1 protein		AT3G03920.1		29.2.2.3.1	protein.synthesis.ribosome biogenesis.Pre-rRNA processing and modifications.snoRNPs
Lus10020307.g	Lus10020307	91.6371	18.638	93.2975	-2.29768	-2.32359	1	Lus10020307	PF01554	MATE efflux family protein		AT1G33110.1		34.99	transport.misc
Lus10020450.g	Lus10020450	87.1636	10.8898	75.2027	-3.00075	-2.78781	1	Lus10020450						35.2	not assigned.unknown
Lus10020486.g	Lus10020486	149.045	44.9999	169.351	-1.72775	-1.91202	1	Lus10020486	PF01641	methionine sulfoxide reductase B 2	MSRB2	AT4G21860.1		29.4	protein.postranslational modification
Lus10020508.g	Lus10020508	80.9273	11.5239	311.119	-2.81199	-4.75476	1	Lus10020508	PF00213	ATP synthase delta-subunit gene	ATPD	AT4G09650.1		1.1.4.7	PS.lightreaction.ATP synthase.delta chain
Lus10020575.g	Lus10020575	58.0495	0.330207	18.2741	-7.45777	-5.79028	1	Lus10020575	PF00428	60S acidic ribosomal protein family		AT3G44590.1		29.2.1.2.2.99	protein.synthesis.ribosomal protein.eukaryotic.60S subunit.unknown
Lus10020680.g	Lus10020680	51.5427	2.72271	9.62178	-4.24266	-1.82126	1	Lus10020680	PF01095	Plant invertase/pectin methylesterase inhibitor superfamily		AT2G47550.1		10.8.1	cell wall.pectin*esterases.PME
Lus10020685.g	Lus10020685	62.4086	6.59065	31.5043	-3.24325	-2.25705	1	Lus10020685	PF00226	Chaperone DnaJ-domain superfamily protein		AT1G56300.1		20.2.1	stress.abiotic.heat
Lus10020766.g	Lus10020766	17.2306	2.37578	8.51858	-2.8585	-1.84221	1	Lus10020766	PF06943	lsd one like 2	LOL2	AT4G21610.1	LSD Family	27.3.99	RNA.regulation of transcription.unclassified
Lus10020772.g	Lus10020772	53.4357	0.0669165	6.54057	-9.64123	-6.61091	1	Lus10020772	PF00722,PF06955	xyloglucan endotransglucosylase/hydrolase 16	XTH16	AT3G23730.1		10.7	cell wall.modification
Lus10020773.g	Lus10020773	59.9708	0.131807	1.34919	-8.82969	-3.35559	1	Lus10020773	PF00722,PF06955	xyloglucan endotransglucosylase/hydrolase 16	XTH16	AT3G23730.1		10.7	cell wall.modification
Lus10020815.g	Lus10020815	25.2436	5.45813	24.1922	-2.20944	-2.14806	1	Lus10020815	PF00011	HSP20-like chaperones superfamily protein		AT5G37670.1		20.2.1	stress.abiotic.heat
Lus10020849.g	Lus10020849	99.3103	15.2001	93.2912	-2.70787	-2.61766	1	Lus10020849	PF00067	cytochrome P450, family 98, subfamily A, polypeptide 3	CYP98A3	AT2G40890.1		26.10	misc.cytochrome P450
Lus10020850.g	Lus10020850	18.0796	3.62265	19.9266	-2.31924	-2.45958	1	Lus10020850	PF00067	cytochrome P450, family 98, subfamily A, polypeptide 3	CYP98A3	AT2G40890.1		26.10	misc.cytochrome P450
Lus10020853.g	Lus10020853	29.9874	6.86915	21.4265	-2.12615	-1.64119	1	Lus10020853	PF02594	Protein of unknown function (DUF167)		AT1G49170.1		35.2	not assigned.unknown
Lus10020861.g	Lus10020861	87.8669	18.9475	62.9215	-2.21331	-1.73154	1	Lus10020861	PF01722	BolA-like family protein		AT5G09830.1		27.3	RNA.regulation of transcription
Lus10020913.g	Lus10020913	28.2004	8.30232	41.7853	-1.76413	-2.33141	1	Lus10020913	PF00847	related to AP2 4	RAP2.4	AT1G78080.1	ERF Family	27.3.3	RNA.regulation of transcription.AP2/EREBP, APETALA2/Ethylene-responsive element binding protein family
Lus10020982.g	Lus10020982	54.1256	13.4764	132.523	-2.00587	-3.29773	1	Lus10020982	PF04755	Plastid-lipid associated protein PAP / fibrillin family protein		AT3G26070.1		31.1	cell.organisation
Lus10021028.g	Lus10021028	25.1041	2.28404	9.94156	-3.45826	-2.12188	1	Lus10021028	PF00560,PF08263	polygalacturonase inhibiting protein 1	ATPGIP1,PGIP1	AT5G06860.1		30.2.11	signalling.receptor kinases.leucine rich repeat XI
Lus10021065.g	Lus10021065	53.0368	16.3322	60.7387	-1.69927	-1.8949	1	Lus10021065				AT4G39235.1		35.2	not assigned.unknown
Lus10021078.g	Lus10021078	66.1919	0.797465	7.47944	-6.37509	-3.22944	1	Lus10021078	PF07333	low-molecular-weight cysteine-rich 12	LCR12	AT5G48905.1		35.2	not assigned.unknown
Lus10021247.g	Lus10021247	42.9763	5.31628	57.2851	-3.01505	-3.42967	1	Lus10021247	PF02469	FASCICLIN-like arabinogalactan protein 16 precursor	FLA16	AT2G35860.1		35.1	not assigned.no ontology
Lus10021259.g	Lus10021259	20.4666	4.99352	22.5552	-2.03514	-2.17533	1	Lus10021259	PF02045	nuclear factor Y, subunit A10	NF-YA10	AT5G06510.1	NF-YA Family	27.3.14	RNA.regulation of transcription.CCAAT box binding factor family, HAP2
Lus10021295.g	Lus10021295	249.884	37.2543	191.863	-2.74578	-2.3646	1	Lus10021295	PF00578,PF10417	2-cysteine peroxiredoxin B	2-Cys Prx B,2CPB	AT5G06290.1		21.5.1	redox.peroxiredoxin.BAS1
Lus10021305.g	Lus10021305	23.1035	0.417017	4.8345	-5.79186	-3.53519	1	Lus10021305				AT5G06270.1		35.2	not assigned.unknown
Lus10021370.g	Lus10021370	135.722	3.28519	48.7137	-5.36854	-3.89028	1	Lus10021370	PF04674	Phosphate-responsive 1 family protein	EXO	AT4G08950.1		30.1	signalling.in sugar and nutrient physiology
Lus10021410.g	Lus10021410	335.66	56.7619	290.895	-2.56401	-2.3575	1	Lus10021410	PF00080	copper/zinc superoxide dismutase 2	CSD2,CZSOD2	AT2G28190.1		21.6	redox.dismutases and catalases
Lus10021432.g	Lus10021432	65.0215	0.606043	11.6862	-6.74535	-4.26924	1	Lus10021432	PF00403	Heavy metal transport/detoxification superfamily protein		AT5G60800.2		34.99	transport.misc
Lus10021503.g	Lus10021503	37.5842	9.17772	86.3822	-2.03392	-3.23453	1	Lus10021503	PF00011	HSP20-like chaperones superfamily protein		AT1G07400.1		35.2	not assigned.unknown
Lus10021547.g	Lus10021547	17.2187	4.18514	18.5966	-2.04063	-2.15169	1	Lus10021547		binding		AT3G06670.2		35.2	not assigned.unknown
Lus10021628.g	Lus10021628	32.1405	3.83401	35.1202	-3.06747	-3.19538	1	Lus10021628	PF00097	RING/U-box superfamily protein		AT1G74410.1		29.5.11.4.2	protein.degradation.ubiquitin.E3.RING
Lus10021691.g	Lus10021691	147.489	16.6283	154.087	-3.14889	-3.21203	1	Lus10021691	PF10200	NADH-ubiquinone oxidoreductase-related		AT3G62790.1		9.1.2	mitochondrial electron transport / ATP synthesis.NADH-DH.localisation not clear
Lus10021698.g	Lus10021698	26.1032	4.91588	28.5119	-2.4087	-2.53604	1	Lus10021698		Metallo-hydrolase/oxidoreductase superfamily protein		AT1G29700.1		35.2	not assigned.unknown
Lus10021719.g	Lus10021719	17.7286	0.001	11.3782	-14.1138	-13.474	1	Lus10021719		UDP-glucosyl transferase 89B1	UGT89B1	AT1G73880.1		35.2	not assigned.unknown
Lus10021727.g	Lus10021727	268.328	38.106	140.355	-2.81591	-1.88099	1	Lus10021727	PF02036	sterol carrier protein 2	ATSCP2,SCP2	AT5G42890.1		11.8	lipid metabolism.'exotics'(steroids, squalene etc)
Lus10021762.g	Lus10021762	23.8948	0.0959619	1.02036	-7.96002	-3.41047	1	Lus10021762	PF00249	myb domain protein 70	AtMYB70,MYB70	AT2G23290.1	MYB Family	27.3.25	RNA.regulation of transcription.MYB domain transcription factor family
Lus10021824.g	Lus10021824	19.0929	5.61869	36.8441	-1.76473	-2.71313	1	Lus10021824	PF01434,PF00004	FtsH extracellular protease family	FTSH5,VAR1	AT5G42270.1		29.5.7	protein.degradation.metalloprotease
Lus10021895.g	Lus10021895	25.5325	1.0825	5.95763	-4.5599	-2.46037	1	Lus10021895	PF08392,PF08541	3-ketoacyl-CoA synthase 2	KCS2	AT1G04220.1		11.1.10	lipid metabolism.FA synthesis and FA elongation.beta ketoacyl CoA synthase
Lus10021901.g	Lus10021901	24.8239	0.240815	1.11193	-6.68766	-2.20707	1	Lus10021901				AT4G14723.1		20.2.99	stress.abiotic.unspecified
Lus10021902.g	Lus10021902	46.2035	5.19271	273.137	-3.15344	-5.71699	1	Lus10021902	PF03079	RmlC-like cupins superfamily protein	ARD4,ATARD4	AT5G43850.1		35.1	not assigned.no ontology
Lus10021923.g	Lus10021923	250.455	65.1231	1106.34	-1.94331	-4.08648	1	Lus10021923	PF02531	photosystem I subunit D-2	PSAD-2	AT1G03130.1		1.1.2.2	PS.lightreaction.photosystem I.PSI polypeptide subunits
Lus10022014.g	Lus10022014	51.0302	3.84675	16.9785	-3.72964	-2.142	1	Lus10022014				AT3G04550.1		35.2	not assigned.unknown
Lus10022114.g	Lus10022114	18.7462	0.0423434	115.254	-8.79025	-11.4104	1	Lus10022114	PF03181	BURP domain-containing protein	ATRD22,RD22	AT5G25610.1		10.6.3	cell wall.degradation.pectate lyases and polygalacturonases
Lus10022126.g	Lus10022126	22.3458	5.39415	17.7957	-2.05054	-1.72206	1	Lus10022126	PF01926	P-loop containing nucleoside triphosphate hydrolases superfamily protein		AT5G11480.1		35.2	not assigned.unknown
Lus10022129.g	Lus10022129	26.9533	2.54187	8.96481	-3.4065	-1.81838	1	Lus10022129	PF07714	proline extensin-like receptor kinase 1	ATPERK1,PERK1	AT3G24550.1		29.4.1.57	protein.postranslational modification.kinase.receptor like cytoplasmatic kinase VII
Lus10022163.g	Lus10022163	19.6808	2.05713	20.2021	-3.25808	-3.2958	1	Lus10022163	PF02458	hydroxycinnamoyl-CoA shikimate/quinate hydroxycinnamoyl transferase	HCT	AT5G48930.1		16.2	secondary metabolism.phenylpropanoids
Lus10022235.g	Lus10022235	35.6421	4.30126	750.872	-3.05075	-7.44766	1	Lus10022235	PF00484	carbonic anhydrase 1	ATBCA1,ATSABP3,CA1,SABP3	AT3G01500.2		8.3	TCA / org transformation.carbonic anhydrases
Lus10022255.g	Lus10022255	22.2266	4.35322	14.3863	-2.35213	-1.72454	1	Lus10022255	PF01327	peptide deformylase 1B	ATDEF2,DEF2,PDF1B	AT5G14660.1		26.1	misc.misc2
Lus10022261.g	Lus10022261	414.623	54.5531	252.431	-2.92607	-2.21016	1	Lus10022261	PF00542	ribosomal protein L12-C	RPL12-C	AT3G27850.1		29.2.1.1.1.2.12	protein.synthesis.ribosomal protein.prokaryotic.chloroplast.50S subunit.L12
Lus10022334.g	Lus10022334	31.1646	7.73217	36.24	-2.01096	-2.22864	1	Lus10022334				AT2G38695.1		35.2	not assigned.unknown
Lus10022378.g	Lus10022378	20.8687	2.86048	9.25622	-2.86701	-1.69417	1	Lus10022378	PF04278	Tic22-like family protein		AT3G23710.1		29.3.3	protein.targeting.chloroplast
Lus10022409.g	Lus10022409	42.8644	4.57497	22.7751	-3.22795	-2.31562	1	Lus10022409	PF04043	cell wall / vacuolar inhibitor of fructosidase 2	ATC/VIF2,C/VIF2	AT5G64620.1		26.18	misc.invertase/pectin methylesterase inhibitor family protein
Lus10022430.g	Lus10022430	40.3382	7.77562	46.7227	-2.37512	-2.58709	1	Lus10022430	PF00301	Rubredoxin-like superfamily protein		AT5G51010.1		21.1	redox.thioredoxin
Lus10022444.g	Lus10022444	40.8703	4.49893	23.102	-3.1834	-2.36036	1	Lus10022444	PF00808	nuclear factor Y, subunit C1	ATHAP5A,HAP5A,NF-YC1	AT3G48590.1	NF-YC Family	27.3.16	RNA.regulation of transcription.CCAAT box binding factor family, HAP5
Lus10022467.g	Lus10022467	19.2122	4.73178	27.6985	-2.02157	-2.54935	1	Lus10022467	PF00561	methyl esterase 10	ATMES10,MES10	AT3G50440.1		26.8	misc.nitrilases, *nitrile lyases, berberine bridge enzymes, reticuline oxidases, troponine reductases
Lus10022497.g	Lus10022497	26.2601	6.9465	44.2331	-1.91851	-2.67077	1	Lus10022497	PF00847	related to AP2 4	RAP2.4	AT1G78080.1	ERF Family	27.3.3	RNA.regulation of transcription.AP2/EREBP, APETALA2/Ethylene-responsive element binding protein family
Lus10022524.g	Lus10022524	155.82	41.9029	277.157	-1.89476	-2.72558	1	Lus10022524	PF05627	RPM1-interacting protein 4 (RIN4) family protein		AT2G04410.1		30.1	signalling.in sugar and nutrient physiology
Lus10022587.g	Lus10022587	22.426	7.15804	62.4232	-1.64754	-3.12445	1	Lus10022587	PF00575	Nucleic acid-binding proteins superfamily		AT3G23700.1		35.1.14	not assigned.no ontology.S RNA-binding domain-containing protein
Lus10022589.g	Lus10022589	146.423	44.0941	148.933	-1.73148	-1.75601	1	Lus10022589	PF00036	calmodulin 7	CAM7	AT3G43810.1		30.3	signalling.calcium
Lus10022604.g	Lus10022604	46.9908	8.43609	98.0834	-2.47773	-3.53936	1	Lus10022604	PF00011	HSP20-like chaperones superfamily protein		AT1G07400.1		35.2	not assigned.unknown
Lus10022736.g	Lus10022736	59.7381	0.001	1.06176	-15.8664	-10.0522	1	Lus10022736	PF03106	WRKY DNA-binding protein 62	ATWRKY62,WRKY62	AT5G01900.1	WRKY Family	27.3.32	RNA.regulation of transcription.WRKY domain transcription factor family
Lus10022803.g	Lus10022803	34.1106	7.53229	88.5407	-2.17906	-3.55518	1	Lus10022803				AT4G13200.1		35.2	not assigned.unknown
Lus10022812.g	Lus10022812	38.5984	10.5123	35.9542	-1.87646	-1.77408	1	Lus10022812	PF02803,PF00108	peroxisomal 3-ketoacyl-CoA thiolase 3	KAT2,PED1,PKT3	AT2G33150.1		13.2.4.1	amino acid metabolism.degradation.branched chain group.shared
Lus10022819.g	Lus10022819	23.4466	7.41718	25.3066	-1.66044	-1.77057	1	Lus10022819				AT4G13220.1		35.2	not assigned.unknown
Lus10022823.g	Lus10022823	287.64	0.316351	4.17178	-9.82852	-3.72107	1	Lus10022823						35.2	not assigned.unknown
Lus10022844.g	Lus10022844	92.6884	7.93627	31.7699	-3.54586	-2.00113	1	Lus10022844	PF00462	Glutaredoxin family protein		AT4G28730.1		21.4	redox.glutaredoxins
Lus10022867.g	Lus10022867	91.3391	22.8097	190.394	-2.00159	-3.06127	1	Lus10022867	PF03912	photosystem II reaction center PSB28 protein	PSB28	AT4G28660.1		1.1.1.2	PS.lightreaction.photosystem II.PSII polypeptide subunits
Lus10022882.g	Lus10022882	130.985	9.8751	39.5424	-3.72946	-2.00153	1	Lus10022882	PF00238	Ribosomal protein L14p/L23e family protein	emb2171	AT3G04400.1		29.2.1.2.2.23	protein.synthesis.ribosomal protein.eukaryotic.60S subunit.L23
Lus10022933.g	Lus10022933	285.506	69.927	654.188	-2.0296	-3.22578	1	Lus10022933	PF00241	actin depolymerizing factor 6	ADF6,ATADF6	AT2G31200.1		31.1	cell.organisation
Lus10023056.g	Lus10023056	17.572	0.10905	5.83928	-7.33214	-5.74272	1	Lus10023056	PF03552	cellulose synthase like G3	ATCSLG3,CSLG3	AT4G23990.1		10.2.1	cell wall.cellulose synthesis.cellulose synthase
Lus10023059.g	Lus10023059	57.4753	13.2188	44.5595	-2.12035	-1.75314	1	Lus10023059	PF10539	DCD (Development and Cell Death) domain protein		AT5G42050.1		35.2	not assigned.unknown
Lus10023099.g	Lus10023099	25.605	0.0156726	28.7016	-10.674	-10.8387	1	Lus10023099	PF03106	WRKY family transcription factor	AtWRKY41,WRKY41	AT4G11070.1	WRKY Family	27.3.32	RNA.regulation of transcription.WRKY domain transcription factor family
Lus10023159.g	Lus10023159	82.4362	15.8791	63.5518	-2.37615	-2.0008	1	Lus10023159	PF02183,PF00046	homeobox protein 16	ATHB-16,ATHB16,HB16	AT4G40060.1	HD-ZIP Family	27.3.22	RNA.regulation of transcription.HB,Homeobox transcription factor family
Lus10023188.g	Lus10023188	380.854	70.9121	539.234	-2.42513	-2.92681	1	Lus10023188	PF00240	ubiquitin-like protein 5	UBL5	AT5G42300.1		29.5.11.1	protein.degradation.ubiquitin.ubiquitin
Lus10023212.g	Lus10023212	50.1715	14.3024	48.4285	-1.81061	-1.7596	1	Lus10023212		UDP-D-glucuronate 4-epimerase 1	GAE1	AT4G30440.1		10.1.6	cell wall.precursor synthesis.GAE
Lus10023213.g	Lus10023213	52.9434	5.56734	40.4301	-3.24939	-2.86037	1	Lus10023213		UDP-D-glucuronate 4-epimerase 1	GAE1	AT4G30440.1		10.1.6	cell wall.precursor synthesis.GAE
Lus10023231.g	Lus10023231	143.028	0.001	43.892	-17.1259	-15.4217	1	Lus10023231				AT5G54165.1		35.2	not assigned.unknown
Lus10023244.g	Lus10023244	33.514	1.70559	358.718	-4.29642	-7.71643	1	Lus10023244	PF03226	Yippee family putative zinc-binding protein		AT4G27740.1		35.1	not assigned.no ontology
Lus10023313.g	Lus10023313	64.8465	7.95026	29.0182	-3.02796	-1.86788	1	Lus10023313	PF01920	prefoldin 6	PFD6	AT1G29990.1		29.6	protein.folding
Lus10023468.g	Lus10023468	20.1459	3.75385	25.177	-2.42404	-2.74566	1	Lus10023468				AT3G12345.1		35.2	not assigned.unknown
Lus10023491.g	Lus10023491	50.4039	14.6507	46.2465	-1.78257	-1.65837	1	Lus10023491				AT2G35810.1		35.2	not assigned.unknown
Lus10023494.g	Lus10023494	36.9153	8.92103	27.7016	-2.04894	-1.63469	1	Lus10023494	PF00226	Chaperone DnaJ-domain superfamily protein		AT5G03030.1		20.2.1	stress.abiotic.heat
Lus10023509.g	Lus10023509	405.353	116.388	1759.25	-1.80024	-3.91795	1	Lus10023509	PF00504	photosystem I light harvesting complex gene 1	LHCA1	AT3G54890.1		1.1.1.1	PS.lightreaction.photosystem II.LHC-II
Lus10023515.g	Lus10023515	22.0799	2.56738	21.7459	-3.10437	-3.08238	1	Lus10023515	PF00230	plasma membrane intrinsic protein 2;5	PIP2;5,PIP2D	AT3G54820.1		34.19.1	transport.Major Intrinsic Proteins.PIP
Lus10023533.g	Lus10023533	60.5561	4.87006	19.534	-3.63626	-2.00398	1	Lus10023533	PF00583	Acyl-CoA N-acyltransferases (NAT) superfamily protein		AT2G39020.1		26.24	misc.GCN5-related N-acetyltransferase
Lus10023553.g	Lus10023553	56.9341	13.2935	81.1366	-2.09857	-2.60963	1	Lus10023553	PF00483	Glucose-1-phosphate adenylyltransferase family protein	APL3	AT4G39210.1		2.1.2.1	major CHO metabolism.synthesis.starch.AGPase
Lus10023591.g	Lus10023591	58.3547	0.380761	10.8968	-7.25982	-4.83888	1	Lus10023591	PF03195	LOB domain-containing protein 24	LBD24	AT3G26660.1	LBD Family	35.2	not assigned.unknown
Lus10023606.g	Lus10023606	31.8291	9.40931	30.8099	-1.75819	-1.71123	1	Lus10023606	PF03271,PF00307	end binding protein 1B	ATEB1,ATEB1B,EB1B	AT5G62500.1		31.1	cell.organisation
Lus10023629.g	Lus10023629	571.791	29.3006	234.524	-4.28649	-3.00073	1	Lus10023629	PF06376	arabinogalactan protein 16	AGP16,ATAGP16	AT2G46330.1		35.2	not assigned.unknown
Lus10023658.g	Lus10023658	24.0662	0.492179	10.2953	-5.61168	-4.38666	1	Lus10023658						35.2	not assigned.unknown
Lus10023665.g	Lus10023665	19.4955	0.001	1.22535	-14.2509	-10.259	1	Lus10023665						35.2	not assigned.unknown
Lus10023687.g	Lus10023687	16.2701	2.57651	13.0222	-2.65873	-2.33748	1	Lus10023687	PF02485	Core-2/I-branching beta-1,6-N-acetylglucosaminyltransferase family protein		AT3G24040.1		26.2	misc.UDP glucosyl and glucoronyl transferases
Lus10023707.g	Lus10023707	22.5486	4.91054	15.308	-2.19908	-1.64033	1	Lus10023707	PF00702	Haloacid dehalogenase-like hydrolase (HAD) superfamily protein		AT2G33255.1		35.1	not assigned.no ontology
Lus10023712.g	Lus10023712	34.5109	4.46365	14.7377	-2.95075	-1.72321	1	Lus10023712	PF04935	Surfeit locus protein 6		AT5G05210.1		35.1	not assigned.no ontology
Lus10023744.g	Lus10023744	265.522	22.7486	104.245	-3.54498	-2.19613	1	Lus10023744		plastid developmental protein DAG, putative		AT1G32580.1		33.99	development.unspecified
Lus10023794.g	Lus10023794	27.2221	4.81548	24.2932	-2.49903	-2.3348	1	Lus10023794	PF07714	Protein kinase superfamily protein	NAK	AT5G02290.1		29.4.1.57	protein.postranslational modification.kinase.receptor like cytoplasmatic kinase VII
Lus10023946.g	Lus10023946	22.0109	6.60572	39.518	-1.73643	-2.58072	1	Lus10023946	PF01476	lysm domain GPI-anchored protein 2 precursor	LYM2	AT2G17120.1		35.1	not assigned.no ontology
Lus10024058.g	Lus10024058	23.5329	2.96244	21.915	-2.98982	-2.88706	1	Lus10024058				AT4G39840.1		35.2	not assigned.unknown
Lus10024068.g	Lus10024068	21.7644	5.76754	17.5428	-1.91594	-1.60485	1	Lus10024068	PF01370,PF04628	cinnamoyl coa reductase 1	ATCCR1,CCR1,IRX4	AT1G15950.1		16.8.3.1	secondary metabolism.flavonoids.dihydroflavonols.dihydroflavonol 4-reductase
Lus10024074.g	Lus10024074	71.3083	0.446637	11.7334	-7.31882	-4.71537	1	Lus10024074	PF03106	WRKY DNA-binding protein 40	ATWRKY40,WRKY40	AT1G80840.1	WRKY Family	27.3.32	RNA.regulation of transcription.WRKY domain transcription factor family
Lus10024087.g	Lus10024087	19.6464	2.90374	53.9549	-2.75828	-4.21577	1	Lus10024087	PF07859	carboxyesterase 17	AtCXE17,CXE17	AT5G16080.1		35.1	not assigned.no ontology
Lus10024119.g	Lus10024119	22.9308	4.88459	45.7588	-2.23098	-3.22774	1	Lus10024119	PF04969	HSP20-like chaperones superfamily protein		AT3G03773.1		35.1.40	not assigned.no ontology.glycine rich proteins
Lus10024172.g	Lus10024172	19.4084	4.29094	13.8973	-2.17732	-1.69544	1	Lus10024172	PF00191	annexin 3	ANN3,ANNAT3	AT2G38760.1		31.1	cell.organisation
Lus10024191.g	Lus10024191	16.5805	0.001	3.07585	-14.0172	-11.5868	1	Lus10024191		ovate family protein 17	ATOFP17,OFP17	AT2G30395.1		35.2	not assigned.unknown
Lus10024235.g	Lus10024235	38.3984	9.01827	43.3037	-2.09012	-2.26357	1	Lus10024235	PF03271,PF00307	end binding protein 1B	ATEB1,ATEB1B,EB1B	AT5G62500.1		31.1	cell.organisation
Lus10024263.g	Lus10024263	61.1522	4.06381	90.4717	-3.9115	-4.47656	1	Lus10024263	PF06376	arabinogalactan protein 16	AGP16,ATAGP16	AT2G46330.1		35.2	not assigned.unknown
Lus10024264.g	Lus10024264	17.1848	2.24369	8.28987	-2.93719	-1.88548	1	Lus10024264	PF03168	Late embryogenesis abundant (LEA) hydroxyproline-rich glycoprotein family		AT4G13270.1		35.2	not assigned.unknown
Lus10024310.g	Lus10024310	21.4993	5.11679	18.3977	-2.07098	-1.84621	1	Lus10024310	PF00561	alpha/beta-Hydrolases superfamily protein		AT4G24160.1		35.1	not assigned.no ontology
Lus10024326.g	Lus10024326	23.8521	1.62461	28.6014	-3.87595	-4.13792	1	Lus10024326	PF02519	SAUR-like auxin-responsive protein family		AT1G75580.1		17.2.3	hormone metabolism.auxin.induced-regulated-responsive-activated
Lus10024406.g	Lus10024406	20.746	6.234	41.8957	-1.7346	-2.74857	1	Lus10024406		HSP20-like chaperones superfamily protein	SLT1	AT2G37570.1		35.2	not assigned.unknown
Lus10024487.g	Lus10024487	36.7152	1.41683	5.22857	-4.69563	-1.88374	1	Lus10024487	PF05199,PF00732	Glucose-methanol-choline (GMC) oxidoreductase family protein		AT1G12570.1		26.8	misc.nitrilases, *nitrile lyases, berberine bridge enzymes, reticuline oxidases, troponine reductases
Lus10024498.g	Lus10024498	16.5409	1.23069	6.29658	-3.7485	-2.3551	1	Lus10024498		IQ-domain 22	IQD22	AT4G23060.1		30.3	signalling.calcium
Lus10024538.g	Lus10024538	46.2212	6.05316	26.4215	-2.93279	-2.12595	1	Lus10024538						35.2	not assigned.unknown
Lus10024603.g	Lus10024603	172.92	0.0260732	0.267777	-12.6952	-3.36039	1	Lus10024603	PF04690	Plant-specific transcription factor YABBY family protein	AFO,FIL,YAB1	AT2G45190.1	YABBY Family	27.3.10	RNA.regulation of transcription.C2C2(Zn) YABBY family
Lus10024612.g	Lus10024612	28.4113	1.37	7.49322	-4.37421	-2.4514	1	Lus10024612	PF00156	adenine phosphoribosyl transferase 3	APT3	AT4G22570.1		23.3.1.1	nucleotide metabolism.salvage.phosphoribosyltransferases.aprt
Lus10024637.g	Lus10024637	68.428	6.73562	41.1206	-3.3447	-2.60998	1	Lus10024637		Cox19 family protein (CHCH motif)		AT1G02160.1		35.2	not assigned.unknown
Lus10024664.g	Lus10024664	16.3713	5.11599	20.1012	-1.67808	-1.9742	1	Lus10024664		Nuclear transport factor 2 (NTF2) family protein		AT5G41470.1		35.2	not assigned.unknown
Lus10024804.g	Lus10024804	22.1435	2.35881	15.0454	-3.23076	-2.67319	1	Lus10024804				AT5G47830.1		35.2	not assigned.unknown
Lus10024832.g	Lus10024832	77.4198	21.8484	93.1885	-1.82517	-2.09262	1	Lus10024832	PF08241	S-adenosyl-L-methionine-dependent methyltransferases superfamily protein	APG1,E37,IEP37,VTE3	AT3G63410.1		16.1.3.3	secondary metabolism.isoprenoids.tocopherol biosynthesis.MPBQ/MSBQ methyltransferase
Lus10024901.g	Lus10024901	90.9928	13.1576	79.6756	-2.78986	-2.59825	1	Lus10024901	PF04852	Protein of unknown function (DUF640)	LSH3	AT2G31160.1		35.2	not assigned.unknown
Lus10024949.g	Lus10024949	28.2925	6.48547	35.3619	-2.12514	-2.44691	1	Lus10024949		Tetratricopeptide repeat (TPR)-like superfamily protein		AT4G17940.1		35.2	not assigned.unknown
Lus10024959.g	Lus10024959	17.3312	5.11613	35.5551	-1.76025	-2.79693	1	Lus10024959	PF03912	photosystem II reaction center PSB28 protein	PSB28	AT4G28660.1		1.1.1.2	PS.lightreaction.photosystem II.PSII polypeptide subunits
Lus10025005.g	Lus10025005	36.4781	3.72796	27.8905	-3.29057	-2.90332	1	Lus10025005	PF00011	17.6 kDa class II heat shock protein	HSP17.6II	AT5G12020.1		20.2.1	stress.abiotic.heat
Lus10025025.g	Lus10025025	46.8418	7.13927	105.765	-2.71395	-3.88894	1	Lus10025025	PF02672	CP12 domain-containing protein 1	CP12,CP12-1	AT2G47400.1		1.3	PS.calvin cycle
Lus10025028.g	Lus10025028	394.348	78.9573	268.491	-2.32033	-1.76573	1	Lus10025028	PF05799	Cytochrome c oxidase subunit Vc family protein		AT5G61310.1		9.7	mitochondrial electron transport / ATP synthesis.cytochrome c oxidase
Lus10025053.g	Lus10025053	40.3675	9.09258	31.3246	-2.15043	-1.78453	1	Lus10025053	PF06813	Major facilitator superfamily protein		AT4G34950.1		33.99	development.unspecified
Lus10025133.g	Lus10025133	58.4714	0.216548	27.1047	-8.0769	-6.96772	1	Lus10025133	PF03106	WRKY DNA-binding protein 70	ATWRKY70,WRKY70	AT3G56400.1	WRKY Family	27.3.32	RNA.regulation of transcription.WRKY domain transcription factor family
Lus10025152.g	Lus10025152	2953.91	6.01813	517.696	-8.93909	-6.42664	1	Lus10025152		lipid transfer protein 2	cdf3,LP2,LTP2	AT2G38530.1		35.2	not assigned.unknown
Lus10025158.g	Lus10025158	35.0273	8.20374	27.8243	-2.09413	-1.76199	1	Lus10025158	PF00254	FKBP-like peptidyl-prolyl cis-trans isomerase family protein		AT1G20810.1		29.6	protein.folding
Lus10025216.g	Lus10025216	37.0788	0.0816158	21.9456	-8.82753	-8.07087	1	Lus10025216	PF03106	WRKY DNA-binding protein 70	ATWRKY70,WRKY70	AT3G56400.1	WRKY Family	27.3.32	RNA.regulation of transcription.WRKY domain transcription factor family
Lus10025234.g	Lus10025234	6385.39	13.4542	965.64	-8.89057	-6.16536	1	Lus10025234	PF00234	lipid transfer protein 2	cdf3,LP2,LTP2	AT2G38530.1		11.6	lipid metabolism.lipid transfer proteins etc
Lus10025243.g	Lus10025243	29.9924	0.001	4.70769	-14.8723	-12.2008	1	Lus10025243						35.2	not assigned.unknown
Lus10025257.g	Lus10025257	20.1003	0.001	1.6479	-14.2949	-10.6864	1	Lus10025257				AT2G40435.1		35.2	not assigned.unknown
Lus10025294.g	Lus10025294	32.3568	2.27888	8.13625	-3.82768	-1.83604	1	Lus10025294	PF00403	Chloroplast-targeted copper chaperone protein		AT2G37390.1		15.2	metal handling.binding, chelation and storage
Lus10025665.g	Lus10025665	47.5864	10.4526	37.3467	-2.18669	-1.83712	1	Lus10025665	PF07683,PF02492	plastid transcriptionally active 17	PTAC17	AT1G80480.1		31.1	cell.organisation
Lus10025676.g	Lus10025676	21.5485	3.55166	47.3615	-2.60102	-3.73715	1	Lus10025676	PF00504	Chlorophyll A-B binding family protein	NPQ4,PSBS	AT1G44575.1		1.1.1.2	PS.lightreaction.photosystem II.PSII polypeptide subunits
Lus10025706.g	Lus10025706	17.9379	0.270285	13.4142	-6.05239	-5.63314	1	Lus10025706	PF08240,PF00107	elicitor-activated gene 3-2	ATCAD8,CAD-B2,ELI3,ELI3-2	AT4G37990.1		16.2.1.10	secondary metabolism.phenylpropanoids.lignin biosynthesis.CAD
Lus10025731.g	Lus10025731	48.8719	8.74159	63.1698	-2.48304	-2.85327	1	Lus10025731						35.2	not assigned.unknown
Lus10025740.g	Lus10025740	50.803	1.84672	16.1931	-4.78188	-3.13234	1	Lus10025740				AT5G10310.1		35.2	not assigned.unknown
Lus10025743.g	Lus10025743	23.0704	6.92809	29.4897	-1.73551	-2.08968	1	Lus10025743	PF00076	RNA-binding (RRM/RBD/RNP motifs) family protein		AT4G17720.1		27.4	RNA.RNA binding
Lus10025791.g	Lus10025791	16.8776	2.68653	13.0424	-2.65129	-2.27939	1	Lus10025791				AT1G15230.1		35.2	not assigned.unknown
Lus10025794.g	Lus10025794	27.3009	1.77415	64.85	-3.94375	-5.19191	1	Lus10025794	PF01221	RHO guanyl-nucleotide exchange factor 11	ATROPGEF11,PIRF1,ROPGEF11	AT1G52240.2		31.1	cell.organisation
Lus10025805.g	Lus10025805	27.9975	6.93834	25.4988	-2.01263	-1.87777	1	Lus10025805				AT3G27750.1		35.2	not assigned.unknown
Lus10025809.g	Lus10025809	19.5375	5.51215	31.9003	-1.82556	-2.53288	1	Lus10025809	PF00111	NDH-dependent cyclic electron flow 1	NDF4	AT3G16250.1		1.1.5.2	PS.lightreaction.other electron carrier (ox/red).ferredoxin
Lus10025818.g	Lus10025818	19.6939	5.66966	37.0145	-1.79641	-2.70676	1	Lus10025818	PF02668	2-oxoglutarate (2OG) and Fe(II)-dependent oxygenase superfamily protein		AT3G21360.1		35.2	not assigned.unknown
Lus10025847.g	Lus10025847	31.9924	6.11666	167.222	-2.38691	-4.77288	1	Lus10025847		post-illumination chlorophyll fluorescence increase	PIFI	AT3G15840.1		1.1.40	PS.lightreaction.cyclic electron flow-chlororespiration
Lus10025864.g	Lus10025864	53.5827	9.77621	46.8966	-2.45442	-2.26214	1	Lus10025864						35.2	not assigned.unknown
Lus10025866.g	Lus10025866	70.5624	0.119284	3.14771	-9.20836	-4.72184	1	Lus10025866	PF00234	Bifunctional inhibitor/lipid-transfer protein/seed storage 2S albumin superfamily protein		AT5G48490.1		35.2	not assigned.unknown
Lus10025878.g	Lus10025878	44.8132	8.57412	40.0221	-2.38586	-2.22274	1	Lus10025878		Auxin-responsive family protein		AT3G25290.1		17.2.3	hormone metabolism.auxin.induced-regulated-responsive-activated
Lus10025883.g	Lus10025883	17.5201	4.49944	48.5657	-1.96119	-3.43212	1	Lus10025883	PF01230	histidine triad nucleotide-binding 3	HINT3	AT5G48545.1		35.2	not assigned.unknown
Lus10025907.g	Lus10025907	106.503	7.9971	34.0401	-3.73527	-2.08969	1	Lus10025907	PF01194	RNA polymerases N / 8 kDa subunit		AT1G61700.1		27.2	RNA.transcription
Lus10026029.g	Lus10026029	38.7523	8.66418	27.4084	-2.16115	-1.66148	1	Lus10026029				AT3G50685.1		35.2	not assigned.unknown
Lus10026082.g	Lus10026082	102.511	4.20012	15.8107	-4.6092	-1.9124	1	Lus10026082	PF03106	WRKY DNA-binding protein 40	ATWRKY40,WRKY40	AT1G80840.1	WRKY Family	27.3.32	RNA.regulation of transcription.WRKY domain transcription factor family
Lus10026123.g	Lus10026123	58.2648	0.0257974	13.6263	-11.1412	-9.04495	1	Lus10026123	PF02458	hydroxycinnamoyl-CoA shikimate/quinate hydroxycinnamoyl transferase	HCT	AT5G48930.1		16.2	secondary metabolism.phenylpropanoids
Lus10026141.g	Lus10026141	179.017	3.36413	66.8177	-5.73372	-4.31192	1	Lus10026141	PF00561	alpha/beta-Hydrolases superfamily protein		AT4G02340.1		26.1	misc.misc2
Lus10026143.g	Lus10026143	18.7168	5.83477	20.9152	-1.68159	-1.8418	1	Lus10026143	PF00501	4-coumarate:CoA ligase 1	4CL.1,4CL1,AT4CL1	AT1G51680.1		16.2.1.3	secondary metabolism.phenylpropanoids.lignin biosynthesis.4CL
Lus10026163.g	Lus10026163	249.885	55.048	177.399	-2.1825	-1.68824	1	Lus10026163		LYR family of Fe/S cluster biogenesis protein		AT3G12260.1		35.2	not assigned.unknown
Lus10026196.g	Lus10026196	24.7255	0.821001	18.3738	-4.91247	-4.48412	1	Lus10026196	PF04535	Uncharacterised protein family (UPF0497)		AT1G17200.1		35.1	not assigned.no ontology
Lus10026229.g	Lus10026229	90.8291	4.43364	67.4192	-4.35659	-3.9266	1	Lus10026229				AT5G10695.1		35.2	not assigned.unknown
Lus10026379.g	Lus10026379	20.9209	6.6184	31.0228	-1.66039	-2.22877	1	Lus10026379	PF11460			AT3G17930.1		35.2	not assigned.unknown
Lus10026458.g	Lus10026458	960.524	194.926	1314.87	-2.3009	-2.75392	1	Lus10026458	PF06596	photosystem II subunit X	PSBX	AT2G06520.1		35.2	not assigned.unknown
Lus10026497.g	Lus10026497	26.0845	2.06592	15.3337	-3.65834	-2.89185	1	Lus10026497		C2H2-like zinc finger protein	JKD	AT5G03150.1	C2H2 Family	27.3.11	RNA.regulation of transcription.C2H2 zinc finger family
Lus10026596.g	Lus10026596	106.996	6.97887	70.7887	-3.93842	-3.34245	1	Lus10026596				AT2G15000.4		35.2	not assigned.unknown
Lus10026637.g	Lus10026637	113.272	34.5384	285.053	-1.71352	-3.04496	1	Lus10026637	PF00467,PF01287	eukaryotic elongation factor 5A-1	ATELF5A-1,EIF-5A,EIF5A,ELF5A-1	AT1G13950.1		29.2.3	protein.synthesis.initiation
Lus10026638.g	Lus10026638	35.7931	9.97289	33.16	-1.8436	-1.73336	1	Lus10026638	PF03776	homologue of bacterial MinE 1	ARC12,ATMINE1,MINE1	AT1G69390.1		31.2.5	cell.division.plastid
Lus10026643.g	Lus10026643	77.8307	15.5755	86.8554	-2.32106	-2.47934	1	Lus10026643	PF02798,PF00043	glutathione S-transferase phi 8	ATGSTF5,ATGSTF8,GST6,GSTF8	AT2G47730.1		26.9	misc.glutathione S transferases
Lus10026841.g	Lus10026841	18.075	4.71545	18.6238	-1.93853	-1.98168	1	Lus10026841	PF04398	Protein of unknown function, DUF538		AT5G16380.1		35.2	not assigned.unknown
Lus10026842.g	Lus10026842	36.1853	3.32682	18.6034	-3.44319	-2.48335	1	Lus10026842		Uncharacterised conserved protein ycf60		AT2G47840.1		29.3.3	protein.targeting.chloroplast
Lus10026847.g	Lus10026847	56.3676	9.33634	34.6754	-2.59394	-1.89298	1	Lus10026847				AT1G65270.1		35.2	not assigned.unknown
Lus10026854.g	Lus10026854	32.4216	6.46694	22.081	-2.3258	-1.77165	1	Lus10026854	PF03101	Far-red impaired responsive (FAR1) family protein		AT3G59470.1	FAR1 Family	30.11	signalling.light
Lus10026910.g	Lus10026910	26.281	7.12721	25.0053	-1.88261	-1.81082	1	Lus10026910	PF00025	ADP-ribosylation factor 3	ARF3,ARL1,ATARL1	AT2G24765.1		29.4	protein.postranslational modification
Lus10026912.g	Lus10026912	36.9598	0.001	17.9587	-15.1737	-14.1324	1	Lus10026912		UDP-glucosyl transferase 85A2	AtUGT85A2,UGT85A2	AT1G22360.1		35.2	not assigned.unknown
Lus10027054.g	Lus10027054	20.0737	0.386093	16.5596	-5.70021	-5.42257	1	Lus10027054	PF07714	Protein kinase superfamily protein		AT3G57120.1		29.4.1.57	protein.postranslational modification.kinase.receptor like cytoplasmatic kinase VII
Lus10027105.g	Lus10027105	16.328	1.22802	3.73842	-3.73294	-1.60609	1	Lus10027105						35.2	not assigned.unknown
Lus10027131.g	Lus10027131	50.5097	12.0204	46.9909	-2.07108	-1.9669	1	Lus10027131				AT1G30475.1		35.2	not assigned.unknown
Lus10027158.g	Lus10027158	26.3941	5.43192	21.3881	-2.28068	-1.97727	1	Lus10027158		chromatin protein family	SKIP	AT1G77180.1		28.1	DNA.synthesis/chromatin structure
Lus10027179.g	Lus10027179	27.0436	7.59924	35.6511	-1.83136	-2.23002	1	Lus10027179	PF03168	Late embryogenesis abundant (LEA) hydroxyproline-rich glycoprotein family		AT4G23610.1		33.2	development.late embryogenesis abundant
Lus10027190.g	Lus10027190	27.9794	5.48095	60.6599	-2.35187	-3.46825	1	Lus10027190	PF02163	Peptidase M50 family protein		AT1G05140.1		29.5.7	protein.degradation.metalloprotease
Lus10027261.g	Lus10027261	479.485	19.9624	163.101	-4.58613	-3.03041	1	Lus10027261	PF00036	Calcium-binding EF-hand family protein		AT2G41410.1		30.3	signalling.calcium
Lus10027279.g	Lus10027279	239.285	9.18693	165.32	-4.703	-4.16953	1	Lus10027279	PF05678	sigma factor binding protein 1	SIB1	AT3G56710.1		35.2	not assigned.unknown
Lus10027387.g	Lus10027387	62.2846	15.9308	62.2633	-1.96706	-1.96656	1	Lus10027387	PF06232	Embryo-specific protein 3, (ATS3)		AT5G62200.1		33.99	development.unspecified
Lus10027487.g	Lus10027487	21.3226	0.001	4.60561	-14.3801	-12.1692	1	Lus10027487						35.2	not assigned.unknown
Lus10027495.g	Lus10027495	16.864	3.98025	59.1982	-2.08301	-3.89462	1	Lus10027495				AT5G52420.1		35.2	not assigned.unknown
Lus10027566.g	Lus10027566	22.1306	7.10651	22.3897	-1.63883	-1.65562	1	Lus10027566	PF11341			AT5G52960.1		35.2	not assigned.unknown
Lus10027622.g	Lus10027622	72.3086	3.10467	19.9788	-4.54165	-2.68596	1	Lus10027622				AT4G29780.1		35.2	not assigned.unknown
Lus10027629.g	Lus10027629	77.8081	18.1959	69.6742	-2.0963	-1.93701	1	Lus10027629	PF12023	Protein of unknown function (DUF3511)		AT2G19460.1		35.2	not assigned.unknown
Lus10027675.g	Lus10027675	24.2548	4.63929	17.5629	-2.38629	-1.92055	1	Lus10027675	PF00657	SGNH hydrolase-type esterase superfamily protein		AT5G62930.1		26.28	misc.GDSL-motif lipase
Lus10027704.g	Lus10027704	54.6618	4.25066	40.3499	-3.68478	-3.24681	1	Lus10027704		Bifunctional inhibitor/lipid-transfer protein/seed storage 2S albumin superfamily protein		AT2G10940.1		26.21	misc.protease inhibitor/seed storage/lipid transfer protein (LTP) family protein
Lus10027730.g	Lus10027730	18.5363	0.001	12.8345	-14.1781	-13.6477	1	Lus10027730						35.2	not assigned.unknown
Lus10027778.g	Lus10027778	72.9162	12.2834	87.9706	-2.56954	-2.84032	1	Lus10027778	PF02458	HXXXD-type acyl-transferase family protein		AT5G01210.1		16.2	secondary metabolism.phenylpropanoids
Lus10027839.g	Lus10027839	270.455	55.5964	231.351	-2.28233	-2.05702	1	Lus10027839	PF00313	glycine-rich protein 2B	ATCSP4,ATGRP2B,GRP2B	AT2G21060.1		20.2.2	stress.abiotic.cold
Lus10027849.g	Lus10027849	53.1997	3.91607	13.3594	-3.76394	-1.77038	1	Lus10027849				AT3G15395.1		35.2	not assigned.unknown
Lus10027871.g	Lus10027871	56.4109	12.3591	99.8682	-2.19039	-3.01445	1	Lus10027871		stress enhanced protein 1	SEP1	AT4G34190.1		20	stress
Lus10027885.g	Lus10027885	18.1129	4.40107	15.6624	-2.04109	-1.83138	1	Lus10027885	PF00571	Cystathionine beta-synthase (CBS) family protein	CDCP1,LEJ1	AT4G34120.1		35.1	not assigned.no ontology
Lus10027909.g	Lus10027909	17.5619	3.32836	26.8829	-2.39957	-3.01381	1	Lus10027909	PF07859	alpha/beta-Hydrolases superfamily protein	ATCXE12,CXE12	AT3G48690.1		35.1	not assigned.no ontology
Lus10027955.g	Lus10027955	22.2143	4.81518	15.3954	-2.20583	-1.67684	1	Lus10027955	PF07065	temperature sensing protein-related	EDA35	AT4G05440.1		20.2	stress.abiotic
Lus10027986.g	Lus10027986	67.4123	5.85345	384.301	-3.52565	-6.03681	1	Lus10027986	PF03242	Late embryogenesis abundant 3 (LEA3) family protein		AT1G02820.1		35.2	not assigned.unknown
Lus10027987.g	Lus10027987	22.563	0.001	22.919	-14.4617	-14.4843	1	Lus10027987	PF03242	Late embryogenesis abundant 3 (LEA3) family protein		AT1G02820.1		35.2	not assigned.unknown
Lus10028022.g	Lus10028022	88.5816	10.5266	32.7386	-3.07297	-1.63696	1	Lus10028022	PF01423	Small nuclear ribonucleoprotein family protein		AT3G07590.1		27.1	RNA.processing
Lus10028032.g	Lus10028032	16.0968	1.12337	3.62914	-3.84086	-1.69179	1	Lus10028032	PF00847	Integrase-type DNA-binding superfamily protein		AT1G21910.1	ERF Family	27.3.3	RNA.regulation of transcription.AP2/EREBP, APETALA2/Ethylene-responsive element binding protein family
Lus10028174.g	Lus10028174	22.791	3.84963	32.6187	-2.56567	-3.08291	1	Lus10028174	PF08613	cyclin p3;1	cycp3;1	AT2G45080.1		31.3	cell.cycle
Lus10028204.g	Lus10028204	19.9829	3.92447	14.9183	-2.3482	-1.92651	1	Lus10028204	PF10561			AT2G44850.2		35.2	not assigned.unknown
Lus10028290.g	Lus10028290	91.029	4.13259	28.3501	-4.46121	-2.77824	1	Lus10028290	PF00657	SGNH hydrolase-type esterase superfamily protein		AT3G11210.1		26.28	misc.GDSL-motif lipase
Lus10028315.g	Lus10028315	17.9153	5.12547	34.3712	-1.80544	-2.74544	1	Lus10028315	PF00561	alpha/beta-Hydrolases superfamily protein		AT4G36530.2		35.1	not assigned.no ontology
Lus10028341.g	Lus10028341	56.7316	17.1915	66.4672	-1.72245	-1.95094	1	Lus10028341	PF00179	ubiquitin-conjugating enzyme 16	UBC16	AT1G75440.1		29.5.11.3	protein.degradation.ubiquitin.E2
Lus10028373.g	Lus10028373	40.0561	7.89465	25.9137	-2.34308	-1.71477	1	Lus10028373	PF01370	GDP-D-mannose 4,6-dehydratase 1	GMD1	AT5G66280.1		10.1.7	cell wall.precursor synthesis.GMD
Lus10028435.g	Lus10028435	17.3332	2.15552	18.8873	-3.00743	-3.13131	1	Lus10028435	PF00249	myb domain protein 7	ATMYB7,ATY49,MYB7	AT2G16720.1	MYB Family	27.3.25	RNA.regulation of transcription.MYB domain transcription factor family
Lus10028471.g	Lus10028471	387.516	44.3947	615.929	-3.1258	-3.7943	1	Lus10028471	PF00101,PF12338	Ribulose bisphosphate carboxylase (small chain) family protein		AT5G38420.1		1.3.2	PS.calvin cycle.rubisco small subunit
Lus10028516.g	Lus10028516	73.6499	8.64108	68.0056	-3.0914	-2.97637	1	Lus10028516	PF00036	calmodulin like 23	CML23	AT1G66400.1		30.3	signalling.calcium
Lus10028569.g	Lus10028569	48.8208	12.2439	44.4067	-1.99543	-1.85871	1	Lus10028569	PF00085	thioredoxin Y1	ATY1,TRX-Y1,TY1	AT1G76760.1		21.1	redox.thioredoxin
Lus10028589.g	Lus10028589	910.872	0.001	1724.27	-19.7969	-20.7176	1	Lus10028589	PF04554	PF04554 - Extensin-like region (Extensin_2)				35.2	not assigned.unknown
Lus10028768.g	Lus10028768	21.6413	1.82791	7.62527	-3.56552	-2.06059	1	Lus10028768		Protein of unknown function (DUF604)		AT5G41460.1		35.2	not assigned.unknown
Lus10028832.g	Lus10028832	18.6898	3.54259	13.8988	-2.39937	-1.97208	1	Lus10028832			MED19A	AT5G12230.1		35.2	not assigned.unknown
Lus10028882.g	Lus10028882	17.3899	0.45391	3.69764	-5.2597	-3.02613	1	Lus10028882	PF01095,PF04043	Plant invertase/pectin methylesterase inhibitor superfamily		AT5G04970.1		10.8.1	cell wall.pectin*esterases.PME
Lus10028930.g	Lus10028930	16.8635	0.001	0.460055	-14.0416	-8.84566	1	Lus10028930		Bifunctional inhibitor/lipid-transfer protein/seed storage 2S albumin superfamily protein		AT1G62500.1		26.21	misc.protease inhibitor/seed storage/lipid transfer protein (LTP) family protein
Lus10028954.g	Lus10028954	36.4395	2.26183	20.6453	-4.00994	-3.19025	1	Lus10028954				AT4G17310.1		35.2	not assigned.unknown
Lus10028969.g	Lus10028969	45.9519	6.63251	66.1618	-2.7925	-3.31837	1	Lus10028969		thylakoid lumenal 17.9 kDa protein, chloroplast		AT4G24930.1		35.1	not assigned.no ontology
Lus10028970.g	Lus10028970	204.231	23.398	79.4512	-3.12575	-1.76369	1	Lus10028970	PF00642	zinc finger (CCCH-type) family protein	ATSZF2,CZF1,SZF2,ZFAR1	AT2G40140.1	C3H Family	27.3.12	RNA.regulation of transcription.C3H zinc finger family
Lus10029021.g	Lus10029021	28.1962	0.145045	11.7419	-7.60286	-6.33902	1	Lus10029021	PF03106	WRKY DNA-binding protein 70	ATWRKY70,WRKY70	AT3G56400.1	WRKY Family	27.3.32	RNA.regulation of transcription.WRKY domain transcription factor family
Lus10029153.g	Lus10029153	117.384	5.75521	60.0654	-4.35022	-3.38359	1	Lus10029153	PF07816	Protein of unknown function (DUF1645)		AT1G70420.1		35.2	not assigned.unknown
Lus10029220.g	Lus10029220	17.871	1.4183	12.3977	-3.65539	-3.12784	1	Lus10029220		sequence-specific DNA binding transcription factors		AT3G14180.1		35.2	not assigned.unknown
Lus10029251.g	Lus10029251	153.011	11.7001	69.2033	-3.70905	-2.56432	1	Lus10029251				AT2G40435.1		35.2	not assigned.unknown
Lus10029449.g	Lus10029449	139.627	0.001	552.411	-17.0912	-19.0754	1	Lus10029449						35.2	not assigned.unknown
Lus10029634.g	Lus10029634	145.514	13.696	245.869	-3.40933	-4.16606	1	Lus10029634	PF03242	senescence-associated gene 21	AtLEA5,SAG21	AT4G02380.1		35.2	not assigned.unknown
Lus10029654.g	Lus10029654	17.8154	0.748536	9.00962	-4.57291	-3.58932	1	Lus10029654	PF01025	Co-chaperone GrpE family protein	EMB1241	AT5G17710.2		29.6	protein.folding
Lus10029752.g	Lus10029752	17.1533	0.001	51.8104	-14.0662	-15.661	1	Lus10029752	PF00085	thioredoxin M-type 4	ATHM4,ATM4,TRX-M4	AT3G15360.1		21.1	redox.thioredoxin
Lus10029792.g	Lus10029792	17.0088	4.91328	18.7341	-1.79152	-1.93091	1	Lus10029792	PF12204	Domain of unknown function (DUF3598)		AT2G44760.1		35.2	not assigned.unknown
Lus10029823.g	Lus10029823	470.23	143.177	950.659	-1.71557	-2.73113	1	Lus10029823	PF01789	photosystem II subunit P-1	OE23,OEE2,PSBP-1,PSII-P	AT1G06680.1		1.1.1.2	PS.lightreaction.photosystem II.PSII polypeptide subunits
Lus10029836.g	Lus10029836	29.8076	6.96789	42.5948	-2.09689	-2.61188	1	Lus10029836		ATP synthase protein I -related		AT2G31040.1		1.1.4	PS.lightreaction.ATP synthase
Lus10029855.g	Lus10029855	18.6118	5.53733	20.3795	-1.74896	-1.87986	1	Lus10029855	PF07816	Protein of unknown function (DUF1645)		AT3G62630.1		35.2	not assigned.unknown
Lus10029862.g	Lus10029862	39.9525	1.65377	23.3	-4.59445	-3.8165	1	Lus10029862	PF00226	Chaperone DnaJ-domain superfamily protein		AT1G56300.1		20.2.1	stress.abiotic.heat
Lus10029942.g	Lus10029942	18.9174	1.57168	17.5156	-3.58933	-3.47826	1	Lus10029942	PF00403	Heavy metal transport/detoxification superfamily protein		AT5G19090.1		34.12	transport.metal
Lus10029982.g	Lus10029982	19.1562	4.75872	15.2227	-2.00917	-1.67758	1	Lus10029982				AT1G57540.1		35.2	not assigned.unknown
Lus10030101.g	Lus10030101	52.2729	0.001	13.3771	-15.6738	-13.7075	1	Lus10030101				AT5G25360.1		35.2	not assigned.unknown
Lus10030228.g	Lus10030228	18.3757	2.79269	9.73781	-2.71807	-1.80194	1	Lus10030228	PF01096	DNA-directed RNA polymerase, subunit M, archaeal		AT4G07950.1		27.3.50	RNA.regulation of transcription.General Transcription
Lus10030258.g	Lus10030258	78.5707	12.3224	84.9824	-2.67271	-2.78588	1	Lus10030258		Tetratricopeptide repeat (TPR)-like superfamily protein		AT1G01320.1		35.2	not assigned.unknown
Lus10030310.g	Lus10030310	26.6364	0.809095	10.616	-5.04095	-3.71379	1	Lus10030310	PF02431	Chalcone-flavanone isomerase family protein	A11,CFI,TT5	AT3G55120.1		16.8.2	secondary metabolism.flavonoids.chalcones
Lus10030314.g	Lus10030314	42.4902	8.12933	59.6663	-2.38592	-2.87571	1	Lus10030314	PF00831	Ribosomal L29 family protein		AT3G09500.1		29.2.1.2.2.35	protein.synthesis.ribosomal protein.eukaryotic.60S subunit.L35
Lus10030322.g	Lus10030322	49.5722	8.0586	176.356	-2.62093	-4.45182	1	Lus10030322	PF09713	Plant protein 1589 of unknown function		AT3G55240.1		35.2	not assigned.unknown
Lus10030353.g	Lus10030353	324.596	51.9059	200.607	-2.64467	-1.9504	1	Lus10030353	PF03604	DNA directed RNA polymerase, 7 kDa subunit	NRPB12,NRPD12,NRPE12	AT5G41010.1		27.2	RNA.transcription
Lus10030366.g	Lus10030366	25.403	0.001	0.832228	-14.6327	-9.70084	1	Lus10030366		alpha/beta-Hydrolases superfamily protein		AT3G62860.1		35.1	not assigned.no ontology
Lus10030382.g	Lus10030382	26.5935	3.11045	15.7738	-3.09588	-2.34233	1	Lus10030382						35.2	not assigned.unknown
Lus10030421.g	Lus10030421	36.2133	9.93456	30.2564	-1.86599	-1.60671	1	Lus10030421	PF03776	homologue of bacterial MinE 1	ARC12,ATMINE1,MINE1	AT1G69390.1		31.2.5	cell.division.plastid
Lus10030428.g	Lus10030428	21.9372	3.49848	14.4912	-2.64858	-2.05038	1	Lus10030428	PF02996	Prefoldin chaperone subunit family protein		AT1G26660.1		27.3.99	RNA.regulation of transcription.unclassified
Lus10030517.g	Lus10030517	58.1993	0.671404	17.6904	-6.43768	-4.71964	1	Lus10030517	PF03106	WRKY DNA-binding protein 70	ATWRKY70,WRKY70	AT3G56400.1	WRKY Family	27.3.32	RNA.regulation of transcription.WRKY domain transcription factor family
Lus10030529.g	Lus10030529	22.409	0.847778	6.40441	-4.72425	-2.91731	1	Lus10030529	PF02431	Chalcone-flavanone isomerase family protein		AT5G05270.1		16.8.2	secondary metabolism.flavonoids.chalcones
Lus10030538.g	Lus10030538	21.4554	2.42863	67.3988	-3.14313	-4.79451	1	Lus10030538	PF10716	inorganic carbon transport protein-related	CRR23	AT1G70760.1		1.1.6	PS.lightreaction.NADH DH
Lus10030539.g	Lus10030539	28.7463	2.72212	10.1522	-3.40057	-1.89899	1	Lus10030539	PF02705	potassium transporter 2	ATKT2,ATKUP2,KT2,KUP2,SHY3,TRK2	AT2G40540.1		34.15	transport.potassium
Lus10030544.g	Lus10030544	111.865	16.4645	53.2757	-2.76433	-1.69412	1	Lus10030544	PF01208	Uroporphyrinogen decarboxylase	HEME2	AT2G40490.1		19.7	tetrapyrrole synthesis.uroporphyrinogen decarboxylase
Lus10030547.g	Lus10030547	20.6014	2.93796	9.30788	-2.80986	-1.66364	1	Lus10030547	PF01151	GNS1/SUR4 membrane protein family		AT3G06470.1		11.8.1	lipid metabolism.'exotics' (steroids, squalene etc).sphingolipids
Lus10030550.g	Lus10030550	52.001	0.057336	8.33118	-9.82488	-7.18294	1	Lus10030550	PF05097			AT5G01790.1		35.2	not assigned.unknown
Lus10030604.g	Lus10030604	46.4997	0.075519	4.28048	-9.26617	-5.82479	1	Lus10030604	PF00295	Pectin lyase-like superfamily protein		AT1G60590.1		10.6.3	cell wall.degradation.pectate lyases and polygalacturonases
Lus10030646.g	Lus10030646	48.8199	0.752601	125.359	-6.01944	-7.37996	1	Lus10030646	PF00407	MLP-like protein 423	MLP423	AT1G24020.1		20.2.99	stress.abiotic.unspecified
Lus10030747.g	Lus10030747	67.0795	5.55647	25.3008	-3.59363	-2.18694	1	Lus10030747	PF01423	Small nuclear ribonucleoprotein family protein		AT1G20580.1		27.1	RNA.processing
Lus10030804.g	Lus10030804	28.8763	0.147786	12.5412	-7.61023	-6.40702	1	Lus10030804	PF04601	Protein of unknown function (DUF569)		AT1G59710.1		35.2	not assigned.unknown
Lus10030840.g	Lus10030840	261.939	0.936392	462.002	-8.1279	-8.94657	1	Lus10030840	PF00407	MLP-like protein 423	MLP423	AT1G24020.1		20.2.99	stress.abiotic.unspecified
Lus10030850.g	Lus10030850	16.8987	2.66216	8.63812	-2.66624	-1.69812	1	Lus10030850	PF01436,PF00560	NHL domain-containing protein		AT1G23880.1		35.1	not assigned.no ontology
Lus10030886.g	Lus10030886	16.837	0.001	0.0373945	-14.0393	-5.22475	1	Lus10030886	PF00295	Pectin lyase-like superfamily protein		AT1G10640.1		10.6.3	cell wall.degradation.pectate lyases and polygalacturonases
Lus10030936.g	Lus10030936	112.019	19.1458	58.2258	-2.54864	-1.60463	1	Lus10030936				AT3G59840.1		35.2	not assigned.unknown
Lus10031071.g	Lus10031071	221.712	7.67073	85.6145	-4.85318	-3.48042	1	Lus10031071				AT3G57450.1		35.2	not assigned.unknown
Lus10031132.g	Lus10031132	181.181	1.21662	27.3036	-7.21841	-4.48814	1	Lus10031132	PF04043	Plant invertase/pectin methylesterase inhibitor superfamily protein		AT1G62760.1		26.18	misc.invertase/pectin methylesterase inhibitor family protein
Lus10031138.g	Lus10031138	32.3981	0.141877	0.616246	-7.83512	-2.11886	1	Lus10031138	PF04043	Plant invertase/pectin methylesterase inhibitor superfamily protein		AT5G62360.1		26.18	misc.invertase/pectin methylesterase inhibitor family protein
Lus10031171.g	Lus10031171	55.699	3.52865	19.1891	-3.98047	-2.4431	1	Lus10031171	PF03931,PF01466	SKP1-like 14	ASK14,SK14	AT2G03170.1		29.5.11.4.3.1	protein.degradation.ubiquitin.E3.SCF.SKP
Lus10031327.g	Lus10031327	50.6819	6.70739	37.0117	-2.91765	-2.46416	1	Lus10031327	PF01195	Peptidyl-tRNA hydrolase family protein		AT5G38290.2		29.2.2	protein.synthesis.ribosome biogenesis
Lus10031345.g	Lus10031345	16.1709	0.232159	2.09183	-6.12214	-3.17158	1	Lus10031345	PF00036	Calcium-binding EF-hand family protein		AT1G18210.1		30.3	signalling.calcium
Lus10031428.g	Lus10031428	484.972	3.06914	550.473	-7.30393	-7.4867	1	Lus10031428	PF04398	Protein of unknown function, DUF538		AT1G09310.1		35.2	not assigned.unknown
Lus10031444.g	Lus10031444	17.4397	0.81743	2.88465	-4.41514	-1.81923	1	Lus10031444				AT5G26770.1		35.2	not assigned.unknown
Lus10031568.g	Lus10031568	104.528	9.63965	42.3573	-3.43876	-2.13556	1	Lus10031568	PF00252	Ribosomal protein L16p/L10e family protein	RPL10B	AT1G26910.1		29.2.1.2.2.10	protein.synthesis.ribosomal protein.eukaryotic.60S subunit.L10
Lus10031588.g	Lus10031588	836.767	3.67146	216.824	-7.83233	-5.88402	1	Lus10031588		Calcium-binding EF-hand family protein		AT4G27280.1		30.3	signalling.calcium
Lus10031644.g	Lus10031644	18.3277	1.86245	151.086	-3.29875	-6.34202	1	Lus10031644				AT4G28290.1		35.2	not assigned.unknown
Lus10031686.g	Lus10031686	136.977	27.4683	282.254	-2.31809	-3.36115	1	Lus10031686	PF09360	2 iron, 2 sulfur cluster binding		AT5G51720.1		35.2	not assigned.unknown
Lus10031710.g	Lus10031710	17.0805	3.9574	13.5023	-2.10972	-1.77058	1	Lus10031710		low psii accumulation2	LPA2	AT5G51545.1		1.1.1.2	PS.lightreaction.photosystem II.PSII polypeptide subunits
Lus10031901.g	Lus10031901	26.7217	4.8437	21.1714	-2.46383	-2.12794	1	Lus10031901	PF01195	Peptidyl-tRNA hydrolase family protein		AT5G16140.1		29.2.2	protein.synthesis.ribosome biogenesis
Lus10031986.g	Lus10031986	48.3865	2.64598	33.5276	-4.19273	-3.66348	1	Lus10031986	PF02893	GRAM domain family protein		AT5G13200.1		17.1.3	hormone metabolism.abscisic acid.induced-regulated-responsive-activated
Lus10032004.g	Lus10032004	21.42	3.23381	23.6799	-2.72765	-2.87235	1	Lus10032004	PF02365	NAC domain containing protein 84	anac084,NAC084	AT5G14000.1	NAC Family	33.99	development.unspecified
Lus10032007.g	Lus10032007	20.6244	0.0135636	0.454956	-10.5704	-5.06791	1	Lus10032007	PF00035	dsRNA-binding protein 5	DRB5	AT5G41070.1		27.4	RNA.RNA binding
Lus10032018.g	Lus10032018	79.182	0.001	7.71988	-16.2729	-12.9144	1	Lus10032018	PF01190	Pollen Ole e 1 allergen and extensin family protein		AT5G41050.1		35.2	not assigned.unknown
Lus10032156.g	Lus10032156	74.6693	3.41592	154.005	-4.45017	-5.49456	1	Lus10032156		NADH-ubiquinone oxidoreductase 20 kDa subunit, mitochondrial		AT5G11770.1		35.2	not assigned.unknown
Lus10032240.g	Lus10032240	145.479	0.001	0.13488	-17.1505	-7.07553	1	Lus10032240	PF04690	Plant-specific transcription factor YABBY family protein	AFO,FIL,YAB1	AT2G45190.1	YABBY Family	27.3.10	RNA.regulation of transcription.C2C2(Zn) YABBY family
Lus10032249.g	Lus10032249	36.4399	2.46664	11.0755	-3.8849	-2.16676	1	Lus10032249	PF00156	adenine phosphoribosyl transferase 4	APT4	AT4G12440.2		23.3.1.1	nucleotide metabolism.salvage.phosphoribosyltransferases.aprt
Lus10032266.g	Lus10032266	29.6962	6.0316	27.7349	-2.29967	-2.20109	1	Lus10032266				AT4G23330.2		29.2.3	protein.synthesis.initiation
Lus10032274.g	Lus10032274	55.2728	17.1593	57.4131	-1.68758	-1.74239	1	Lus10032274	PF00179	ubiquitin-conjugating enzyme 5	UBC5	AT1G63800.1		29.5.11.3	protein.degradation.ubiquitin.E2
Lus10032372.g	Lus10032372	34.7217	0.269285	26.8612	-7.01056	-6.64025	1	Lus10032372	PF03106	WRKY family transcription factor	AtWRKY41,WRKY41	AT4G11070.1	WRKY Family	27.3.32	RNA.regulation of transcription.WRKY domain transcription factor family
Lus10032397.g	Lus10032397	23.3432	4.73229	16.7224	-2.30239	-1.82117	1	Lus10032397		Late embryogenesis abundant (LEA) hydroxyproline-rich glycoprotein family		AT4G23930.1		35.2	not assigned.unknown
Lus10032412.g	Lus10032412	54.6254	6.51267	78.3423	-3.06825	-3.58847	1	Lus10032412	PF10539	DCD (Development and Cell Death) domain protein		AT5G42050.1		35.2	not assigned.unknown
Lus10032482.g	Lus10032482	115.009	8.76256	128.909	-3.71425	-3.87886	1	Lus10032482	PF00026	Eukaryotic aspartyl protease family protein		AT3G18490.1		27.3.99	RNA.regulation of transcription.unclassified
Lus10032499.g	Lus10032499	250.328	8.09744	125.628	-4.95021	-3.95555	1	Lus10032499	PF00847	Integrase-type DNA-binding superfamily protein		AT5G51190.1	ERF Family	17.5.2	hormone metabolism.ethylene.signal transduction
Lus10032560.g	Lus10032560	301.908	18.7639	108.406	-4.00808	-2.53041	1	Lus10032560	PF11976	small ubiquitin-like modifier 2	ATSUMO2,SUM2,SUMO 2,SUMO2	AT5G55160.1		29.5.11.1	protein.degradation.ubiquitin.ubiquitin
Lus10032561.g	Lus10032561	242.769	29.0896	150.869	-3.06101	-2.37472	1	Lus10032561	PF11976	small ubiquitin-like modifier 2	ATSUMO2,SUM2,SUMO 2,SUMO2	AT5G55160.1		29.5.11.1	protein.degradation.ubiquitin.ubiquitin
Lus10032566.g	Lus10032566	49.8739	8.57699	29.1216	-2.53974	-1.76355	1	Lus10032566				AT4G22320.1		35.2	not assigned.unknown
Lus10032655.g	Lus10032655	20.9408	6.79548	66.2743	-1.62367	-3.2858	1	Lus10032655	PF00280,PF04117	Peroxisomal membrane 22 kDa (Mpv17/PMP22) family protein		AT1G52870.2		35.1	not assigned.no ontology
Lus10032686.g	Lus10032686	48.4046	12.7645	55.1727	-1.92301	-2.11182	1	Lus10032686	PF06426,PF00132	serine acetyltransferase 1;1	ATSERAT1;1,SAT-52,SAT5,SERAT1;1	AT5G56760.1		13.1.5.3.2	amino acid metabolism.synthesis.serine-glycine-cysteine group.cysteine.SAT
Lus10032701.g	Lus10032701	23.5767	5.91845	20.8644	-1.99407	-1.81775	1	Lus10032701	PF12049	Protein of unknown function (DUF3531)		AT4G29400.1		35.2	not assigned.unknown
Lus10032739.g	Lus10032739	74.0237	11.2553	59.1068	-2.71738	-2.39272	1	Lus10032739	PF00067	allene oxide synthase	AOS,CYP74A,DDE2	AT5G42650.1		17.7.1.3	hormone metabolism.jasmonate.synthesis-degradation.allene oxidase synthase
Lus10032762.g	Lus10032762	31.0969	0.900691	6.37111	-5.10959	-2.82244	1	Lus10032762				AT2G26520.1		35.2	not assigned.unknown
Lus10032848.g	Lus10032848	25.7751	0.127079	28.4437	-7.66411	-7.80624	1	Lus10032848		salt tolerance zinc finger	STZ,ZAT10	AT1G27730.1	C2H2 Family	27.3.11	RNA.regulation of transcription.C2H2 zinc finger family
Lus10032855.g	Lus10032855	27.7324	1.57614	46.5969	-4.13711	-4.88577	1	Lus10032855		glycine-rich protein		AT1G27695.1		35.2	not assigned.unknown
Lus10032862.g	Lus10032862	163.703	21.4633	115.841	-2.93113	-2.4322	1	Lus10032862	PF00380	ribosomal protein S9	RPS9,TWN3	AT1G74970.1		29.2.1.1.1.1.9	protein.synthesis.ribosomal protein.prokaryotic.chloroplast.30S subunit.S9
Lus10032881.g	Lus10032881	47.5719	1.07764	26.2038	-5.46417	-4.60383	1	Lus10032881	PF07816	Protein of unknown function (DUF1645)	AR781	AT2G26530.2		35.2	not assigned.unknown
Lus10032930.g	Lus10032930	19.3146	0.0666059	128.993	-8.17983	-10.9194	1	Lus10032930	PF03171	2-oxoglutarate (2OG) and Fe(II)-dependent oxygenase superfamily protein	DMR6	AT5G24530.1		17.5.1	hormone metabolism.ethylene.synthesis-degradation
Lus10032931.g	Lus10032931	30.2328	5.49562	49.2492	-2.45976	-3.16375	1	Lus10032931				AT5G24460.1		35.2	not assigned.unknown
Lus10032946.g	Lus10032946	252.989	17.4751	132.954	-3.8557	-2.92755	1	Lus10032946				AT5G53650.1		35.2	not assigned.unknown
Lus10032999.g	Lus10032999	40.4706	5.57836	28.6826	-2.85896	-2.36226	1	Lus10032999	PF12204	Domain of unknown function (DUF3598)		AT3G29185.1		35.2	not assigned.unknown
Lus10033003.g	Lus10033003	45.2208	1.52529	7.09627	-4.88984	-2.21798	1	Lus10033003	PF00249	myb domain protein 16	ATMIXTA,ATMYB16,MYB16	AT5G15310.1	MYB Family	27.3.25	RNA.regulation of transcription.MYB domain transcription factor family
Lus10033011.g	Lus10033011	74.4557	1.10235	9.91418	-6.07773	-3.16892	1	Lus10033011	PF01357,PF03330	expansin A5	ATEXP5,ATEXPA5,ATHEXP ALPHA 1.4,EXP5,EXPA5	AT3G29030.1		10.7	cell wall.modification
Lus10033034.g	Lus10033034	25.0382	8.11585	44.2384	-1.62532	-2.44649	1	Lus10033034	PF00702	Haloacid dehalogenase-like hydrolase (HAD) superfamily protein		AT3G48420.1		35.1	not assigned.no ontology
Lus10033088.g	Lus10033088	136.652	33.9579	149.089	-2.00869	-2.13435	1	Lus10033088	PF04398	Protein of unknown function, DUF538		AT5G19590.1		35.2	not assigned.unknown
Lus10033130.g	Lus10033130	125.414	22.4287	77.8363	-2.48328	-1.7951	1	Lus10033130				AT1G75860.1		35.2	not assigned.unknown
Lus10033270.g	Lus10033270	28.5748	2.49282	24.6034	-3.51889	-3.30301	1	Lus10033270		Major facilitator superfamily protein		AT5G45275.1		33.99	development.unspecified
Lus10033369.g	Lus10033369	61.7985	15.6445	92.7155	-1.98191	-2.56715	1	Lus10033369				AT1G16840.1		35.2	not assigned.unknown
Lus10033420.g	Lus10033420	23.2516	0.343305	13.4241	-6.0817	-5.28919	1	Lus10033420	PF00847	Integrase-type DNA-binding superfamily protein		AT1G19210.1	ERF Family	27.3.3	RNA.regulation of transcription.AP2/EREBP, APETALA2/Ethylene-responsive element binding protein family
Lus10033463.g	Lus10033463	50.1282	13.2046	83.3958	-1.92458	-2.65893	1	Lus10033463	PF00847	related to AP2 4	RAP2.4	AT1G78080.1	ERF Family	27.3.3	RNA.regulation of transcription.AP2/EREBP, APETALA2/Ethylene-responsive element binding protein family
Lus10033493.g	Lus10033493	16.8756	0.579769	5.91313	-4.86332	-3.35037	1	Lus10033493	PF02365	NAC (No Apical Meristem) domain transcriptional regulator superfamily protein	anac081,ATAF2	AT5G08790.1	NAC Family	33.99	development.unspecified
Lus10033574.g	Lus10033574	204.436	28.8991	510.327	-2.82255	-4.14232	1	Lus10033574	PF00234	Bifunctional inhibitor/lipid-transfer protein/seed storage 2S albumin superfamily protein		AT3G18280.1		35.2	not assigned.unknown
Lus10033693.g	Lus10033693	64.2364	6.60584	168.498	-3.28158	-4.67285	1	Lus10033693				AT4G28290.1		35.2	not assigned.unknown
Lus10033731.g	Lus10033731	20.7408	2.92394	34.6407	-2.82648	-3.56648	1	Lus10033731	PF12609	Wound-responsive family protein		AT4G10265.1		35.2	not assigned.unknown
Lus10033738.g	Lus10033738	17.5358	0.105062	0.777937	-7.38291	-2.88841	1	Lus10033738	PF00249	myb domain protein 41	AtMYB41,MYB41	AT4G28110.1	MYB Family	27.3.25	RNA.regulation of transcription.MYB domain transcription factor family
Lus10033753.g	Lus10033753	438.03	7.00394	115.036	-5.96672	-4.03777	1	Lus10033753		Calcium-binding EF-hand family protein		AT4G27280.1		30.3	signalling.calcium
Lus10033765.g	Lus10033765	49.2393	11.4323	50.7445	-2.10669	-2.15013	1	Lus10033765				AT3G19660.1		35.2	not assigned.unknown
Lus10033778.g	Lus10033778	18.2962	3.61152	19.8995	-2.34086	-2.46205	1	Lus10033778	PF00139	Concanavalin A-like lectin protein kinase family protein		AT5G10530.1		26.16	misc.myrosinases-lectin-jacalin
Lus10033959.g	Lus10033959	266.312	83.2755	265.054	-1.67715	-1.67032	1	Lus10033959	PF00838	translationally controlled tumor protein	TCTP	AT3G16640.1		35.2	not assigned.unknown
Lus10034002.g	Lus10034002	200.65	54.8263	173.803	-1.87174	-1.66451	1	Lus10034002				AT3G21570.1		35.2	not assigned.unknown
Lus10034036.g	Lus10034036	17.031	0.196487	4.14603	-6.43759	-4.39922	1	Lus10034036		Eukaryotic aspartyl protease family protein		AT1G03220.1		29.5.4	protein.degradation.aspartate protease
Lus10034053.g	Lus10034053	22.5586	3.31549	46.717	-2.76638	-3.81665	1	Lus10034053	PF00483	ADP glucose pyrophosphorylase large subunit 1	ADG2,APL1	AT5G19220.1		2.1.2.1	major CHO metabolism.synthesis.starch.AGPase
Lus10034079.g	Lus10034079	285.929	12.4226	149.77	-4.52462	-3.59172	1	Lus10034079	PF00685	P-loop containing nucleoside triphosphate hydrolases superfamily protein		AT3G45070.1		11.8	lipid metabolism.'exotics'(steroids, squalene etc)
Lus10034146.g	Lus10034146	83.6893	22.0539	106.505	-1.92401	-2.27182	1	Lus10034146		F1F0-ATPase inhibitor protein, putative		AT5G04750.1		35.2	not assigned.unknown
Lus10034163.g	Lus10034163	22.0654	1.80728	6.55459	-3.60989	-1.85869	1	Lus10034163	PF07646	Galactose oxidase/kelch repeat superfamily protein		AT5G18590.1		26.16	misc.myrosinases-lectin-jacalin
Lus10034173.g	Lus10034173	22.203	2.68171	11.1454	-3.04953	-2.05522	1	Lus10034173		Late embryogenesis abundant (LEA) hydroxyproline-rich glycoprotein family		AT2G27260.1		35.2	not assigned.unknown
Lus10034180.g	Lus10034180	120.272	1.84755	24.6858	-6.02454	-3.73999	1	Lus10034180	PF04857	Polynucleotidyl transferase, ribonuclease H-like superfamily protein		AT5G22250.1		27.1.19	RNA.processing.ribonucleases
Lus10034190.g	Lus10034190	31.8432	3.59685	21.2716	-3.14618	-2.56412	1	Lus10034190	PF04520	Protein of unknown function, DUF584		AT3G15040.1		35.2	not assigned.unknown
Lus10034218.g	Lus10034218	16.9839	4.20516	34.6634	-2.01394	-3.04318	1	Lus10034218	PF02065	Melibiase family protein		AT3G56310.1		3.8.2	minor CHO metabolism.galactose.alpha-galactosidases
Lus10034292.g	Lus10034292	50.7996	6.24779	229.428	-3.0234	-5.19855	1	Lus10034292	PF02617	Ribosomal protein L12/ ATP-dependent Clp protease adaptor protein ClpS family protein		AT1G68660.1		29.2.1.1.3.2.1712	protein.synthesis.ribosomal protein.prokaryotic.unknown organellar.50S subunit.L7/L12
Lus10034310.g	Lus10034310	44.4286	4.48703	56.3873	-3.30765	-3.65154	1	Lus10034310				AT1G13360.1		35.2	not assigned.unknown
Lus10034312.g	Lus10034312	148.162	1.29607	46.1927	-6.83689	-5.15545	1	Lus10034312		NIM1-interacting 2	NIMIN-2	AT3G25882.1		35.2	not assigned.unknown
Lus10034319.g	Lus10034319	38.4888	0.222008	30.305	-7.43769	-7.0928	1	Lus10034319	PF08392,PF08541	3-ketoacyl-CoA synthase 6	CER6,CUT1,G2,KCS6,POP1	AT1G68530.1		11.1.10	lipid metabolism.FA synthesis and FA elongation.beta ketoacyl CoA synthase
Lus10034345.g	Lus10034345	49.9361	10.1388	118.954	-2.30019	-3.55244	1	Lus10034345				AT1G73885.1		35.2	not assigned.unknown
Lus10034416.g	Lus10034416	16.4253	4.09324	15.7828	-2.0046	-1.94704	1	Lus10034416				AT1G70780.1		35.2	not assigned.unknown
Lus10034436.g	Lus10034436	25.882	5.02203	16.0107	-2.36561	-1.6727	1	Lus10034436	PF01230	FRAGILE HISTIDINE TRIAD	FHIT	AT5G58240.1		26.1	misc.misc2
Lus10034491.g	Lus10034491	37.9322	0.354764	96.865	-6.74042	-8.09297	1	Lus10034491	PF06813	Major facilitator superfamily protein		AT4G34950.1		33.99	development.unspecified
Lus10034522.g	Lus10034522	23.4711	1.65455	7.55067	-3.82638	-2.19017	1	Lus10034522		C2H2-like zinc finger protein		AT1G75710.1	C2H2 Family	27.3.11	RNA.regulation of transcription.C2H2 zinc finger family
Lus10034534.g	Lus10034534	76.3809	6.41048	19.8517	-3.57471	-1.63076	1	Lus10034534	PF00314	Pathogenesis-related thaumatin superfamily protein		AT1G75800.1		20.1	stress.biotic
Lus10034540.g	Lus10034540	104.17	0.565412	16.4241	-7.52542	-4.86037	1	Lus10034540	PF00657	GDSL-like Lipase/Acylhydrolase superfamily protein		AT1G75900.1		26.28	misc.GDSL-motif lipase
Lus10034554.g	Lus10034554	456.7	111.597	577.651	-2.03295	-2.3719	1	Lus10034554	PF00127	Cupredoxin superfamily protein	DRT112,PETE2	AT1G20340.1		1.1.5.1	PS.lightreaction.other electron carrier (ox/red).plastocyanin
Lus10034571.g	Lus10034571	48.7877	7.61466	77.8186	-2.67967	-3.35326	1	Lus10034571				AT1G76200.1		35.2	not assigned.unknown
Lus10034598.g	Lus10034598	62.9434	5.53247	21.974	-3.50806	-1.9898	1	Lus10034598	PF00293	nudix hydrolase homolog 18	atnudt18,NUDT18	AT1G14860.1		23.3.3	nucleotide metabolism.salvage.NUDIX hydrolases
Lus10034601.g	Lus10034601	57.0522	16.3532	55.3116	-1.80271	-1.758	1	Lus10034601	PF00069	MAP kinase 15	ATMPK15,MPK15	AT1G73670.1		30.6	signalling.MAP kinases
Lus10034731.g	Lus10034731	170.563	26.9749	167.344	-2.66061	-2.63312	1	Lus10034731	PF04419					35.2	not assigned.unknown
Lus10034763.g	Lus10034763	78.3135	0.158286	12.1941	-8.95059	-6.26751	1	Lus10034763	PF00657	GDSL-like Lipase/Acylhydrolase superfamily protein		AT3G48460.1		26.28	misc.GDSL-motif lipase
Lus10034784.g	Lus10034784	18.5561	2.1109	11.5077	-3.13596	-2.44667	1	Lus10034784	PF00293	nudix hydrolase 1	ATNUDT1,ATNUDX1,NUDX1	AT1G68760.1		23.3.3	nucleotide metabolism.salvage.NUDIX hydrolases
Lus10034805.g	Lus10034805	22.3012	6.21974	28.866	-1.8422	-2.21445	1	Lus10034805	PF02585	N-acetylglucosaminylphosphatidylinositol de-N-acetylase family protein		AT3G58130.1		27.3.99	RNA.regulation of transcription.unclassified
Lus10034885.g	Lus10034885	22.8225	0.263504	21.7859	-6.43649	-6.36942	1	Lus10034885	PF00847	Integrase-type DNA-binding superfamily protein		AT1G19210.1	ERF Family	27.3.3	RNA.regulation of transcription.AP2/EREBP, APETALA2/Ethylene-responsive element binding protein family
Lus10034925.g	Lus10034925	37.4565	6.80632	20.7273	-2.46027	-1.60659	1	Lus10034925	PF10502	plastidic type i signal peptidase 1	PLSP1	AT3G24590.1		29.3.3	protein.targeting.chloroplast
Lus10035011.g	Lus10035011	48.7717	4.38555	23.8872	-3.47521	-2.44541	1	Lus10035011	PF00067	cinnamate-4-hydroxylase	ATC4H,C4H,CYP73A5,REF3	AT2G30490.1		26.10	misc.cytochrome P450
Lus10035034.g	Lus10035034	125.259	29.8214	104.354	-2.07049	-1.80706	1	Lus10035034	PF10200	NADH-ubiquinone oxidoreductase-related		AT3G62790.1		9.1.2	mitochondrial electron transport / ATP synthesis.NADH-DH.localisation not clear
Lus10035041.g	Lus10035041	18.2413	5.68876	39.7085	-1.68102	-2.80326	1	Lus10035041	PF02617	Ribosomal protein L12/ ATP-dependent Clp protease adaptor protein ClpS family protein		AT1G68660.1		29.2.1.1.3.2.1712	protein.synthesis.ribosomal protein.prokaryotic.unknown organellar.50S subunit.L7/L12
Lus10035092.g	Lus10035092	28.5309	1.73514	15.0968	-4.0394	-3.12112	1	Lus10035092		indeterminate(ID)-domain 5	AtIDD5,IDD5	AT2G02070.1	C2H2 Family	27.3.11	RNA.regulation of transcription.C2H2 zinc finger family
Lus10035119.g	Lus10035119	19.4897	5.53109	20.8839	-1.81708	-1.91676	1	Lus10035119	PF12046	cofactor assembly of complex C	CCB1	AT3G26710.1		29.8	protein.assembly and cofactor ligation
Lus10035154.g	Lus10035154	17.4705	1.31806	18.9104	-3.72843	-3.84269	1	Lus10035154	PF02893	GRAM domain family protein		AT5G13200.1		17.1.3	hormone metabolism.abscisic acid.induced-regulated-responsive-activated
Lus10035176.g	Lus10035176	33.9049	0.103886	1.7017	-8.35036	-4.03391	1	Lus10035176	PF00035	dsRNA-binding protein 5	DRB5	AT5G41070.1		27.4	RNA.RNA binding
Lus10035187.g	Lus10035187	43.2367	0.192442	10.6184	-7.81169	-5.786	1	Lus10035187	PF01190	Pollen Ole e 1 allergen and extensin family protein		AT5G41050.1		35.2	not assigned.unknown
Lus10035328.g	Lus10035328	34.2187	6.07549	25.5595	-2.49371	-2.07279	1	Lus10035328		P-loop containing nucleoside triphosphate hydrolases superfamily protein		AT1G20920.1		28.1	DNA.synthesis/chromatin structure
Lus10035384.g	Lus10035384	26.1193	6.85281	57.6272	-1.93035	-3.07198	1	Lus10035384	PF04755	Plastid-lipid associated protein PAP / fibrillin family protein		AT2G35490.1		31.1	cell.organisation
Lus10035392.g	Lus10035392	17.4248	5.64845	21.8161	-1.62522	-1.94947	1	Lus10035392	PF05542	Protein of unknown function (DUF760)		AT1G32160.1		35.2	not assigned.unknown
Lus10035409.g	Lus10035409	134.422	37.4314	194.298	-1.84445	-2.37595	1	Lus10035409	PF01230	HIS triad family protein 3	HINT1,HIT3	AT3G56490.1		29.4	protein.postranslational modification
Lus10035559.g	Lus10035559	22.0002	0.065717	18.1114	-8.38703	-8.10642	1	Lus10035559						35.2	not assigned.unknown
Lus10035603.g	Lus10035603	75.2174	23.9967	95.4793	-1.64823	-1.99235	1	Lus10035603	PF01428	A20/AN1-like zinc finger family protein		AT2G36320.1		27.3.99	RNA.regulation of transcription.unclassified
Lus10035623.g	Lus10035623	19.5473	4.30619	18.4759	-2.18249	-2.10116	1	Lus10035623	PF04756	Oligosaccharyltransferase complex/magnesium transporter family protein		AT4G29870.1		35.2	not assigned.unknown
Lus10035659.g	Lus10035659	68.4148	22.576	280.229	-1.59952	-3.63374	1	Lus10035659	PF05899	RmlC-like cupins superfamily protein		AT4G10300.1		35.2	not assigned.unknown
Lus10035687.g	Lus10035687	18.8584	0.197906	1.78743	-6.57425	-3.175	1	Lus10035687	PF00069,PF00560,PF08263	Leucine-rich receptor-like protein kinase family protein		AT3G28040.1		30.2.17	signalling.receptor kinases.DUF 26
Lus10035718.g	Lus10035718	224.339	42.0249	127.586	-2.41637	-1.60216	1	Lus10035718				AT2G43780.1		35.2	not assigned.unknown
Lus10035733.g	Lus10035733	55.1106	9.88169	45.5342	-2.4795	-2.20412	1	Lus10035733				AT1G16840.1		35.2	not assigned.unknown
Lus10035752.g	Lus10035752	23.979	4.57827	16.9424	-2.3889	-1.88776	1	Lus10035752				AT1G73090.1		35.2	not assigned.unknown
Lus10035841.g	Lus10035841	31.5175	2.30822	101.386	-3.7713	-5.45693	1	Lus10035841	PF03106	WRKY DNA-binding protein 51	ATWRKY51,WRKY51	AT5G64810.1	WRKY Family	27.3.32	RNA.regulation of transcription.WRKY domain transcription factor family
Lus10035844.g	Lus10035844	35.1367	0.001	0.0775756	-15.1007	-6.27753	1	Lus10035844	PF00067	cytochrome P450, family 78, subfamily A, polypeptide 7	CYP78A7	AT5G09970.1		26.10	misc.cytochrome P450
Lus10035848.g	Lus10035848	50.6779	5.95844	60.4651	-3.08835	-3.3431	1	Lus10035848				AT5G64880.1		35.2	not assigned.unknown
Lus10035866.g	Lus10035866	71.7652	12.2176	39.7562	-2.55432	-1.70221	1	Lus10035866	PF02826,PF00389	D-isomer specific 2-hydroxyacid dehydrogenase family protein		AT1G79870.1		1.2.6	PS.photorespiration.hydroxypyruvate reductase
Lus10035868.g	Lus10035868	19.1346	4.69554	16.0336	-2.02682	-1.77174	1	Lus10035868	PF01221	RHO guanyl-nucleotide exchange factor 11	ATROPGEF11,PIRF1,ROPGEF11	AT1G52240.2		31.1	cell.organisation
Lus10035869.g	Lus10035869	18.0071	1.71534	9.97693	-3.392	-2.5401	1	Lus10035869	PF03168			AT1G45688.1		35.2	not assigned.unknown
Lus10035922.g	Lus10035922	16.275	0.735324	3.36362	-4.46813	-2.19356	1	Lus10035922				AT5G10310.1		35.2	not assigned.unknown
Lus10035960.g	Lus10035960	17.4318	1.41898	6.03053	-3.6188	-2.08743	1	Lus10035960				AT5G13340.1		35.2	not assigned.unknown
Lus10036023.g	Lus10036023	29.269	8.35634	32.0638	-1.80843	-1.94	1	Lus10036023		Tetratricopeptide repeat (TPR)-like superfamily protein	BIGYIN,FIS1A	AT3G57090.1		35.2	not assigned.unknown
Lus10036136.g	Lus10036136	43.7625	2.48695	23.1455	-4.13725	-3.21828	1	Lus10036136	PF00069	mitogen-activated protein kinase 3	ATMAPK3,ATMPK3,MPK3	AT3G45640.1		29.4	protein.postranslational modification
Lus10036161.g	Lus10036161	72.1845	17.1532	52.6158	-2.07322	-1.61702	1	Lus10036161	PF00403	P-type ATP-ase 1	HMA6,PAA1	AT4G33520.1		34.12	transport.metal
Lus10036220.g	Lus10036220	37.3544	2.076	24.1596	-4.1694	-3.54072	1	Lus10036220				AT5G44860.1		35.2	not assigned.unknown
Lus10036302.g	Lus10036302	17.0107	1.79334	12.9793	-3.24572	-2.85549	1	Lus10036302						35.2	not assigned.unknown
Lus10036312.g	Lus10036312	29.5703	8.84501	30.5035	-1.74121	-1.78604	1	Lus10036312	PF08646	RPA70-kDa subunit B	ATRPA70B,RPA70B	AT5G08020.1		35.2	not assigned.unknown
Lus10036340.g	Lus10036340	22.7704	6.6084	30.9124	-1.78479	-2.22581	1	Lus10036340	PF04755	Plastid-lipid associated protein PAP / fibrillin family protein		AT2G46910.1		31.1	cell.organisation
Lus10036378.g	Lus10036378	19.8401	1.85841	30.4551	-3.41628	-4.03455	1	Lus10036378	PF00097	brassinosteroid-responsive RING-H2	BRH1	AT3G61460.1		29.5.11.4.2	protein.degradation.ubiquitin.E3.RING
Lus10036402.g	Lus10036402	47.4493	9.44674	189.684	-2.3285	-4.32764	1	Lus10036402	PF03168	Late embryogenesis abundant protein	LEA14,LSR3	AT1G01470.1		33.2	development.late embryogenesis abundant
Lus10036484.g	Lus10036484	39.7148	7.1589	66.7599	-2.47187	-3.22117	1	Lus10036484	PF04674	EXORDIUM like 2	EXL2	AT5G64260.1		30.1	signalling.in sugar and nutrient physiology
Lus10036551.g	Lus10036551	32.2334	8.60403	37.6313	-1.90547	-2.12885	1	Lus10036551	PF09138	Ubiquitin related modifier 1		AT3G61113.1		35.1	not assigned.no ontology
Lus10036595.g	Lus10036595	28.3394	6.51602	28.3847	-2.12075	-2.12305	1	Lus10036595	PF00707,PF05198	Translation initiation factor 3 protein		AT2G24060.1		29.2.3	protein.synthesis.initiation
Lus10036627.g	Lus10036627	16.3438	0.001	0.0773964	-13.9965	-6.27419	1	Lus10036627	PF00067	cytochrome P450, family 78, subfamily A, polypeptide 7	CYP78A7	AT5G09970.1		26.10	misc.cytochrome P450
Lus10036673.g	Lus10036673	23.8108	3.99103	96.1929	-2.57678	-4.5911	1	Lus10036673	PF04982	Integral membrane HPP family protein		AT5G62720.1		35.1	not assigned.no ontology
Lus10036694.g	Lus10036694	17.3835	3.47435	16.5658	-2.32291	-2.25339	1	Lus10036694	PF04601	Protein of unknown function (DUF569)		AT1G59710.1		35.2	not assigned.unknown
Lus10036729.g	Lus10036729	16.6668	4.82466	49.4254	-1.78848	-3.35675	1	Lus10036729		NAD(P)-linked oxidoreductase superfamily protein		AT1G14345.1		35.2	not assigned.unknown
Lus10036734.g	Lus10036734	21.0893	1.25183	5.53342	-4.0744	-2.14413	1	Lus10036734		pinoid-binding protein 1	PBP1	AT5G54490.1		30.3	signalling.calcium
Lus10036753.g	Lus10036753	46.6895	1.82671	6.55996	-4.67578	-1.84444	1	Lus10036753	PF04770	homeobox protein 30	ATHB30,HB30,ZFHD3	AT5G15210.1	ZF-HD Family	27.3.80	RNA.regulation of transcription.zf-HD
Lus10036797.g	Lus10036797	29.1729	3.99303	37.8021	-2.86907	-3.24291	1	Lus10036797				AT3G11810.1		35.2	not assigned.unknown
Lus10036810.g	Lus10036810	24.4851	5.65353	51.8098	-2.11468	-3.196	1	Lus10036810				AT2G03420.1		35.2	not assigned.unknown
Lus10036856.g	Lus10036856	40.8332	9.34415	62.2136	-2.12761	-2.7351	1	Lus10036856		Tetratricopeptide repeat (TPR)-like superfamily protein		AT3G26580.1		35.2	not assigned.unknown
Lus10036940.g	Lus10036940	104.13	9.90212	33.7297	-3.3945	-1.76821	1	Lus10036940	PF00106	beta-ketoacyl reductase 1	ATKCR1,KCR1,YBR159	AT1G67730.1		26.22	misc.short chain dehydrogenase/reductase (SDR)
Lus10036967.g	Lus10036967	143.332	1.7442	40.9001	-6.36065	-4.55147	1	Lus10036967	PF00201	UDP-Glycosyltransferase superfamily protein	GT72B1,UGT72B1	AT4G01070.1		26.2	misc.UDP glucosyl and glucoronyl transferases
Lus10037022.g	Lus10037022	59.7481	3.56334	94.1077	-4.06759	-4.72301	1	Lus10037022		chaperone protein dnaJ-related		AT5G43260.1		29.6	protein.folding
Lus10037026.g	Lus10037026	39.9352	6.52389	28.8178	-2.61386	-2.14315	1	Lus10037026	PF04669	Protein of unknown function (DUF579)		AT1G67330.1		35.2	not assigned.unknown
Lus10037027.g	Lus10037027	317.01	0.132504	1.77775	-11.2243	-3.74594	1	Lus10037027	PF00234	glycosylphosphatidylinositol-anchored lipid protein transfer 1	LTPG1	AT1G27950.1		11.6	lipid metabolism.lipid transfer proteins etc
Lus10037050.g	Lus10037050	40.8836	3.86427	17.5072	-3.40325	-2.17968	1	Lus10037050	PF05890	rRNA processing protein-related		AT3G22660.1		29.2.2.3.99	protein.synthesis.ribosome biogenesis.Pre-rRNA processing and modifications.misc
Lus10037118.g	Lus10037118	38.0842	8.54006	52.7511	-2.15687	-2.62688	1	Lus10037118				AT2G03420.1		35.2	not assigned.unknown
Lus10037201.g	Lus10037201	47.7829	12.8953	91.633	-1.88964	-2.82902	1	Lus10037201		NAD(P)-linked oxidoreductase superfamily protein		AT1G14345.1		35.2	not assigned.unknown
Lus10037211.g	Lus10037211	22.101	4.49935	24.6114	-2.29632	-2.45154	1	Lus10037211	PF07821,PF00128	alpha-amylase-like 3	AMY3,ATAMY3	AT1G69830.1		2.2.2.1.1	major CHO metabolism.degradation.starch.starch cleavage.alpha amylase
Lus10037273.g	Lus10037273	30.9134	0.0832922	1.1605	-8.53583	-3.80042	1	Lus10037273	PF00067	cytochrome P450, family 707, subfamily A, polypeptide 1	CYP707A1	AT4G19230.1		26.10	misc.cytochrome P450
Lus10037276.g	Lus10037276	20.0209	0.3136	4.4344	-5.99644	-3.82174	1	Lus10037276	PF00069,PF00560,PF08263	Leucine-rich receptor-like protein kinase family protein		AT3G28040.1		30.2.17	signalling.receptor kinases.DUF 26
Lus10037293.g	Lus10037293	20.3363	0.663464	13.956	-4.9379	-4.39472	1	Lus10037293	PF04784	Protein of unknown function, DUF547		AT3G13000.2		35.2	not assigned.unknown
Lus10037305.g	Lus10037305	476.72	73.2649	288.188	-2.70195	-1.97582	1	Lus10037305				AT2G43780.1		35.2	not assigned.unknown
Lus10037317.g	Lus10037317	54.5223	10.1164	53.1419	-2.43015	-2.39315	1	Lus10037317				AT1G16840.1		35.2	not assigned.unknown
Lus10037330.g	Lus10037330	27.623	6.39837	20.8712	-2.11009	-1.70574	1	Lus10037330		proton gradient regulation 7	PGR7	AT3G21200.1		35.2	not assigned.unknown
Lus10037331.g	Lus10037331	25.9103	4.34119	13.3038	-2.57736	-1.61568	1	Lus10037331				AT1G73090.1		35.2	not assigned.unknown
Lus10037336.g	Lus10037336	22.2748	6.11932	58.548	-1.86397	-3.25818	1	Lus10037336	PF05694	selenium-binding protein 1	SBP1	AT4G14030.1		15	metal handling
Lus10037345.g	Lus10037345	17.0528	0.001	1.94486	-14.0577	-10.9255	1	Lus10037345						35.2	not assigned.unknown
Lus10037356.g	Lus10037356	40.2744	7.38589	36.5863	-2.44702	-2.30846	1	Lus10037356	PF05051	cytochrome c oxidase 17	ATCOX17,COX17	AT3G15352.1		35.2	not assigned.unknown
Lus10037373.g	Lus10037373	16.8078	4.96006	22.953	-1.7607	-2.21025	1	Lus10037373		P-loop containing nucleoside triphosphate hydrolases superfamily protein		AT2G16790.1		13.1.6.1.5	amino acid metabolism.synthesis.aromatic aa.chorismate.shikimate kinase
Lus10037436.g	Lus10037436	25.6131	0.001	33.1361	-14.6446	-15.0161	1	Lus10037436	PF06376	arabinogalactan protein 22	AGP22,ATAGP22	AT5G53250.1		35.2	not assigned.unknown
Lus10037438.g	Lus10037438	61.3779	18.8657	117.797	-1.70195	-2.64246	1	Lus10037438		photosystem II family protein	PSB27	AT1G03600.1		1.1.1.2	PS.lightreaction.photosystem II.PSII polypeptide subunits
Lus10037452.g	Lus10037452	23.9459	7.16843	25.1639	-1.74005	-1.81163	1	Lus10037452		Eukaryotic translation initiation factor 2B (eIF-2B) family protein		AT1G53900.1		29.2.3	protein.synthesis.initiation
Lus10037487.g	Lus10037487	18.2052	0.649748	5.47032	-4.80833	-3.07367	1	Lus10037487	PF00847	ethylene-responsive element binding protein	ATEBP,EBP,ERF72,RAP2.3	AT3G16770.1	ERF Family	27.3.3	RNA.regulation of transcription.AP2/EREBP, APETALA2/Ethylene-responsive element binding protein family
Lus10037490.g	Lus10037490	36.0189	0.532843	3.82516	-6.0789	-2.84374	1	Lus10037490	PF01557,PF00097	TOXICOS EN LEVADURA 2	ATL2,TL2	AT3G16720.1		29.5.11.4.2	protein.degradation.ubiquitin.E3.RING
Lus10037491.g	Lus10037491	97.2255	21.9366	101.331	-2.148	-2.20767	1	Lus10037491	PF01477	Lipase/lipooxygenase, PLAT/LH2 family protein		AT2G22170.1		35.1	not assigned.no ontology
Lus10037493.g	Lus10037493	60.6018	1.91384	13.3869	-4.98482	-2.80628	1	Lus10037493	PF04570	Protein of unknown function (DUF581)		AT5G49120.1		35.2	not assigned.unknown
Lus10037496.g	Lus10037496	19.3864	0.860875	2.98018	-4.4931	-1.79152	1	Lus10037496				AT5G49100.1		35.2	not assigned.unknown
Lus10037497.g	Lus10037497	27.0328	1.93127	7.02199	-3.80709	-1.86233	1	Lus10037497	PF03242	drought-induced 21	ATDI21,DI21	AT4G15910.1		35.2	not assigned.unknown
Lus10037598.g	Lus10037598	22.8781	0.227998	12.5096	-6.6488	-5.77787	1	Lus10037598	PF00657	GDSL-like Lipase/Acylhydrolase superfamily protein		AT3G16370.1		26.28	misc.GDSL-motif lipase
Lus10037638.g	Lus10037638	18.8757	6.10841	191.601	-1.62766	-4.97116	1	Lus10037638	PF03168	Late embryogenesis abundant (LEA) hydroxyproline-rich glycoprotein family		AT1G17620.1		35.2	not assigned.unknown
Lus10037703.g	Lus10037703	515.926	37.7505	118.381	-3.7726	-1.64887	1	Lus10037703	PF01198	Ribosomal protein L31e family protein		AT5G56710.1		29.2.1.2.2.31	protein.synthesis.ribosomal protein.eukaryotic.60S subunit.L31
Lus10037781.g	Lus10037781	71.801	1.1188	21.6479	-6.00398	-4.2742	1	Lus10037781	PF00036	Ca2+-binding protein 1	ATCP1,CP1	AT5G49480.1		30.3	signalling.calcium
Lus10037794.g	Lus10037794	25.5007	1.36508	9.81537	-4.22348	-2.84606	1	Lus10037794						35.2	not assigned.unknown
Lus10037822.g	Lus10037822	37.5119	5.14435	19.654	-2.86629	-1.93376	1	Lus10037822	PF00575	ribosomal protein S1	ARRPS1,RPS1	AT5G30510.1		29.2.1.1.3.1.1	protein.synthesis.ribosomal protein.prokaryotic.unknown organellar.30S subunit.S1
Lus10037857.g	Lus10037857	60.8919	6.24215	27.8795	-3.28614	-2.15909	1	Lus10037857				AT2G45860.1		35.2	not assigned.unknown
Lus10037880.g	Lus10037880	33.9937	2.59587	12.6638	-3.71098	-2.28642	1	Lus10037880				AT5G20130.1		35.2	not assigned.unknown
Lus10037899.g	Lus10037899	47.8709	10.4924	36.6337	-2.18981	-1.80383	1	Lus10037899	PF05670			AT5G11500.1		35.2	not assigned.unknown
Lus10037910.g	Lus10037910	136.955	22.6965	69.4694	-2.59316	-1.61391	1	Lus10037910	PF00550	acyl carrier protein 4	ACP4	AT4G25050.1		11.1.12	lipid metabolism.FA synthesis and FA elongation.ACP protein
Lus10037916.g	Lus10037916	24.2338	5.9261	23.062	-2.03187	-1.96036	1	Lus10037916				AT3G52230.1		35.2	not assigned.unknown
Lus10037926.g	Lus10037926	20.5323	6.44651	57.5672	-1.67131	-3.15866	1	Lus10037926	PF00042	haemoglobin 2	AHB2,ARATH GLB2,ATGLB2,GLB2,HB2,NSHB2	AT3G10520.1		21.3	redox.heme
Lus10037950.g	Lus10037950	39.0656	3.43126	16.0624	-3.50909	-2.22688	1	Lus10037950	PF00098,PF00076	RNA-binding (RRM/RBD/RNP motifs) family protein with retrovirus zinc finger-like domain		AT5G04280.1		27.4	RNA.RNA binding
Lus10037966.g	Lus10037966	24.0912	6.00874	24.2687	-2.00337	-2.01396	1	Lus10037966	PF01479,PF00849	pseudouridine synthase family protein	SVR1	AT2G39140.1		29.1.30	protein.aa activation.pseudouridylate synthase
Lus10037994.g	Lus10037994	26.102	7.92001	30.9568	-1.72059	-1.96668	1	Lus10037994	PF00320	Plant-specific GATA-type zinc finger transcription factor family protein	BME3,BME3-ZF,GATA8	AT3G54810.1	GATA Family	27.3.9	RNA.regulation of transcription.C2C2(Zn) GATA transcription factor family
Lus10038020.g	Lus10038020	19.7249	5.45083	35.0312	-1.85547	-2.68409	1	Lus10038020	PF00010	basic helix-loop-helix (bHLH) DNA-binding superfamily protein	SPT	AT4G36930.1	bHLH Family	27.3.6	RNA.regulation of transcription.bHLH,Basic Helix-Loop-Helix family
Lus10038076.g	Lus10038076	58.0995	0.001	0.500492	-15.8262	-8.9672	1	Lus10038076	PF00561	alpha/beta-Hydrolases superfamily protein		AT4G33180.1		35.1	not assigned.no ontology
Lus10038195.g	Lus10038195	57.5453	0.439775	25.6235	-7.03179	-5.86456	1	Lus10038195	PF01194	RNA polymerases N / 8 kDa subunit		AT1G61700.1		27.2	RNA.transcription
Lus10038233.g	Lus10038233	16.8007	0.001	0.816317	-14.0362	-9.67299	1	Lus10038233	PF00234	Bifunctional inhibitor/lipid-transfer protein/seed storage 2S albumin superfamily protein		AT5G48490.1		35.2	not assigned.unknown
Lus10038253.g	Lus10038253	28.0725	4.09086	149.577	-2.77868	-5.19234	1	Lus10038253		post-illumination chlorophyll fluorescence increase	PIFI	AT3G15840.1		1.1.40	PS.lightreaction.cyclic electron flow-chlororespiration
Lus10038297.g	Lus10038297	35.5784	5.71283	39.0451	-2.63872	-2.77286	1	Lus10038297				AT3G27750.1		35.2	not assigned.unknown
Lus10038358.g	Lus10038358	97.4141	14.4391	129.344	-2.75414	-3.16316	1	Lus10038358				AT4G19950.1		35.2	not assigned.unknown
Lus10038391.g	Lus10038391	485.026	99.3659	354.294	-2.28724	-1.83412	1	Lus10038391				AT4G20150.1		35.2	not assigned.unknown
Lus10038406.g	Lus10038406	18.1377	0.96741	6.10706	-4.22872	-2.65828	1	Lus10038406				AT5G50360.1		35.2	not assigned.unknown
Lus10038450.g	Lus10038450	16.4743	5.01157	18.5353	-1.71688	-1.88694	1	Lus10038450	PF10241			AT3G29130.2		35.2	not assigned.unknown
Lus10038538.g	Lus10038538	18.106	5.29287	24.7682	-1.77435	-2.22637	1	Lus10038538	PF00175	root FNR 1	ATRFNR1,RFNR1	AT4G05390.1		7.3	OPP.electron transfer
Lus10038580.g	Lus10038580	16.1351	1.42576	9.98802	-3.5004	-2.80847	1	Lus10038580				AT5G20130.1		35.2	not assigned.unknown
Lus10038584.g	Lus10038584	25.6246	7.26554	28.5245	-1.81839	-1.97306	1	Lus10038584				AT4G27390.1		35.2	not assigned.unknown
Lus10038625.g	Lus10038625	77.6785	13.804	48.6068	-2.49243	-1.81608	1	Lus10038625	PF05670			AT5G11500.1		35.2	not assigned.unknown
Lus10038635.g	Lus10038635	172.452	0.396919	2.74551	-8.76314	-2.79016	1	Lus10038635	PF00550	acyl carrier protein 4	ACP4	AT4G25050.1		11.1.12	lipid metabolism.FA synthesis and FA elongation.ACP protein
Lus10038652.g	Lus10038652	19.1752	5.58062	22.4365	-1.78074	-2.00735	1	Lus10038652	PF00782	dual specificity protein phosphatase (DsPTP1) family protein	ATPTPKIS1,ATSEX4,DSP4,SEX4	AT3G52180.1		2.2.2.10	major CHO metabolism.degradation.starch.laforin like phosphoglucan phosphatase (SEX4)
Lus10038785.g	Lus10038785	106.325	15.1583	127.995	-2.81031	-3.07791	1	Lus10038785	PF00403	Heavy metal transport/detoxification superfamily protein		AT5G50740.3		15.2	metal handling.binding, chelation and storage
Lus10038792.g	Lus10038792	36.6118	2.47293	14.2491	-3.88802	-2.52658	1	Lus10038792				AT3G15395.1		35.2	not assigned.unknown
Lus10038794.g	Lus10038794	34.0846	1.11055	5.25767	-4.93977	-2.24314	1	Lus10038794				AT3G09950.1		35.2	not assigned.unknown
Lus10038800.g	Lus10038800	193.924	6.19342	25.4117	-4.96861	-2.03668	1	Lus10038800	PF04535	Uncharacterised protein family (UPF0497)		AT2G35760.1		35.1	not assigned.no ontology
Lus10038849.g	Lus10038849	22.0034	0.334959	12.0139	-6.0376	-5.16458	1	Lus10038849	PF11947	Protein of unknown function (DUF3464)		AT5G52780.1		35.2	not assigned.unknown
Lus10038868.g	Lus10038868	86.0286	23.5149	89.1246	-1.87124	-1.92225	1	Lus10038868	PF00173	membrane-associated progesterone binding protein 3	ATMAPR3,ATMP2,MAPR3,MSBP2	AT3G48890.1		21.2	redox.ascorbate and glutathione
Lus10038970.g	Lus10038970	313.052	5.66331	143.009	-5.78861	-4.65832	1	Lus10038970	PF00036	Calcium-binding EF-hand family protein		AT2G41410.1		30.3	signalling.calcium
Lus10038975.g	Lus10038975	119.613	24.9896	95.5029	-2.25897	-1.93421	1	Lus10038975	PF00271,PF00270	putative mitochondrial RNA helicase 2	ATRH53,PMH2	AT3G22330.1		27.1.2	RNA.processing.RNA helicase
Lus10038977.g	Lus10038977	22.0955	0.222673	90.7284	-6.63268	-8.67048	1	Lus10038977	PF03404,PF00175,PF00174,PF00173,PF00970	nitrate reductase 1	GNR1,NIA1,NR1	AT1G77760.1		12.1.1	N-metabolism.nitrate metabolism.NR
Lus10038985.g	Lus10038985	102.658	1.19331	83.403	-6.42673	-6.12706	1	Lus10038985	PF05678	sigma factor binding protein 1	SIB1	AT3G56710.1		35.2	not assigned.unknown
Lus10039007.g	Lus10039007	18.3409	0.614361	8.59731	-4.89983	-3.80673	1	Lus10039007	PF03763	Remorin family protein		AT4G36970.1		27.3.99	RNA.regulation of transcription.unclassified
Lus10039015.g	Lus10039015	47.0023	11.3287	144.054	-2.05274	-3.66855	1	Lus10039015				AT2G32190.1		35.2	not assigned.unknown
Lus10039060.g	Lus10039060	96.9032	0.827148	8.34219	-6.87226	-3.33421	1	Lus10039060	PF04535	Uncharacterised protein family (UPF0497)		AT2G35760.1		35.1	not assigned.no ontology
Lus10039224.g	Lus10039224	37.5338	12.0527	83.9175	-1.63883	-2.79961	1	Lus10039224		Copper transport protein family		AT5G23760.1		35.2	not assigned.unknown
Lus10039255.g	Lus10039255	32.4492	0.061284	15.9716	-9.04846	-8.02578	1	Lus10039255	PF02458	HXXXD-type acyl-transferase family protein	DCR,EMB3009,PEL3	AT5G23940.1		16.2	secondary metabolism.phenylpropanoids
Lus10039256.g	Lus10039256	50.0806	0.233135	22.8999	-7.74694	-6.61803	1	Lus10039256	PF02458	HXXXD-type acyl-transferase family protein	DCR,EMB3009,PEL3	AT5G23940.1		16.2	secondary metabolism.phenylpropanoids
Lus10039302.g	Lus10039302	22.516	0.463029	7.57656	-5.6037	-4.03237	1	Lus10039302	PF00201	UDP-glucosyl transferase 88A1	UGT88A1	AT3G16520.3		26.2	misc.UDP glucosyl and glucoronyl transferases
Lus10039365.g	Lus10039365	41.0068	6.3894	46.3459	-2.68211	-2.85869	1	Lus10039365						35.2	not assigned.unknown
Lus10039379.g	Lus10039379	58.5262	14.1821	104.357	-2.04501	-2.87938	1	Lus10039379	PF00504	Chlorophyll A-B binding family protein	ELIP2	AT4G14690.1		30.11	signalling.light
Lus10039401.g	Lus10039401	32.6874	0.0135938	5.3683	-11.2316	-8.62537	1	Lus10039401	PF08392,PF08541	3-ketoacyl-CoA synthase 2	KCS2	AT1G04220.1		11.1.10	lipid metabolism.FA synthesis and FA elongation.beta ketoacyl CoA synthase
Lus10039449.g	Lus10039449	64.0765	19.2643	194.741	-1.73387	-3.33755	1	Lus10039449	PF02943	ferredoxin thioredoxin reductase catalytic beta chain family protein		AT2G04700.1		21.1	redox.thioredoxin
Lus10039527.g	Lus10039527	135.316	15.3037	56.0982	-3.14438	-1.87407	1	Lus10039527	PF10247			AT3G07910.1		35.2	not assigned.unknown
Lus10039556.g	Lus10039556	18.2493	5.6929	19.9836	-1.6806	-1.81158	1	Lus10039556	PF00646	SKP1/ASK-interacting protein 5	SKIP5,SKP5	AT3G54480.1		29.5.11.4.3.2	protein.degradation.ubiquitin.E3.SCF.FBOX
Lus10039581.g	Lus10039581	22.3818	3.5916	54.7106	-2.63963	-3.92912	1	Lus10039581	PF05633	Protein of unknown function (DUF793)	BPS1	AT1G01550.1		35.2	not assigned.unknown
Lus10039621.g	Lus10039621	89.169	8.98161	82.0265	-3.3115	-3.19104	1	Lus10039621	PF07859	carboxyesterase 18	AtCXE18,CXE18	AT5G23530.1		24	Biodegradation of Xenobiotics
Lus10039701.g	Lus10039701	51.4448	12.2028	52.2011	-2.07581	-2.09686	1	Lus10039701	PF01373	beta-amylase 5	AT-BETA-AMY,ATBETA-AMY,BAM5,BMY1,RAM1	AT4G15210.1		2.2.2.1.2	major CHO metabolism.degradation.starch.starch cleavage.beta amylase
Lus10039724.g	Lus10039724	222.285	0.66865	49.1371	-8.37694	-6.19942	1	Lus10039724		Calcium-binding EF-hand family protein		AT4G27280.1		30.3	signalling.calcium
Lus10039742.g	Lus10039742	49.8721	4.20682	45.6124	-3.56743	-3.43862	1	Lus10039742				AT4G28100.1		35.2	not assigned.unknown
Lus10039752.g	Lus10039752	17.6755	1.4988	9.49131	-3.55987	-2.6628	1	Lus10039752	PF12609	Wound-responsive family protein		AT4G10270.1		20.2.4	stress.abiotic.touch/wounding
Lus10039797.g	Lus10039797	28.408	0.0319486	2.6865	-9.79633	-6.39383	1	Lus10039797	PF03321	Auxin-responsive GH3 family protein	DFL2,GH3-10	AT4G03400.1		17.2.3	hormone metabolism.auxin.induced-regulated-responsive-activated
Lus10039807.g	Lus10039807	26.7805	0.001	7.58207	-14.7089	-12.8884	1	Lus10039807						35.2	not assigned.unknown
Lus10039835.g	Lus10039835	34.4937	0.678918	19.7547	-5.66695	-4.86281	1	Lus10039835				AT1G53035.1		35.2	not assigned.unknown
Lus10039853.g	Lus10039853	18.9209	1.02419	13.537	-4.20742	-3.72435	1	Lus10039853	PF00481	Protein phosphatase 2C family protein		AT4G28400.1		29.4	protein.postranslational modification
Lus10039856.g	Lus10039856	134.651	21.5721	84.955	-2.64199	-1.97753	1	Lus10039856						35.2	not assigned.unknown
Lus10039866.g	Lus10039866	234.639	1.42052	115.096	-7.36788	-6.34027	1	Lus10039866	PF04398	Protein of unknown function, DUF538		AT1G09310.1		35.2	not assigned.unknown
Lus10039875.g	Lus10039875	35.8215	8.81282	30.5183	-2.02315	-1.792	1	Lus10039875		S-adenosyl-L-methionine-dependent methyltransferases superfamily protein		AT5G44170.1		35.2	not assigned.unknown
Lus10039881.g	Lus10039881	136.914	7.76415	381.393	-4.1403	-5.61831	1	Lus10039881		hydroxyproline-rich glycoprotein family protein		AT5G09520.1		35.2	not assigned.unknown
Lus10039882.g	Lus10039882	2923.17	111.559	1657.99	-4.71166	-3.89356	1	Lus10039882		ECA1 gametogenesis related family protein		AT1G44224.1		35.2	not assigned.unknown
Lus10039889.g	Lus10039889	101.826	13.2982	50.4721	-2.9368	-1.92425	1	Lus10039889		Nucleic acid-binding, OB-fold-like protein		AT2G33845.1		35.1	not assigned.no ontology
Lus10039912.g	Lus10039912	49.4564	9.4297	83.4307	-2.39087	-3.1453	1	Lus10039912	PF00504	photosystem I light harvesting complex gene 6	LHCA2*1,LHCA6	AT1G19150.1		1.1.1.1	PS.lightreaction.photosystem II.LHC-II
Lus10039937.g	Lus10039937	28.6535	6.5101	21.5215	-2.13796	-1.72503	1	Lus10039937	PF04483	Protein of unknown function (DUF565)	NPQ7	AT1G65420.1		35.2	not assigned.unknown
Lus10040012.g	Lus10040012	114.352	31.5296	97.9315	-1.8587	-1.63507	1	Lus10040012	PF05799	Cytochrome c oxidase subunit Vc family protein		AT5G61310.1		9.7	mitochondrial electron transport / ATP synthesis.cytochrome c oxidase
Lus10040104.g	Lus10040104	28.6552	7.24406	41.4369	-1.98393	-2.51605	1	Lus10040104						35.2	not assigned.unknown
Lus10040106.g	Lus10040106	130.274	0.001	63.9303	-16.9912	-15.9642	1	Lus10040106		2-oxoglutarate (2OG) and Fe(II)-dependent oxygenase superfamily protein		AT4G25300.1		35.2	not assigned.unknown
Lus10040130.g	Lus10040130	163.164	49.6527	180.484	-1.71638	-1.86193	1	Lus10040130	PF02823	ATPase, F1 complex, delta/epsilon subunit		AT5G47030.1		9.9	mitochondrial electron transport / ATP synthesis.F1-ATPase
Lus10040177.g	Lus10040177	51.4381	12.6256	45.7033	-2.02649	-1.85595	1	Lus10040177	PF00107	Zinc-binding dehydrogenase family protein		AT5G37980.1		26.7	misc.oxidases - copper, flavone etc
Lus10040207.g	Lus10040207	24.7171	3.7963	13.72	-2.70285	-1.85362	1	Lus10040207	PF00628,PF12165	alfin-like 1	AL1	AT5G05610.1		27.3.2	RNA.regulation of transcription.Alfin-like
Lus10040215.g	Lus10040215	41.7715	11.5804	41.3652	-1.85083	-1.83673	1	Lus10040215	PF07014,PF07231	ortholog of sugar beet HS1 PRO-1 2	ATHSPRO2,HSPRO2	AT2G40000.1		35.2	not assigned.unknown
Lus10040264.g	Lus10040264	22.9724	3.77168	19.2533	-2.60662	-2.35183	1	Lus10040264	PF04535	delta 1-pyrroline-5-carboxylate synthase 2	P5CS2	AT3G55610.1		13.1.2.2.1	amino acid metabolism.synthesis.glutamate family.proline.delta 1-pyrroline-5-carboxylate synthetase
Lus10040280.g	Lus10040280	71.8366	19.5297	65.4355	-1.87905	-1.7444	1	Lus10040280	PF00254	FKBP-like peptidyl-prolyl cis-trans isomerase family protein		AT3G55520.1		31.3.1	cell.cycle.peptidylprolyl isomerase
Lus10040294.g	Lus10040294	79.4856	2.3361	15.2811	-5.08852	-2.70957	1	Lus10040294	PF00332,PF07983	O-Glycosyl hydrolases family 17 protein		AT3G55430.1		26.4.1	misc.beta 1,3 glucan hydrolases.glucan endo-1,3-beta-glucosidase
Lus10040344.g	Lus10040344	49.1045	14.0206	101.629	-1.80831	-2.8577	1	Lus10040344				AT3G12345.1		35.2	not assigned.unknown
Lus10040347.g	Lus10040347	26.5387	6.56679	38.5364	-2.01484	-2.55296	1	Lus10040347	PF00043	glutathione transferase lambda 2	GSTL2	AT3G55040.1		26.9	misc.glutathione S transferases
Lus10040391.g	Lus10040391	318.816	93.2192	1589.02	-1.77402	-4.09137	1	Lus10040391	PF00504	photosystem I light harvesting complex gene 1	LHCA1	AT3G54890.1		1.1.1.1	PS.lightreaction.photosystem II.LHC-II
Lus10040418.g	Lus10040418	36.4023	5.26388	19.5142	-2.78983	-1.89033	1	Lus10040418	PF00583	Acyl-CoA N-acyltransferases (NAT) superfamily protein		AT2G39020.1		26.24	misc.GCN5-related N-acetyltransferase
Lus10040437.g	Lus10040437	52.2354	12.8252	60.999	-2.02605	-2.2498	1	Lus10040437	PF00483	Glucose-1-phosphate adenylyltransferase family protein	APL3	AT4G39210.1		2.1.2.1	major CHO metabolism.synthesis.starch.AGPase
Lus10040513.g	Lus10040513	50.378	8.97347	58.4684	-2.48906	-2.70392	1	Lus10040513				AT5G08060.1		35.1	not assigned.no ontology
Lus10040635.g	Lus10040635	18.1065	4.88442	25.8535	-1.89025	-2.4041	1	Lus10040635	PF06094	AIG2-like (avirulence induced gene) family protein		AT3G02910.1		35.2	not assigned.unknown
Lus10040639.g	Lus10040639	396.413	65.1914	1107.97	-2.60425	-4.08709	1	Lus10040639	PF02507	photosystem I subunit F	PSAF	AT1G31330.1		1.1.2.2	PS.lightreaction.photosystem I.PSI polypeptide subunits
Lus10040796.g	Lus10040796	34.4778	2.19197	29.7783	-3.97536	-3.76396	1	Lus10040796	PF08392,PF08541	3-ketoacyl-CoA synthase 10	FDH,KCS10	AT2G26250.1		11.1.10	lipid metabolism.FA synthesis and FA elongation.beta ketoacyl CoA synthase
Lus10040799.g	Lus10040799	18.2389	4.59085	32.2077	-1.99019	-2.81057	1	Lus10040799				AT5G59400.1		35.2	not assigned.unknown
Lus10040804.g	Lus10040804	17.5081	4.1865	20.9781	-2.06421	-2.32507	1	Lus10040804	PF00069	Protein kinase superfamily protein		AT2G28940.2		29.4.1.57	protein.postranslational modification.kinase.receptor like cytoplasmatic kinase VII
Lus10040851.g	Lus10040851	638.361	1.38281	41.5721	-8.85063	-4.90994	1	Lus10040851	PF00076	RNA-binding (RRM/RBD/RNP motifs) family protein		AT5G02530.1		27.4	RNA.RNA binding
Lus10040868.g	Lus10040868	43.1078	1.02374	33.043	-5.39603	-5.01243	1	Lus10040868	PF00067	cytochrome P450, family 93, subfamily D, polypeptide 1	CYP93D1	AT5G06900.1		26.10	misc.cytochrome P450
Lus10040872.g	Lus10040872	32.2402	2.46381	17.2434	-3.7099	-2.80708	1	Lus10040872	PF03081	exocyst subunit exo70 family protein H7	ATEXO70H7,EXO70H7	AT5G59730.2		31.4	cell.vesicle transport
Lus10040877.g	Lus10040877	24.2272	2.48194	23.723	-3.28709	-3.25675	1	Lus10040877						35.2	not assigned.unknown
Lus10040887.g	Lus10040887	288.418	42.6465	341.432	-2.75766	-3.0011	1	Lus10040887	PF00085	thioredoxin M-type 4	ATHM4,ATM4,TRX-M4	AT3G15360.1		21.1	redox.thioredoxin
Lus10040924.g	Lus10040924	51.8823	0.829726	15.1367	-5.96646	-4.18927	1	Lus10040924		BON association protein 2	BAL,BAP2	AT2G45760.1		33.99	development.unspecified
Lus10040941.g	Lus10040941	136.667	3.22076	21.6008	-5.40712	-2.74561	1	Lus10040941	PF03168,PF05162	Late embryogenesis abundant (LEA) hydroxyproline-rich glycoprotein family		AT3G54200.1		33.2	development.late embryogenesis abundant
Lus10040981.g	Lus10040981	91.6562	19.6125	154.344	-2.22446	-2.97631	1	Lus10040981	PF00574	nuclear-encoded CLP protease P7	CLPP2,NCLPP7	AT5G23140.1		29.5.5	protein.degradation.serine protease
Lus10040982.g	Lus10040982	104.111	17.0066	110.67	-2.61396	-2.7021	1	Lus10040982	PF00574	nuclear-encoded CLP protease P7	CLPP2,NCLPP7	AT5G23140.1		29.5.5	protein.degradation.serine protease
Lus10040986.g	Lus10040986	24.4069	0.0190242	0.0613095	-10.3252	-1.68828	1	Lus10040986	PF00067	cytochrome P450, family 86, subfamily B, polypeptide 1	CYP86B1	AT5G23190.1		26.10	misc.cytochrome P450
Lus10041025.g	Lus10041025	45.9074	2.96089	37.7497	-3.95462	-3.67236	1	Lus10041025				AT2G25250.1		35.2	not assigned.unknown
Lus10041036.g	Lus10041036	139.502	6.42765	59.9118	-4.43985	-3.22048	1	Lus10041036	PF00234	Bifunctional inhibitor/lipid-transfer protein/seed storage 2S albumin superfamily protein		AT1G62510.1		35.2	not assigned.unknown
Lus10041039.g	Lus10041039	101.602	23.5221	576.217	-2.11084	-4.61452	1	Lus10041039	PF00430	ATPase, F0 complex, subunit B/B\', bacterial/chloroplast		AT4G32260.1		1.1.4.9	PS.lightreaction.ATP synthase.subunit B_ (ATPX)
Lus10041075.g	Lus10041075	49.5149	15.8403	64.7006	-1.64426	-2.03018	1	Lus10041075	PF02597	co-factor for nitrate, reductase and xanthine dehydrogenase 7	CNX7,SIR5	AT4G10100.1		18.1	Co-factor and vitamine metabolism.molybdenum cofactor
Lus10041086.g	Lus10041086	22.146	6.95167	22.4222	-1.67161	-1.6895	1	Lus10041086	PF03029	P-loop containing nucleoside triphosphate hydrolases superfamily protein		AT4G12790.1		35.1	not assigned.no ontology
Lus10041157.g	Lus10041157	17.8996	0.140892	15.6943	-6.98919	-6.79951	1	Lus10041157				AT4G14450.1		35.2	not assigned.unknown
Lus10041177.g	Lus10041177	25.3508	0.540759	5.58055	-5.5509	-3.36735	1	Lus10041177	PF08392,PF08541	3-ketoacyl-CoA synthase 2	KCS2	AT1G04220.1		11.1.10	lipid metabolism.FA synthesis and FA elongation.beta ketoacyl CoA synthase
Lus10041186.g	Lus10041186	95.5669	4.66256	34.9394	-4.35732	-2.90566	1	Lus10041186				AT4G14723.1		20.2.99	stress.abiotic.unspecified
Lus10041209.g	Lus10041209	125.697	23.9177	445.319	-2.3938	-4.21869	1	Lus10041209	PF02531	photosystem I subunit D-2	PSAD-2	AT1G03130.1		1.1.2.2	PS.lightreaction.photosystem I.PSI polypeptide subunits
Lus10041273.g	Lus10041273	49.9636	2.58358	79.7717	-4.27343	-4.94843	1	Lus10041273	PF06376	arabinogalactan protein 20	AGP20,AtAGP20	AT3G61640.1		35.2	not assigned.unknown
Lus10041297.g	Lus10041297	16.4795	1.47544	21.6602	-3.48146	-3.87583	1	Lus10041297	PF10251			AT5G09310.1		35.2	not assigned.unknown
Lus10041378.g	Lus10041378	57.8966	17.1065	68.8012	-1.75893	-2.00789	1	Lus10041378	PF09138	Ubiquitin related modifier 1		AT3G61113.1		35.1	not assigned.no ontology
Lus10041420.g	Lus10041420	18.5391	3.7219	14.3324	-2.31646	-1.94517	1	Lus10041420	PF00226	Chaperone DnaJ-domain superfamily protein		AT2G35795.1		20.2.1	stress.abiotic.heat
Lus10041460.g	Lus10041460	101.51	1.75127	48.6839	-5.85708	-4.79698	1	Lus10041460		NIM1-interacting 2	NIMIN-2	AT3G25882.1		35.2	not assigned.unknown
Lus10041479.g	Lus10041479	51.3049	8.91014	203.587	-2.52558	-4.51405	1	Lus10041479	PF02617	Ribosomal protein L12/ ATP-dependent Clp protease adaptor protein ClpS family protein		AT1G68660.1		29.2.1.1.3.2.1712	protein.synthesis.ribosomal protein.prokaryotic.unknown organellar.50S subunit.L7/L12
Lus10041505.g	Lus10041505	28.3027	3.37424	20.4702	-3.06831	-2.60089	1	Lus10041505	PF04819	Family of unknown function (DUF716)		AT5G13890.1		35.2	not assigned.unknown
Lus10041507.g	Lus10041507	39.7511	0.484158	30.6023	-6.35937	-5.98202	1	Lus10041507	PF00195	Chalcone and stilbene synthase family protein	ATCHS,CHS,TT4	AT5G13930.1		16.8.2	secondary metabolism.flavonoids.chalcones
Lus10041513.g	Lus10041513	64.3458	9.47382	46.0291	-2.76383	-2.28053	1	Lus10041513	PF02921,PF00355	Ubiquinol-cytochrome C reductase iron-sulfur subunit		AT5G13430.1		9.5	mitochondrial electron transport / ATP synthesis.cytochrome c reductase
Lus10041517.g	Lus10041517	35.1798	7.18094	42.9798	-2.2925	-2.58141	1	Lus10041517						35.2	not assigned.unknown
Lus10041541.g	Lus10041541	96.8499	0.0719585	4.01618	-10.3944	-5.80252	1	Lus10041541	PF01190	Pollen Ole e 1 allergen and extensin family protein		AT5G41050.1		35.2	not assigned.unknown
Lus10041564.g	Lus10041564	60.3344	6.79926	49.3355	-3.14953	-2.85918	1	Lus10041564	PF01165	Ribosomal protein S21 family protein	GHS1	AT3G27160.1		29.2.1.1.3.1.21	protein.synthesis.ribosomal protein.prokaryotic.unknown organellar.30S subunit.S21
Lus10041575.g	Lus10041575	51.2937	9.19976	57.3946	-2.47911	-2.64125	1	Lus10041575				AT4G34090.1		35.2	not assigned.unknown
Lus10041576.g	Lus10041576	29.7076	7.26954	31.622	-2.0309	-2.12099	1	Lus10041576	PF00571	Cystathionine beta-synthase (CBS) family protein	CDCP2,LEJ2	AT4G36910.1		35.1	not assigned.no ontology
Lus10041624.g	Lus10041624	27.7618	9.09464	43.7086	-1.61001	-2.26483	1	Lus10041624				AT1G80940.1		35.2	not assigned.unknown
Lus10041625.g	Lus10041625	21.4937	4.19655	30.1586	-2.35664	-2.84529	1	Lus10041625				AT1G16080.1		35.2	not assigned.unknown
Lus10041636.g	Lus10041636	97.3259	0.155673	17.4638	-9.28816	-6.8097	1	Lus10041636	PF07468					35.2	not assigned.unknown
Lus10041660.g	Lus10041660	35.8146	0.489993	4.73579	-6.19164	-3.27277	1	Lus10041660	PF03106	WRKY DNA-binding protein 40	ATWRKY40,WRKY40	AT1G80840.1	WRKY Family	27.3.32	RNA.regulation of transcription.WRKY domain transcription factor family
Lus10041711.g	Lus10041711	21.3954	1.47374	4.97768	-3.85975	-1.75599	1	Lus10041711	PF01756,PF02770,PF00441	acyl-CoA oxidase 2	ACX2,ATACX2	AT5G65110.1		11.9.4.2	lipid metabolism.lipid degradation.beta-oxidation.acyl CoA DH
Lus10041823.g	Lus10041823	84.1989	20.6548	126.59	-2.02732	-2.61561	1	Lus10041823	PF01370	GDP-D-mannose 4,6-dehydratase 1	GMD1	AT5G66280.1		10.1.7	cell wall.precursor synthesis.GMD
Lus10041868.g	Lus10041868	37.189	10.5501	53.9105	-1.81762	-2.35331	1	Lus10041868	PF00582			AT5G66090.1		35.2	not assigned.unknown
Lus10041955.g	Lus10041955	22.7673	7.2071	27.4682	-1.65947	-1.93027	1	Lus10041955	PF01554	MATE efflux family protein		AT2G21340.1		20.1	stress.biotic
Lus10042022.g	Lus10042022	23.7468	3.50457	15.9065	-2.76043	-2.18231	1	Lus10042022		membrane-associated progesterone binding protein 4	AtMAPR4,MAPR4	AT4G14965.1		21.2	redox.ascorbate and glutathione
Lus10042037.g	Lus10042037	29.7721	8.51722	29.741	-1.80551	-1.804	1	Lus10042037	PF00036	Calcium-binding EF-hand family protein		AT3G10300.3		30.3	signalling.calcium
Lus10042049.g	Lus10042049	144.345	30.5125	98.9858	-2.24205	-1.69782	1	Lus10042049		LYR family of Fe/S cluster biogenesis protein		AT4G34700.1		35.2	not assigned.unknown
Lus10042055.g	Lus10042055	19.5409	4.11436	24.8151	-2.24776	-2.59248	1	Lus10042055	PF02544	3-oxo-5-alpha-steroid 4-dehydrogenase family protein		AT2G16530.1		17.3.1.1.1	hormone metabolism.brassinosteroid.synthesis-degradation.BRs.DET2
Lus10042059.g	Lus10042059	66.8295	16.6326	65.6284	-2.00647	-1.9803	1	Lus10042059				AT3G01130.2		35.2	not assigned.unknown
Lus10042077.g	Lus10042077	120.122	7.53285	115.419	-3.99516	-3.93754	1	Lus10042077				AT1G67785.1		35.2	not assigned.unknown
Lus10042130.g	Lus10042130	18.7055	0.116567	9.04732	-7.32615	-6.27825	1	Lus10042130	PF01554	MATE efflux family protein		AT1G47530.1		34.99	transport.misc
Lus10042179.g	Lus10042179	50.1041	15.6577	72.0937	-1.67806	-2.20301	1	Lus10042179	PF06549	Protein of unknown function (DUF1118)		AT1G74730.1		35.2	not assigned.unknown
Lus10042227.g	Lus10042227	25.3233	2.75557	57.3763	-3.20004	-4.38003	1	Lus10042227		Methyltransferase-related protein		AT5G58375.1		35.2	not assigned.unknown
Lus10042246.g	Lus10042246	42.2108	6.7276	26.092	-2.64945	-1.95544	1	Lus10042246	PF03208	prenylated RAB acceptor 1.B4	PRA1.B4	AT2G38360.1		30.5	signalling.G-proteins
Lus10042275.g	Lus10042275	21.7113	1.31731	5.46	-4.04278	-2.05131	1	Lus10042275	PF00481	Protein phosphatase 2C family protein		AT1G07160.1		29.4	protein.postranslational modification
Lus10042280.g	Lus10042280	37.7445	7.5893	30.4074	-2.31423	-2.00238	1	Lus10042280	PF11460			AT3G17930.1		35.2	not assigned.unknown
Lus10042320.g	Lus10042320	311.645	100.337	395.924	-1.63504	-1.98036	1	Lus10042320	PF00076	cold, circadian rhythm, and rna binding 2	ATGRP7,CCR2,GR-RBP7,GRP7	AT2G21660.1		27.4	RNA.RNA binding
Lus10042385.g	Lus10042385	60.7199	0.0749138	58.0203	-9.66272	-9.59711	1	Lus10042385	PF00230	plasma membrane intrinsic protein 1A	ATPIP1,PIP1,PIP1;1,PIP1A	AT3G61430.1		34.19	transport.Major Intrinsic Proteins
Lus10042392.g	Lus10042392	19.473	0.0984435	12.9237	-7.62796	-7.03651	1	Lus10042392	PF01190	proline-rich protein 2	ATPRP2,PRP2	AT2G21140.1		35.2	not assigned.unknown
Lus10042404.g	Lus10042404	27.6112	5.54481	18.2283	-2.31604	-1.71697	1	Lus10042404	PF00628,PF12165	alfin-like 6	AL6	AT2G02470.1		27.3.2	RNA.regulation of transcription.Alfin-like
Lus10042418.g	Lus10042418	42.7346	8.68967	46.7275	-2.29803	-2.4269	1	Lus10042418	PF00255	glutathione peroxidase 7	ATGPX7,GPX7	AT4G31870.1		21.2.2	redox.ascorbate and glutathione.glutathione
Lus10042428.g	Lus10042428	52.7352	12.5069	60.221	-2.07605	-2.26755	1	Lus10042428	PF07059	Protein of unknown function (DUF1336)		AT5G10750.1		35.2	not assigned.unknown
Lus10042471.g	Lus10042471	18.411	0.145249	3.9323	-6.9859	-4.75877	1	Lus10042471	PF04535	Uncharacterised protein family (UPF0497)		AT1G17200.1		35.1	not assigned.no ontology
Lus10042510.g	Lus10042510	21.5213	0.001	1.45309	-14.3935	-10.5049	1	Lus10042510						35.2	not assigned.unknown
Lus10042524.g	Lus10042524	17.8315	2.45947	19.3349	-2.85801	-2.97479	1	Lus10042524	PF07137	non-photochemical quenching 1	AVDE1,NPQ1	AT1G08550.1		16.1.4.21	secondary metabolism.isoprenoids.carotenoids.violaxanthin de-epoxidase
Lus10042632.g	Lus10042632	27.9052	4.56599	15.7646	-2.61153	-1.78769	1	Lus10042632	PF00069	NIMA-related kinase 2	ATNEK2,NEK2	AT3G04810.1		29.4	protein.postranslational modification
Lus10042637.g	Lus10042637	54.1979	15.6155	50.5012	-1.79525	-1.69333	1	Lus10042637	PF00646	F-box family protein	SLY1	AT4G24210.1		29.5.11.4.3.2	protein.degradation.ubiquitin.E3.SCF.FBOX
Lus10042672.g	Lus10042672	167.647	0.777755	124.082	-7.7519	-7.31776	1	Lus10042672	PF03242	senescence-associated gene 21	AtLEA5,SAG21	AT4G02380.1		35.2	not assigned.unknown
Lus10042794.g	Lus10042794	17.1853	0.0652245	2.89709	-8.04155	-5.47305	1	Lus10042794	PF05678	VQ motif-containing protein		AT1G21326.1		35.2	not assigned.unknown
Lus10042796.g	Lus10042796	22.8643	2.67209	13.5547	-3.09705	-2.34275	1	Lus10042796	PF00153	Mitochondrial substrate carrier family protein		AT5G42130.1		34.9	transport.metabolite transporters at the mitochondrial membrane
Lus10042814.g	Lus10042814	16.7123	5.2462	19.8707	-1.67156	-1.9213	1	Lus10042814		Sphingomyelin synthetase family protein		AT1G43580.1		35.2	not assigned.unknown
Lus10042978.g	Lus10042978	150.633	25.7489	161.175	-2.54846	-2.64605	1	Lus10042978	PF00026	Eukaryotic aspartyl protease family protein		AT3G18490.1		27.3.99	RNA.regulation of transcription.unclassified
Lus10042996.g	Lus10042996	161.395	6.70199	88.3499	-4.58986	-3.72057	1	Lus10042996	PF00847	Integrase-type DNA-binding superfamily protein		AT5G51190.1	ERF Family	17.5.2	hormone metabolism.ethylene.signal transduction
Lus10043057.g	Lus10043057	24.948	5.16258	18.3277	-2.27276	-1.82786	1	Lus10043057						35.2	not assigned.unknown
Lus10043059.g	Lus10043059	32.8978	6.61491	24.8509	-2.3142	-1.9095	1	Lus10043059	PF00291	tryptophan synthase beta-subunit 2	TSB2	AT4G27070.1		13.1.6.5.5	amino acid metabolism.synthesis.aromatic aa.tryptophan.tryptophan synthase
Lus10043080.g	Lus10043080	18.7151	0.615836	2.68334	-4.92551	-2.12341	1	Lus10043080		zinc finger protein-related		AT5G54630.1		27.3.11	RNA.regulation of transcription.C2H2 zinc finger family
Lus10043096.g	Lus10043096	20.8724	0.001	4.07613	-14.3493	-11.993	1	Lus10043096				AT3G15518.1		35.2	not assigned.unknown
Lus10043141.g	Lus10043141	27.7834	5.28987	32.866	-2.39292	-2.63529	1	Lus10043141				AT1G10890.1		35.2	not assigned.unknown
Lus10043182.g	Lus10043182	27.955	3.93042	30.4966	-2.83035	-2.95589	1	Lus10043182	PF00847	ethylene response factor 7	ATERF-7,ATERF7,ERF7	AT3G20310.1	ERF Family	17.5.2	hormone metabolism.ethylene.signal transduction
Lus10043185.g	Lus10043185	270.254	31.875	176.364	-3.08382	-2.46806	1	Lus10043185	PF11976	small ubiquitin-like modifier 2	ATSUMO2,SUM2,SUMO 2,SUMO2	AT5G55160.1		29.5.11.1	protein.degradation.ubiquitin.ubiquitin
Lus10043196.g	Lus10043196	38.647	7.94058	43.8173	-2.28304	-2.46418	1	Lus10043196	PF07724,PF10431	CLPC homologue 1	ATHSP93-V,CLPC,CLPC1,DCA1,HSP93-V	AT5G50920.1		29.5.5	protein.degradation.serine protease
Lus10043207.g	Lus10043207	33.3214	3.78118	32.9134	-3.13954	-3.12177	1	Lus10043207	PF03656	Protein Transporter, Pam16	TXR1	AT3G59280.1		35.1	not assigned.no ontology
Lus10043245.g	Lus10043245	24.3104	0.118588	30.5998	-7.67947	-8.01142	1	Lus10043245	PF00171	aldehyde dehydrogenase 2C4	ALDH1A,ALDH2C4,REF1	AT3G24503.1		8.2.99	TCA / org transformation.other organic acid transformatons.misc
Lus10043297.g	Lus10043297	203.484	51.2611	191.506	-1.98898	-1.90145	1	Lus10043297	PF00071	RAN GTPase 3	ATRAN3,RAN3	AT5G55190.1		30.5	signalling.G-proteins
Lus10043342.g	Lus10043342	56.0047	13.2416	45.2302	-2.08047	-1.7722	1	Lus10043342	PF03144,PF03143,PF00009	RAB GTPase homolog E1B	ATRAB8D,ATRABE1B,RABE1b	AT4G20360.1		29.2.4	protein.synthesis.elongation
Lus10043369.g	Lus10043369	108.577	5.55229	58.0885	-4.28949	-3.3871	1	Lus10043369	PF00800	arogenate dehydratase 6	ADT6	AT1G08250.1		13.1.6.3.1	amino acid metabolism.synthesis.aromatic aa.phenylalanine.arogenate dehydratase / prephenate dehydratase
Lus10043392.g	Lus10043392	16.5135	0.49284	4.25323	-5.06638	-3.10937	1	Lus10043392						35.2	not assigned.unknown
Lus10043427.g	Lus10043427	16.7915	2.9172	9.52589	-2.52507	-1.70727	1	Lus10043427				AT4G40045.1		35.2	not assigned.unknown
