# Supplementary material for: Transcriptome Analysis of Intrusively Growing Flax Fibers Isolated by Laser Microdissection
Source: Sci Rep. 2018 Oct 1;8:14570. doi: 10.1038/s41598-018-32869-2 (PMC6167358; doi:10.1038/s41598-018-32869-2)
Supplement: Supplementary file 3 — Supplementary Dataset 3 [file 41598_2018_32869_MOESM3_ESM.xlsx]

## Sheet: UP for Picture
Table S3 from the paper “Transcriptome analysis of intrusively growing flax fibers isolated by laser microdissection” by T. Gorshkova, T. Chernova, N. Mokshina, V. Gorshkov, L. Kozlova, O. Gorshkov
List of genes for proteins presented in Figure 8 as major molecular players important for flax fiber intrusive elongation.
"stage-specific" - stage-specifically up-regulated genes in iFIB compared with both APEX and FIB samples, "up-regulated" - up-regulated genes in iFIB compared with APEX sample
Protein designation (according to Fig. 8)	TranscriptName	Localization (according to SUBA4)	Expression character
ABC transporter	Lus10028704	Plasma membrane	up-regulated
ABC transporter	Lus10006046	Plasma membrane	up-regulated
Atypical CYS HIS rich thioredoxin 4	Lus10026878	Chloroplast	up-regulated
Atypical CYS HIS rich thioredoxin 4	Lus10003437	Chloroplast	up-regulated
AUX1	Lus10040212	Plasma membrane	up-regulated
AWPM-19-like family protein	Lus10011973	Plasma membrane	up-regulated
AWPM-19-like family protein	Lus10001116	Plasma membrane	up-regulated
AWPM-19-like family protein	Lus10041238	Plasma membrane	up-regulated
Beta-amylase	Lus10040134	Chloroplast	up-regulated
Callose synthases	Lus10003920	Plasma membrane	up-regulated
Callose synthases	Lus10003917	Plasma membrane	up-regulated
Carbohydrate-binding X8 domain proteins	Lus10039059	Primary cell wall	up-regulated
Cupredoxin	Lus10043063	Plasma membrane	up-regulated
Cupredoxin	Lus10011158	Plasma membrane	up-regulated
Cupredoxin	Lus10022800	Plasma membrane	up-regulated
Cytochrome B5 isoform B	Lus10010111	Endoplasmic reticulum	up-regulated
Cytochrome B5 isoform B	Lus10012615	Endoplasmic reticulum	up-regulated
Cytochrome P450	Lus10000627	Endoplasmic reticulum	up-regulated
Cytochrome P450	Lus10011499	Endoplasmic reticulum	up-regulated
Cytochrome P450	Lus10023140	Endoplasmic reticulum	up-regulated
Cytochrome P450	Lus10023144	Endoplasmic reticulum	up-regulated
Cytochrome P450	Lus10000239	Endoplasmic reticulum	up-regulated
Cytochrome P450	Lus10020437	Endoplasmic reticulum	up-regulated
Dehydration-induced protein ERD15	Lus10040964	Cytosol	up-regulated
DOFs	Lus10019093	Nucleus	up-regulated
DOFs	Lus10001896	Nucleus	up-regulated
DOFs	Lus10016566	Nucleus	up-regulated
DOFs	Lus10005956	Nucleus	up-regulated
Heavy metal transport proteins	Lus10032924	Cytosol	up-regulated
Heavy metal transport proteins	Lus10015583	Cytosol	up-regulated
Inositol transporter	Lus10025565	Vacuole	up-regulated
LAX3	Lus10028078	Plasma membrane	up-regulated
LAX3	Lus10025628	Plasma membrane	up-regulated
Myb-related: LHY1, RVE8,7, RAD-like 6	Lus10019902	Nucleus	up-regulated
Myb-related: LHY1, RVE8,7, RAD-like 6	Lus10012602	Nucleus	up-regulated
Myb-related: LHY1, RVE8,7, RAD-like 6	Lus10028306	Nucleus	up-regulated
Myb-related: LHY1, RVE8,7, RAD-like 6	Lus10041752	Nucleus	up-regulated
myo-inositol oxygenase 4	Lus10012923	Cytosol	up-regulated
myo-inositol-1-phosphate synthase 2	Lus10000692	Cytosol	up-regulated
Nodulins MtN21 and MtN3	Lus10024424	Plasma membrane	up-regulated
Nodulins MtN21 and MtN3	Lus10005965	Plasma membrane	up-regulated
Nodulins MtN21 and MtN3	Lus10003738	Plasma membrane	up-regulated
Nodulins MtN21 and MtN3	Lus10022436	Plasma membrane	up-regulated
Nodulins MtN21 and MtN3	Lus10016742	Plasma membrane	up-regulated
Pectate lyases	Lus10013666	Primary cell wall	up-regulated
Pectinacetylesterases	Lus10034762	Primary cell wall	up-regulated
Pectinacetylesterases	Lus10033301	Primary cell wall	up-regulated
phloem protein 2-A13	Lus10027423	Cytosol	up-regulated
Photosystem II reaction center subunits	Lus10001169	Chloroplast	up-regulated
Photosystem II reaction center subunits	Lus10001741	Chloroplast	up-regulated
PIN4	Lus10020830	Plasma membrane	up-regulated
PIPs	Lus10015083	Plasma membrane	up-regulated
PIPs	Lus10014978	Plasma membrane	up-regulated
Profilin 5	Lus10037591	Cytoskeleton	up-regulated
Profilin 5	Lus10006846	Cytoskeleton	up-regulated
Remorins	Lus10027460	Plasma membrane	up-regulated
Sucrose-proton symporters	Lus10006066	Plasma membrane	up-regulated
Sucrose-proton symporters	Lus10009428	Plasma membrane	up-regulated
Sugar transporter	Lus10002597	Plasma membrane	up-regulated
Thioredoxin CXXS	Lus10007630	Cytosol	up-regulated
Thioredoxin CXXS	Lus10018383	Cytosol	up-regulated
TIPs	Lus10025808	Tonoplast	up-regulated
TIR1	Lus10018425	Nucleus	up-regulated
TIR1	Lus10011262	Nucleus	up-regulated
Transmembrane amino acid transporter	Lus10005099	Plasma membrane	up-regulated
α-Arabinofuranosidases	Lus10038988	Primary cell wall	up-regulated
Remorins	Lus10014785	Plasma membrane	stage-speсific
Remorins	Lus10030379	Plasma membrane	stage-speсific
SAURs	Lus10009620	Cytosol	stage-speсific
SAURs	Lus10008992	Cytosol	stage-speсific
Sugar transporter ERD6-like	Lus10028303	Tonoplast	stage-speсific
Vacuolar invertases	Lus10024605	Vacuole	stage-speсific
WRKY	Lus10019898	Nucleus	stage-speсific
α-Arabinofuranosidases	Lus10027276	Primary cell wall	stage-speсific
β-6 Tubulin	Lus10008528	Cytoskeleton	stage-speсific
β-Galactosidase	Lus10040557	Primary cell wall	stage-speсific
β-Xylosidase	Lus10010015	Primary cell wall	stage-speсific
Actin 7	Lus10005819	Cytoskeleton	stage-speсific
Actin 7	Lus10006784	Cytoskeleton	stage-speсific
Aluminium induced proteins	Lus10011191	Cytosol	stage-speсific
Aluminium induced proteins	Lus10018484	Cytosol	stage-speсific
Amino-acid-proton symporter	Lus10012444	Plasma membrane	stage-speсific
ATP-synthase complex	Lus10004894	Chloroplast	stage-speсific
ATP-synthase complex	Lus10032827	Chloroplast	stage-speсific
ATP-synthase complex	Lus10009173	Chloroplast	stage-speсific
Atypical CYS HIS rich thioredoxin 4	Lus10019087	Chloroplast	stage-speсific
AUX/IAAs	Lus10018766	Nucleus	stage-speсific
AUX/IAAs	Lus10039414	Nucleus	stage-speсific
AUX/IAAs	Lus10018765	Nucleus	stage-speсific
Auxin transport protein (BIG)	Lus10000087	Nucleus	stage-speсific
Auxin transport protein (BIG)	Lus10005090	Nucleus	stage-speсific
Beta-amylase	Lus10001087	Chloroplast	stage-speсific
bZIPs	Lus10011722	Nucleus	stage-speсific
bZIPs	Lus10033630	Nucleus	stage-speсific
bZIPs	Lus10015913	Nucleus	stage-speсific
bZIPs	Lus10006590	Nucleus	stage-speсific
Callose synthases	Lus10020751	Plasma membrane	stage-speсific
Callose synthases	Lus10037471	Plasma membrane	stage-speсific
Callose synthases	Lus10042478	Plasma membrane	stage-speсific
Callose synthases	Lus10040892	Plasma membrane	stage-speсific
Carbohydrate-binding X8 domain proteins	Lus10001740	Primary cell wall	stage-speсific
Carbohydrate-binding X8 domain proteins	Lus10001167	Primary cell wall	stage-speсific
Chaperone proteins dnaJ	Lus10025060	Chloroplast	stage-speсific
Chaperone proteins dnaJ	Lus10041671	Chloroplast	stage-speсific
Chaperone proteins dnaJ	Lus10034484	Chloroplast	stage-speсific
Chaperone proteins dnaJ	Lus10017263	Chloroplast	stage-speсific
Chaperone proteins dnaJ	Lus10024067	Chloroplast	stage-speсific
Chaperone proteins dnaJ	Lus10005699	Chloroplast	stage-speсific
Chaperone proteins dnaJ	Lus10005923	Chloroplast	stage-speсific
CTP synthase	Lus10001218	Endoplasmic reticulum	stage-speсific
CTP synthase	Lus10038403	Endoplasmic reticulum	stage-speсific
DOFs	Lus10013905	Nucleus	stage-speсific
Dormancy-associated proteins-like 1	Lus10020661	Nucleus	stage-speсific
Dormancy-associated proteins-like 1	Lus10015418	Nucleus	stage-speсific
Dormancy-associated proteins-like 1	Lus10015318	Nucleus	stage-speсific
Expansins	Lus10019088	Primary cell wall	stage-speсific
Expansins	Lus10040801	Primary cell wall	stage-speсific
GDSL-like lipases	Lus10032316	Primary cell wall	stage-speсific
GDSL-like lipases	Lus10024690	Primary cell wall	stage-speсific
Glucosidase17	Lus10037473	Primary cell wall	stage-speсific
GRAM domain-containing proteins	Lus10040999	Mitochondrion	stage-speсific
GRAM domain-containing proteins	Lus10010167	Mitochondrion	stage-speсific
GRAM domain-containing proteins	Lus10013445	Mitochondrion	stage-speсific
Homeobox protein	Lus10025232	Nucleus	stage-speсific
Lactoylglutathione lyase	Lus10030070	Cytosol	stage-speсific
Mitochondrial uncoupling protein	Lus10027755	Mitochondrion	stage-speсific
Myb-related: LHY1, RVE8,7, RAD-like 6	Lus10005134	Nucleus	stage-speсific
Myb-related: LHY1, RVE8,7, RAD-like 6	Lus10030184	Nucleus	stage-speсific
Myb-related: LHY1, RVE8,7, RAD-like 6	Lus10031322	Nucleus	stage-speсific
NADH dehydrogenases	Lus10004838	Mitochondrion	stage-speсific
NADH dehydrogenases	Lus10000460	Mitochondrion	stage-speсific
NADH dehydrogenases	Lus10009720	Mitochondrion	stage-speсific
Nodulins MtN21 and MtN3	Lus10019970	Plasma membrane	stage-speсific
O-Glycosyl hydrolases family 17	Lus10002633	Primary cell wall	stage-speсific
O-Glycosyl hydrolases family 17	Lus10017740	Primary cell wall	stage-speсific
O-Glycosyl hydrolases family 17	Lus10024535	Primary cell wall	stage-speсific
Oxidative stress 3	Lus10011137	Nucleus	stage-speсific
Oxidative stress 3	Lus10038265	Nucleus	stage-speсific
Oxidative stress 3	Lus10012939	Nucleus	stage-speсific
Oxidative stress 3	Lus10034985	Nucleus	stage-speсific
Patellin	Lus10001542	Cytosol	stage-speсific
Pathogenesis-related thaumatin	Lus10013561	Primary cell wall	stage-speсific
Pectate lyases	Lus10023679	Primary cell wall	stage-speсific
Pectate lyases	Lus10022817	Primary cell wall	stage-speсific
Pectate lyases	Lus10011885	Primary cell wall	stage-speсific
phloem protein 2-A13	Lus10005769	Cytosol	stage-speсific
Photosystem II reaction center subunits	Lus10004895	Chloroplast	stage-speсific
Photosystem II reaction center subunits	Lus10006594	Chloroplast	stage-speсific
Photosystem II reaction center subunits	Lus10006593	Chloroplast	stage-speсific
P-loop containing NTP hydrolases	Lus10010047	Cytosol	stage-speсific
P-loop containing NTP hydrolases	Lus10018731	Cytosol	stage-speсific
P-loop containing NTP hydrolases	Lus10024805	Cytosol	stage-speсific
P-loop containing NTP hydrolases	Lus10006968	Cytosol	stage-speсific
P-loop containing NTP hydrolases	Lus10033980	Cytosol	stage-speсific
P-loop containing NTP hydrolases	Lus10025479	Cytosol	stage-speсific
P-loop containing NTP hydrolases	Lus10018999	Cytosol	stage-speсific
P-loop containing NTP hydrolases	Lus10010302	Cytosol	stage-speсific
Polyketide cyclase/dehydrase	Lus10042398	Nucleus	stage-speсific
Trehalose phosphate synthase	Lus10030853	Cytosol	stage-speсific
Trehalose phosphate synthase	Lus10030635	Cytosol	stage-speсific
Villin 2	Lus10035450	Cytoskeleton	stage-speсific
Villin 2	Lus10031066	Cytoskeleton	stage-speсific
SAURs	Lus10012189	Cytosol	stage-speсific
RARE-GOLD-INDUCIBLE	Lus10014028	Plasma membrane	up-regulated

## Sheet: DOWN for Picture
Table S3. List of genes for proteins presented in Figure 8 as major molecular players important for flax fiber intrusive elongation.
"stage-specific" - stage-specifically down-regulated genes in iFIB compared with both APEX and FIB samples, "down" - down-regulated genes in iFIB compared with APEX sample
Protein designation (according to Fig. 8)	TranscriptName	Localization (according to SUBA4)	Expression character
copper/zinc SOD2	Lus10021410	Chloroplast	stage-specific
copper/zinc SOD2	Lus10016155	Chloroplast	stage-specific
DUF581 proteins	Lus10037493	Chloroplast	stage-specific
DUF581 proteins	Lus10006499	Chloroplast	stage-specific
DUF581 proteins	Lus10006102	Chloroplast	stage-specific
DUF581 proteins	Lus10010568	Chloroplast	stage-specific
Glutaredoxins	Lus10022844	Chloroplast	stage-specific
Glutaredoxins	Lus10011915	Chloroplast	stage-specific
Glutaredoxins	Lus10013089	Chloroplast	stage-specific
Glutathione peroxidase	Lus10042418	Chloroplast	stage-specific
Glutathione S-transferase F8	Lus10026643	Chloroplast	stage-specific
Glutathione S-transferase F8	Lus10019480	Chloroplast	stage-specific
σ Factor binding proteins 1	Lus10027279	Chloroplast	stage-specific
σ Factor binding proteins 1	Lus10038985	Chloroplast	stage-specific
Ca2+-binding protein 1	Lus10037781	Cytosol	stage-specific
Chalcone-flavanone isomerases	Lus10003311	Cytosol	stage-specific
Chalcone-flavanone isomerases	Lus10030310	Cytosol	stage-specific
Chalcone-flavanone isomerases	Lus10030529	Cytosol	stage-specific
copper/zinc SOD1	Lus10004139	Cytosol	stage-specific
DUF538 proteins	Lus10020075	Cytosol	stage-specific
DUF538 proteins	Lus10031428	Cytosol	stage-specific
DUF538 proteins	Lus10018630	Cytosol	stage-specific
DUF538 proteins	Lus10039866	Cytosol	stage-specific
DUF538 proteins	Lus10010904	Cytosol	stage-specific
DUF538 proteins	Lus10017733	Cytosol	stage-specific
DUF538 proteins	Lus10033088	Cytosol	stage-specific
DUF538 proteins	Lus10026841	Cytosol	stage-specific
Heavy metal transport proteins	Lus10021432	Cytosol	stage-specific
Heavy metal transport proteins	Lus10016061	Cytosol	stage-specific
Heavy metal transport proteins	Lus10038785	Cytosol	stage-specific
Heavy metal transport proteins	Lus10029942	Cytosol	stage-specific
Heavy metal transport proteins	Lus10007911	Cytosol	stage-specific
HXXXD-type acyl-transferases	Lus10039255	Cytosol	stage-specific
HXXXD-type acyl-transferases	Lus10039256	Cytosol	stage-specific
HXXXD-type acyl-transferases	Lus10005662	Cytosol	stage-specific
HXXXD-type acyl-transferases	Lus10005663	Cytosol	stage-specific
Lactoylglutathione lyase	Lus10014269	Cytosol	stage-specific
Lactoylglutathione lyase	Lus10010552	Cytosol	stage-specific
P-loop containing NTP hydrolases	Lus10034079	Cytosol	stage-specific
P-loop containing NTP hydrolases	Lus10035328	Cytosol	stage-specific
P-loop containing NTP hydrolases	Lus10011673	Cytosol	stage-specific
P-loop containing NTP hydrolases	Lus10022126	Cytosol	stage-specific
P-loop containing NTP hydrolases	Lus10037373	Cytosol	stage-specific
P-loop containing NTP hydrolases	Lus10041086	Cytosol	stage-specific
α/β-Hydrolases	Lus10038076	Cytosol	stage-specific
α/β-Hydrolases	Lus10017600	Cytosol	stage-specific
α/β-Hydrolases	Lus10026141	Cytosol	stage-specific
α/β-Hydrolases	Lus10013936	Cytosol	stage-specific
α/β-Hydrolases	Lus10013935	Cytosol	stage-specific
Chalcone and stilbene synthases	Lus10012586	Endoplasmic reticulum	stage-specific
Chalcone and stilbene synthases	Lus10041507	Endoplasmic reticulum	stage-specific
Cytochrome B5 isoform B	Lus10011858	Endoplasmic reticulum	stage-specific
Cytochromes P450	Lus10037273	Endoplasmic reticulum	stage-specific
Cytochromes P450	Lus10014175	Endoplasmic reticulum	stage-specific
Cytochromes P450	Lus10018351	Endoplasmic reticulum	stage-specific
Cytochromes P450	Lus10007660	Endoplasmic reticulum	stage-specific
Cytochromes P450	Lus10007658	Endoplasmic reticulum	stage-specific
Cytochromes P450	Lus10001670	Endoplasmic reticulum	stage-specific
Cytochromes P450	Lus10035844	Endoplasmic reticulum	stage-specific
Cytochromes P450	Lus10036627	Endoplasmic reticulum	stage-specific
Cytochromes P450	Lus10018831	Endoplasmic reticulum	stage-specific
Cytochromes P450	Lus10017789	Endoplasmic reticulum	stage-specific
Cytochromes P450	Lus10040986	Endoplasmic reticulum	stage-specific
Cytochromes P450	Lus10040868	Endoplasmic reticulum	stage-specific
Cytochromes P450	Lus10005878	Endoplasmic reticulum	stage-specific
Cytochromes P450	Lus10020849	Endoplasmic reticulum	stage-specific
Cytochromes P450	Lus10020850	Endoplasmic reticulum	stage-specific
MLP-like proteins 423	Lus10030840	Golgi apparatus	stage-specific
MLP-like proteins 423	Lus10030646	Golgi apparatus	stage-specific
LEA family proteins	Lus10008169	Mitochondrion	stage-specific
LEA family proteins	Lus10027987	Mitochondrion	stage-specific
LEA family proteins	Lus10027986	Mitochondrion	stage-specific
bHLHs	Lus10012603	Nucleus	stage-specific
bHLHs	Lus10010101	Nucleus	stage-specific
bHLHs	Lus10038020	Nucleus	stage-specific
C2H2	Lus10017229	Nucleus	stage-specific
C2H2	Lus10018696	Nucleus	stage-specific
C2H2	Lus10034522	Nucleus	stage-specific
C2H2	Lus10026497	Nucleus	stage-specific
C2H2	Lus10008396	Nucleus	stage-specific
C2H2	Lus10035092	Nucleus	stage-specific
C2H2	Lus10032848	Nucleus	stage-specific
C2H2	Lus10000585	Nucleus	stage-specific
Ca-binding EF-hand proteins	Lus10039724	Nucleus	stage-specific
Ca-binding EF-hand proteins	Lus10018511	Nucleus	stage-specific
Ca-binding EF-hand proteins	Lus10031345	Nucleus	stage-specific
Ca-binding EF-hand proteins	Lus10031588	Nucleus	stage-specific
Ca-binding EF-hand proteins	Lus10027261	Nucleus	stage-specific
Ca-binding EF-hand proteins	Lus10033753	Nucleus	stage-specific
Ca-binding EF-hand proteins	Lus10038970	Nucleus	stage-specific
Ca-binding EF-hand proteins	Lus10018012	Nucleus	stage-specific
Ca-binding EF-hand proteins	Lus10009059	Nucleus	stage-specific
Ca-binding EF-hand proteins	Lus10042037	Nucleus	stage-specific
Cyclins	Lus10002587	Nucleus	stage-specific
Cyclins	Lus10028174	Nucleus	stage-specific
DUF1645 proteins	Lus10032881	Nucleus	stage-specific
DUF1645 proteins	Lus10013011	Nucleus	stage-specific
DUF1645 proteins	Lus10029153	Nucleus	stage-specific
DUF1645 proteins	Lus10029855	Nucleus	stage-specific
Glycine-rich protein 2B	Lus10032855	Nucleus	stage-specific
Glycine-rich protein 2B	Lus10018454	Nucleus	stage-specific
Glycine-rich protein 2B	Lus10027839	Nucleus	stage-specific
Histones	Lus10019449	Nucleus	stage-specific
Histones	Lus10019447	Nucleus	stage-specific
Homeobox proteins	Lus10023159	Nucleus	stage-specific
Homeobox proteins	Lus10012753	Nucleus	stage-specific
Homeobox proteins	Lus10004377	Nucleus	stage-specific
Homeobox proteins	Lus10036753	Nucleus	stage-specific
Homeobox proteins	Lus10020059	Nucleus	stage-specific
Homeobox proteins	Lus10018366	Nucleus	stage-specific
NIM1-interacting 2	Lus10034312	Nucleus	stage-specific
NIM1-interacting 2	Lus10041460	Nucleus	stage-specific
Small ubiquitin-like modifier 2	Lus10032560	Nucleus	stage-specific
Small ubiquitin-like modifier 2	Lus10043185	Nucleus	stage-specific
Small ubiquitin-like modifier 2	Lus10032561	Nucleus	stage-specific
WRKYs	Lus10012215	Nucleus	stage-specific
WRKYs	Lus10001265	Nucleus	stage-specific
WRKYs	Lus10041660	Nucleus	stage-specific
WRKYs	Lus10026082	Nucleus	stage-specific
WRKYs	Lus10024074	Nucleus	stage-specific
WRKYs	Lus10002309	Nucleus	stage-specific
WRKYs	Lus10035841	Nucleus	stage-specific
WRKYs	Lus10022736	Nucleus	stage-specific
WRKYs	Lus10014177	Nucleus	stage-specific
WRKYs	Lus10025216	Nucleus	stage-specific
WRKYs	Lus10029021	Nucleus	stage-specific
WRKYs	Lus10012870	Nucleus	stage-specific
WRKYs	Lus10025133	Nucleus	stage-specific
WRKYs	Lus10030517	Nucleus	stage-specific
WRKYs	Lus10023099	Nucleus	stage-specific
WRKYs	Lus10032372	Nucleus	stage-specific
YABBYs	Lus10032240	Nucleus	stage-specific
YABBYs	Lus10019407	Nucleus	stage-specific
YABBYs	Lus10024603	Nucleus	stage-specific
AGPs	Lus10011520	Plasma membrane	stage-specific
AGPs	Lus10023629	Plasma membrane	stage-specific
AGPs	Lus10024263	Plasma membrane	stage-specific
AGPs	Lus10041273	Plasma membrane	stage-specific
AGPs	Lus10037436	Plasma membrane	stage-specific
AGPs	Lus10005932	Plasma membrane	stage-specific
Glycerol-3-phosphate acyltransferases 5	Lus10010934	Plasma membrane	stage-specific
Glycerol-3-phosphate acyltransferases 5	Lus10018832	Plasma membrane	stage-specific
Glycerol-3-phosphate acyltransferases 5	Lus10017794	Plasma membrane	stage-specific
LRR-like protein kinases	Lus10011509	Plasma membrane	stage-specific
LRR-like protein kinases	Lus10007516	Plasma membrane	stage-specific
MATE efflux proteins	Lus10042130	Plasma membrane	stage-specific
MATE efflux proteins	Lus10020307	Plasma membrane	stage-specific
MATE efflux proteins	Lus10005685	Plasma membrane	stage-specific
MATE efflux proteins	Lus10041955	Plasma membrane	stage-specific
PIPs	Lus10042385	Plasma membrane	stage-specific
PIPs	Lus10014840	Plasma membrane	stage-specific
PIPs	Lus10023515	Plasma membrane	stage-specific
Tetraspanin8	Lus10019965	Plasma membrane	stage-specific
Tetraspanin8	Lus10015494	Plasma membrane	stage-specific
TIPs	Lus10023913	Plasma membrane	down
UDP-Glycosyltransferase	Lus10013337	Plasma membrane	stage-specific
UDP-Glycosyltransferase	Lus10036967	Plasma membrane	stage-specific
Expansins	Lus10033011	Primary cell wall	stage-specific
Expansins	Lus10030449	Primary cell wall	down
Expansins	Lus10023968	Primary cell wall	down
Expansins	Lus10025116	Primary cell wall	down
FLAs	Lus10017696	Primary cell wall	stage-specific
FLAs	Lus10021247	Primary cell wall	stage-specific
FLAs	Lus10013604	Primary cell wall	stage-specific
FLAs	Lus10016194	Primary cell wall	stage-specific
GDSL-like lipases	Lus10013956	Primary cell wall	stage-specific
GDSL-like lipases	Lus10034763	Primary cell wall	stage-specific
GDSL-like lipases	Lus10034540	Primary cell wall	stage-specific
GDSL-like lipases	Lus10011997	Primary cell wall	stage-specific
GDSL-like lipases	Lus10003717	Primary cell wall	stage-specific
GDSL-like lipases	Lus10037598	Primary cell wall	stage-specific
GDSL-like lipases	Lus10003021	Primary cell wall	stage-specific
GDSL-like lipases	Lus10013957	Primary cell wall	stage-specific
GDSL-like lipases	Lus10002773	Primary cell wall	stage-specific
GDSL-like lipases	Lus10006856	Primary cell wall	stage-specific
Lipid-transfer proteins	Lus10015779	Primary cell wall	stage-specific
Lipid-transfer proteins	Lus10037027	Primary cell wall	stage-specific
Lipid-transfer proteins	Lus10011358	Primary cell wall	stage-specific
Lipid-transfer proteins	Lus10006413	Primary cell wall	stage-specific
Lipid-transfer proteins	Lus10033574	Primary cell wall	stage-specific
Lipid-transfer proteins	Lus10025866	Primary cell wall	stage-specific
Lipid-transfer proteins	Lus10015883	Primary cell wall	stage-specific
Lipid-transfer proteins	Lus10002927	Primary cell wall	stage-specific
Lipid-transfer proteins	Lus10025234	Primary cell wall	stage-specific
Lipid-transfer proteins	Lus10025152	Primary cell wall	stage-specific
Lipid-transfer proteins	Lus10015279	Primary cell wall	stage-specific
Lipid-transfer proteins	Lus10015278	Primary cell wall	stage-specific
O-Glycosyl hydrolases family 17	Lus10040294	Primary cell wall	stage-specific
Pathogenesis-related thaumatin	Lus10034534	Primary cell wall	stage-specific
PME/PMEIs	Lus10004720	Primary cell wall	down
PME/PMEIs	Lus10043035	Primary cell wall	down
PME/PMEIs	Lus10028882	Primary cell wall	stage-specific
PME/PMEIs	Lus10020680	Primary cell wall	stage-specific
PME/PMEIs	Lus10031138	Primary cell wall	stage-specific
PME/PMEIs	Lus10031132	Primary cell wall	stage-specific
PME/PMEIs	Lus10008625	Primary cell wall	stage-specific
PME/PMEIs	Lus10007873	Primary cell wall	stage-specific
PME/PMEIs	Lus10031711	Primary cell wall	down
Pollen Ole e 1 allergen and extensins	Lus10041541	Primary cell wall	stage-specific
Pollen Ole e 1 allergen and extensins	Lus10035187	Primary cell wall	stage-specific
Pollen Ole e 1 allergen and extensins	Lus10032018	Primary cell wall	stage-specific
Pollen Ole e 1 allergen and extensins	Lus10004847	Primary cell wall	stage-specific
Polygalacturonase	Lus10030886	Primary cell wall	stage-specific
Polygalacturonase	Lus10030604	Primary cell wall	stage-specific
Polygalacturonase	Lus10032374	Primary cell wall	down
Polygalacturonase	Lus10007922	Primary cell wall	down
Protodermal factor 1	Lus10018359	Primary cell wall	stage-specific
XET/XTHs	Lus10007348	Primary cell wall	stage-specific
XET/XTHs	Lus10020772	Primary cell wall	stage-specific
XET/XTHs	Lus10020773	Primary cell wall	stage-specific
XET/XTHs	Lus10007349	Primary cell wall	stage-specific
XET/XTHs	Lus10001396	Primary cell wall	stage-specific
β-Amylase 5	Lus10039701	Primary cell wall	stage-specific
β-Amylase 5	Lus10017820	Primary cell wall	stage-specific
