# Supplementary material for: Transcriptome Analysis of Intrusively Growing Flax Fibers Isolated by Laser Microdissection
Source: Sci Rep. 2018 Oct 1;8:14570. doi: 10.1038/s41598-018-32869-2 (PMC6167358; doi:10.1038/s41598-018-32869-2)
Supplement: Supplementary file 4 — Supplementary Dataset 4 [file 41598_2018_32869_MOESM4_ESM.xlsx]

## Sheet: Лист1
Table S4 from the paper “Transcriptome analysis of intrusively growing flax fibers isolated by laser microdissection” by T. Gorshkova, T. Chernova, N. Mokshina, V. Gorshkov, L. Kozlova, O. Gorshkov
List of genes and corresponding primers used for validation by qPCR
Desciption of gene product	Gene ID	Primer_forward, 5'-3'	Primer_reverse, 5'-3'
Basic leucine-zipper 44	Lus10001347	tgccttttgggtctttttgt	tcaggagcacggaggaag
Homeobox 1	Lus10008795	gtcaccaacttgcggacag	agtacgccaccagggtagtc
AGAMOUS-like 19	Lus10006715	tcatagggctagctgatcctg	agcaggaggagaggtggaat
RAD-like 6	Lus10028306	gactagttcgaggggtagttgc	ttgttctgcttcggtgtcc
Proline-rich protein (Pollen proteins Ole e I like)	Lus10042392	atagtgaagccgccgtacat	acactccttctttggcatcg
Indoleacetic acid-induced protein 16, AUX/IAA family	Lus10018765	cgaagctgatggaggattgt	agatcagcagcttccatcttg
Pectin lyase-like superfamily protein (PECTATE LYASE 1-RELATED)	Lus10022817	ggtcgaccataattctctttcg	atagcggtggaccccataac
GlycosylTransferase Family 92 (F21O3.9 PROTEIN-RELATED)	Lus10038387	gacctacagaggcggaatca	gtagaggtggaggggtttgg
Pectin lyase-like superfamily protein (PECTATE LYASE 1-RELATED)	Lus10011885	cgctctctaattgcgctga	ggaaatggtgatagcggtaga
Cellulose synthase family protein	Lus10007538	gattctgttcagtcggcattg	gtaggcaaatctctccgaggaac
Protein of unknown function (DUF642)	Lus10008080	caacgggtgggattcgta	gaatcacaatctcagcatatcca
Cellulose synthase family protein	Lus10012198	ggtcccctcttcggtaaact	gaaagggtagagatggacaatca
Glyceraldehyde-3-phosphate dehydrogenase (phosphorylating)	Lus10011375	gaccatcaaacaaggactgga	tgctgctgggaatgatgtt
Translation initiation factor 1A (eIF-1A)	Lus10002264	ctcaggtgatgcgaatgct	aatccctcagccctacaagg
Translation initiation factor 5A-related	Lus10036801	ccggagcctccaagactta	tgacgatgtatccgttcttacg
